# Supplementary material for: Integrative analysis of RUNX1 downstream pathways and target genes
Source: BMC Genomics. 2008 Jul 31;9:363. doi: 10.1186/1471-2164-9-363 (PMC2529319; doi:10.1186/1471-2164-9-363)
Supplement: Additional File 2 — Table S1. Gene expression profiling results. Summary of the gene expression profiling results, oPOSSUM and corresponding mouse Affymetrix data for each clone Accession number present on the human cDNA array. [file 1471-2164-9-363-S2.txt]

Acc	UGCluster	Name	Symbol	FPD	FPD M	FPD t	CBF	CBF M	CBF t	Refseq	oPOSSUM	Human Gene ID	mouse Affymetrix probes	M 8.5	t 8.5	M 12	t 12	mouse Unigene	Mouse Gene Symbol
AA001219	Hs.527973	Suppressor of cytokine signaling 3	SOCS3	0	-0.02	-0.4	0	0.01	0.2	NM_003955	1	9021	1416576_at	-0.3	-1.193	2.74E-001	1.09E+000	Mm.3468	Socs3
													1455899_x_at	-1.715	-2.492	-0.225	-0.328	Mm.3468	Socs3
													1456212_x_at	-1.397	-1.784	-0.11	-0.141	Mm.3468	Socs3
AA001376	Hs.157883	Zinc finger protein 187	ZNF187	0	0.04	0.5	0	0.06	0.9	NM_152736	ND	7741	1457285_at	0.021	0.037	4.06E-001	7.16E-001	Mm.235360	
AA001403	Hs.132642	"Zinc metallopeptidase (STE24 homolog, yeast)"	ZMPSTE24	0	0.09	1.3	0	0.06	1.4	NM_005857	1	10269	1427923_at	0.088	0.282	5.09E-001	1.63E+000	Mm.34399	Zmpste24
AA001432	Hs.436367	"Laminin, alpha 3"	LAMA3	0	0.16	1.4	0	-0.02	-0.4	NM_000227	0	3909	1427512_a_at	0.23	0.854	-1.76E-001	-6.53E-001	Mm.42012	Lama3
													1444860_at	-0.077	-0.367	0.014	0.0665	Mm.42012	Lama3
AA001444	Hs.526754	"Meis1, myeloid ecotropic viral integration site 1 homolog (mouse)"	MEIS1	0	0.13	1.1	1	0.2	3.9	NM_002398	ND	4211	Data not found						
AA001449	Hs.371249	"Pleiotrophin (heparin binding growth factor 8, neurite growth-promoting factor 1)"	PTN	0	-0.03	-0.3	0	0.08	0.8	NM_002825	1	5764	1416211_a_at	1.168	0.926	3.72E-001	2.95E-001	Mm.279690	Ptn
													1443173_at	0.094	0.244	0.327	0.853	Mm.279690	Ptn
													1443809_at	-0.057	-0.316	0.0263	0.147	Mm.279690	Ptn
													1448254_at	2.288	1.509	0.209	0.138	Mm.279690	Ptn
AA001449	Hs.371249	"Pleiotrophin (heparin binding growth factor 8, neurite growth-promoting factor 1)"	PTN	0	0.18	2.4	0	0.01	0.1	NM_002825	1	5764	1416211_a_at	1.168	0.926	3.72E-001	2.95E-001	Mm.279690	Ptn
													1443173_at	0.094	0.244	0.327	0.853	Mm.279690	Ptn
													1443809_at	-0.057	-0.316	0.0263	0.147	Mm.279690	Ptn
													1448254_at	2.288	1.509	0.209	0.138	Mm.279690	Ptn
AA001614	Data not found			0	0.22	2.7	0	0.04	0.6		ND	Data not found							
AA001745	Hs.445803	DC2 protein	DC2	-1	-0.28	-5.4	0	0.06	2.1	NM_021227	ND	58505	1429898_at	-0.276	-0.869	-3.44E-002	-1.08E-001	Mm.300697	2310008M10Rik
													1449139_at	0.442	1.003	0.332	0.753	Mm.300697	2310008M10Rik
AA001749	Hs.472437	"Microtubule-associated protein, RP/EB family, member 1"	MAPRE1	0	0.14	2.3	-1	-0.16	-3.4	NM_012325	1	22919	1422764_at	0.111	0.334	2.55E-001	7.67E-001	Mm.143877	Mapre1
													1422765_at	0.835	4.955	0.249	1.48	Mm.143877	Mapre1
													1428819_at	0.426	0.84	0.0731	0.144	Mm.143877	Mapre1
													1428820_at	-0.189	-0.57	-0.153	-0.46	Mm.143877	Mapre1
													1450740_a_at	0.25	0.597	0.289	0.69	Mm.143877	Mapre1
AA001897	Hs.119825	"Spectrin, alpha, erythrocytic 1 (elliptocytosis 2)"	SPTA1	0	0.07	0.7	1	0.21	4.1	NM_003126	ND	6708	1421277_at	-1.176	-1.64	-8.59E-002	-1.20E-001	Mm.200611	Spna1
													1421278_s_at	-1.343	-1.699	-0.137	-0.174	Mm.200611	Spna1
AA002086	Hs.1311	"CD1C antigen, c polypeptide"	CD1C	0	0.29	3.4	0	-0.01	-0.1	NM_001765	ND	911	Data not found						
AA002126	Hs.127799	Baculoviral IAP repeat-containing 3	BIRC3	0	0.15	3.2	0	-0.1	-1.1	NM_001165	ND	330	1421392_a_at	0.067	0.3	2.28E-001	1.03E+000	Mm.2026	Birc3
													1425223_at	-0.048	-0.315	-0.286	-1.86	Mm.2026	Birc3
AA002126	Hs.127799	Baculoviral IAP repeat-containing 3	BIRC3	0	0.15	2.9	0	-0.05	-0.6	NM_001165	ND	330	1421392_a_at	0.067	0.3	2.28E-001	1.03E+000	Mm.2026	Birc3
													1425223_at	-0.048	-0.315	-0.286	-1.86	Mm.2026	Birc3
AA004317	Hs.533308	"Protein phosphatase 2, regulatory subunit B (B56), delta isoform"	PPP2R5D	0	0.07	1.4	0	0	0	NM_006245	1	5528	1450560_a_at	0.086	0.282	-4.54E-001	-1.48E+000	Mm.295009	Ppp2r5d
AA004664	Data not found			0	0.01	0.2	0	-0.07	-1.2		ND	Data not found							
AA004687	Data not found			0	-0.07	-0.8	0	-0.03	-0.5		ND	Data not found							
AA004759	Hs.549080	"Dolichyl-phosphate mannosyltransferase polypeptide 1, catalytic subunit"	DPM1	0	-0.11	-2.1	-1	-0.14	-4.2	NM_003859	ND	8813	1419353_at	0.062	0.263	3.43E-002	1.45E-001	Mm.201322	Adnp
													1420253_at	0.174	0.503	0.298	0.863	Mm.201322	Adnp
													1423069_at	0.085	0.317	0.106	0.398	Mm.201322	Adnp
													1449438_at	0.061	0.281	0.13	0.6	Mm.201322	Adnp
													1449795_at	-0.043	-0.289	-0.0332	-0.225	Mm.201322	Adnp
AA004823	Hs.517172	Death associated transcription factor 1	DATF1	0	-0.21	-1.9	0	0.03	0.4	NM_022105	ND	11083	Data not found						
AA004823	Hs.517172	Death associated transcription factor 1	DATF1	0	-0.09	-1.2	0	0.05	0.3	NM_022105	ND	11083	Data not found						
AA004835	Hs.153299	Dom-3 homolog Z (C. elegans)	DOM3Z	0	-0.11	-1.1	0	0.02	0.3	NM_005510	ND	1797	1423116_at	-0.401	-2.51	-1.35E-001	-8.44E-001	Mm.275309	Dom3z
AA005153	Hs.478125	InaD-like (Drosophila)	INADL	0	-0.07	-1	0	-0.02	-0.3	NM_005799	ND	10207	Data not found						
AA005215	Hs.155342	"Protein kinase C, delta"	PRKCD	0	-0.02	-0.3	0	0.03	0.7	NM_006254	ND	5580	1422847_a_at	-0.087	-0.236	5.58E-002	1.51E-001	Mm.2314	Prkcd
													1442256_at	-0.675	-2.526	-0.261	-0.978	Mm.2314	Prkcd
AA005219	Hs.148266	Glycerol-3-phosphate dehydrogenase 2 (mitochondrial)	GPD2	0	-0.19	-0.6	0	0.09	1.7	NM_000408	ND	2820	1417434_at	-0.371	-1.56	-0.0983	-0.413	Mm.3711	Gpd2
													1428323_at	0.051	0.207	-0.29	-1.17	Mm.3711	Gpd2
													1428324_at	0.023	0.113	0.157	0.769	Mm.3711	Gpd2
													1452741_s_at	-0.303	-1.911	-0.336	-2.12	Mm.3711	Gpd2
													1459689_at	0.192	0.826	0.0186	0.0799	Mm.3711	Gpd2
AA005219	Hs.148266	Glycerol-3-phosphate dehydrogenase 2 (mitochondrial)	GPD2	0	0.09	0.6	0	0.12	2.3	NM_000408	ND	2820	1417434_at	-0.371	-1.56	-0.0983	-0.413	Mm.3711	Gpd2
													1428323_at	0.051	0.207	-0.29	-1.17	Mm.3711	Gpd2
													1428324_at	0.023	0.113	0.157	0.769	Mm.3711	Gpd2
													1452741_s_at	-0.303	-1.911	-0.336	-2.12	Mm.3711	Gpd2
													1459689_at	0.192	0.826	0.0186	0.0799	Mm.3711	Gpd2
AA005382	Hs.277937	"Granzyme K (serine protease, granzyme 3; tryptase II)"	GZMK	1	0.29	5.3	0	0.01	0.1	NM_002104	ND	3003	1422280_at	0.097	0.639	-5.78E-002	-3.80E-001	Mm.56993	Gzmk
AA007395	Hs.1219	"Alcohol dehydrogenase 4 (class II), pi polypeptide"	ADH4	0	0.27	1.2	0	0	0	NM_000670	ND	127	1422070_at	0.164	0.674	-1.63E-001	-6.69E-001	Mm.277198	Adh4
AA007419	Hs.386726	Regulator of G-protein signalling 4	RGS4	0	0	0	0	-0.02	-0.2	NM_005613	1	5999	Data not found						
AA007444	Hs.89583	"T-cell leukemia, homeobox 1"	TLX1	-1	-0.7	-5.9	0	0.07	0.4	NM_005521	1	3195	1450526_at	-0.157	-0.793	-1.04E-001	-5.22E-001	Mm.103582	Tlx1
AA007444	Hs.89583	"T-cell leukemia, homeobox 1"	TLX1	0	0.02	0.5	0	-0.03	-0.4	NM_005521	1	3195	1450526_at	-0.157	-0.793	-1.04E-001	-5.22E-001	Mm.103582	Tlx1
AA007560	Hs.444407	Paired immunoglobin-like type 2 receptor alpha	PILRA	0	-0.08	-0.4	0	0.02	0.2	NM_178272	ND	29992	1422041_at	0.021	0.083	4.25E-002	1.68E-001	Mm.347593	Pilra
													1427327_at	-0.221	-1.207	0.0387	0.211	Mm.347593	Pilra
AA007632	Hs.216226	Synaptogyrin 1	SYNGR1	0	-0.08	-0.4	0	-0.16	-2.1	NM_004711	0	9145	1419289_a_at	-1.231	-0.906	6.89E-002	5.07E-002	Mm.230301	Syngr1
													1434661_at	-0.204	-0.632	-0.0143	-0.0443	Mm.230301	Syngr1
													1453772_at	-0.298	-1.933	-0.237	-1.54	Mm.230301	Syngr1
AA007699	Hs.188456	"Phosphatidylinositol glycan, class C"	PIGC	0	0.12	0.6	0	0	0	NM_153747	0	5279	1424189_at	-0.362	-0.75	3.34E-001	6.93E-001	Mm.45106	Pigc
													1424190_at	-0.256	-1.441	0.0781	0.439	Mm.45106	Pigc
AA009484	Hs.110196	Chromosome 1 open reading frame 42	C1orf42	0	0.22	0.7	0	0.09	1	NM_019060	0	54544	1453092_at	-0.057	-0.295	-2.64E-001	-1.36E+000	Mm.35806	2300002G24Rik
AA009609	Hs.549033	Fibroblast growth factor 7 (keratinocyte growth factor)	FGF7	0	-0.09	-0.4	0	0.05	0.7	NM_002009	1	2252	1422243_at	-0.294	-1.006	3.47E-001	1.19E+000	Mm.330557	Fgf7
													1438405_at	-0.018	-0.088	0.155	0.756	Mm.330557	Fgf7
AA009609	Hs.549033	Fibroblast growth factor 7 (keratinocyte growth factor)	FGF7	0	0.04	0.5	0	0.08	0.6	NM_002009	1	2252	1422243_at	-0.294	-1.006	3.47E-001	1.19E+000	Mm.330557	Fgf7
													1438405_at	-0.018	-0.088	0.155	0.756	Mm.330557	Fgf7
AA009738	Hs.22824	MYB binding protein (P160) 1a	MYBBP1A	0	-0.01	-0.1	0	0.09	1.5	NM_014520	0	10514	1423430_at	-0.505	-1.656	-0.825	-2.71	Mm.147946	Mybbp1a
													1423431_a_at	-0.504	-1.018	-0.468	-0.945	Mm.147946	Mybbp1a
AA010065	Hs.83758	CDC28 protein kinase regulatory subunit 2	CKS2	0	0.02	0.4	0	-0.03	-0.7	NM_001827	ND	1164	1417457_at	0.15	0.503	1.13E-001	3.78E-001	Mm.222228	Cks2
													1417458_s_at	0.128	0.33	0.178	0.461	Mm.222228	Cks2
AA010079	Hs.131431	Eukaryotic translation initiation factor 2-alpha kinase 2	EIF2AK2	0	0.14	2.1	-1	-0.21	-3.8	NM_002759	ND	5610	1422005_at	-0.269	-0.628	1.73E-001	4.05E-001	Mm.311918	Prkr
													1422006_at	-0.435	-1.298	-0.107	-0.319	Mm.311918	Prkr
													1440866_at	0.156	0.983	0.012	0.0757	Mm.311918	Prkr
AA010079	Hs.131431	Eukaryotic translation initiation factor 2-alpha kinase 2	EIF2AK2	0	0.25	3.3	0	-0.06	-0.8	NM_002759	ND	5610	1422005_at	-0.269	-0.628	1.73E-001	4.05E-001	Mm.311918	Prkr
													1422006_at	-0.435	-1.298	-0.107	-0.319	Mm.311918	Prkr
													1440866_at	0.156	0.983	0.012	0.0757	Mm.311918	Prkr
AA010192	Hs.160211	Thyroid hormone receptor associated protein 3	THRAP3	0	-0.02	-0.4	1	0.17	3.7	NM_005119	1	9967	1427408_a_at	-0.804	-1.415	-1.87E-001	-3.28E-001	Mm.236211	Thrap3
													1452125_at	0.103	0.268	0.27	0.705	Mm.236211	Thrap3
													1460545_at	0.225	1.08	-0.229	-1.1	Mm.236211	Thrap3
AA010352	Hs.288178	"Sjogren syndrome antigen A2 (60kDa, ribonucleoprotein autoantigen SS-A/Ro)"	SSA2	0	-0.07	-1.4	0	0.09	1.1	NM_004600	ND	6738	1423433_at	0.775	1.905	7.06E-001	1.73E+000	Mm.355161	Ssa2
													1436533_at	0.77	1.76	0.625	1.43	Mm.355161	Ssa2
													1436534_at	1.295	2.175	0.454	0.763	Mm.355161	Ssa2
													1436535_at	0.707	1.402	0.678	1.34	Mm.355161	Ssa2
AA010400	Hs.434059	"Ets variant gene 4 (E1A enhancer binding protein, E1AF)"	ETV4	0	0.04	0.5	0	0.02	0.2	NM_001986	1	2118	1423232_at	0.085	0.306	3.30E-002	1.19E-001	Mm.5025	Etv4
													1443381_at	-0.137	-0.271	0.0481	0.095	Mm.5025	Etv4
AA010400	Hs.434059	"Ets variant gene 4 (E1A enhancer binding protein, E1AF)"	ETV4	0	0.21	1.8	0	0.09	1.2	NM_001986	1	2118	1423232_at	0.085	0.306	3.30E-002	1.19E-001	Mm.5025	Etv4
													1443381_at	-0.137	-0.271	0.0481	0.095	Mm.5025	Etv4
AA010492	Hs.35947	Methyl-CpG binding domain protein 4	MBD4	0	-0.06	-1.2	0	-0.02	-0.5	NM_003925	1	8930	1441079_at	-0.162	-0.579	6.76E-002	2.41E-001	Mm.259308	Mbd4
													1449490_at	-0.216	-0.681	-0.0416	-0.131	Mm.259308	Mbd4
													1457708_at	-0.146	-0.232	0.218	0.347	Mm.259308	Mbd4
AA010503	Hs.464622	"N-ethylmaleimide-sensitive factor attachment protein, gamma"	NAPG	0	0.03	0.5	0	0.02	0.5	NM_003826	1	8774	1424069_at	0.279	0.671	2.15E-001	5.18E-001	Mm.292687	Napg
													1424070_at	-0.262	-0.979	-0.0374	-0.14	Mm.292687	Napg
													1443366_at	-0.8	-2.905	0.125	0.454	Mm.292687	Napg
AA010605	Hs.2899	4-hydroxyphenylpyruvate dioxygenase	HPD	0	0.1	0.8	0	0.12	2.4	NM_002150	1	3242	1424618_at	0.211	1.092	6.20E-002	3.21E-001	Mm.6584	Hpd
AA010609	Hs.295449	Parvalbumin	PVALB	0	0.17	1.6	0	-0.05	-0.8	NM_002854	0	5816	1417653_at	0.256	0.813	1.57E-001	4.98E-001	Mm.2766	Pvalb
AA011014	Hs.114762	"Retinol binding protein 3, interstitial"	RBP3	0	-0.15	-0.8	0	0.02	0.2	NM_002900	1	5949	1425105_at	0.083	0.425	-2.94E-002	-1.50E-001	Mm.151562	Rbp3
													1457855_at	-0.034	-0.173	0.128	0.653	Mm.151562	Rbp3
AA011057	Data not found			0	0.28	3.2	0	-0.17	-1.5		ND	Data not found							
AA011096	Hs.183109	Monoamine oxidase A	MAOA	0	0.2	1.8	0	-0.04	-0.6	NM_000240	1	4128	1428667_at	0.238	1.061	2.33E-001	1.04E+000	Mm.21108	Maoa
													1442676_at	0.086	0.369	-0.0979	-0.42	Mm.21108	Maoa
AA011215	Hs.28491	Spermidine/spermine N1-acetyltransferase	SAT	0	-0.24	-3.5	0	-0.06	-0.7	NM_002970	ND	6303	1420502_at	-0.137	-0.271	3.03E-003	6.00E-003	Mm.2734	Sat1
AA011320	Hs.550902	Transcribed locus		0	0.24	2.3	0	-0.25	-2.6		ND	Data not found							
AA011347	Hs.432616	IGF-II mRNA-binding protein 3	IMP-3	0	0.03	0.3	-1	-0.28	-5.5	NM_006547	ND	10643	1422610_s_at	0.173	0.337	4.49E-002	8.77E-002	Mm.281018	Igf2bp3
													1436145_at	0.353	1.311	0.152	0.563	Mm.281018	Igf2bp3
													1453957_a_at	-0.094	-0.391	-0.154	-0.64	Mm.281018	Igf2bp3
													1459016_at	0.079	0.551	0.0169	0.117	Mm.281018	Igf2bp3
AA011414	Hs.351593	"Fibrinogen, A alpha polypeptide"	FGA	0	0.23	1.2	0	0.07	1.3	NM_000508	ND	2243	1424279_at	0.952	2.631	-1.58E-001	-4.38E-001	Mm.88793	Fga
AA011415	Hs.368588	Kell blood group	KEL	0	-0.04	-0.4	0	-0.06	-0.9	NM_000420	0	3792	1449057_at	-1.238	-1.43	-2.98E-001	-3.45E-001	Mm.19958	Kel
AA011446	Hs.141125	"Caspase 3, apoptosis-related cysteine protease"	CASP3	0	-0.12	-2.3	-1	-0.24	-4.2	NM_004346	ND	836	1426165_a_at	0.509	1.494	1.77E-001	5.19E-001	Mm.34405	Casp3
													1430192_at	0.159	0.92	0.0686	0.397	Mm.34405	Casp3
													1449839_at	0.712	1.365	0.0993	0.19	Mm.34405	Casp3
AA011446	Hs.141125	"Caspase 3, apoptosis-related cysteine protease"	CASP3	0	-0.15	-1.4	0	-0.13	-1.7	NM_004346	ND	836	1426165_a_at	0.509	1.494	1.77E-001	5.19E-001	Mm.34405	Casp3
													1430192_at	0.159	0.92	0.0686	0.397	Mm.34405	Casp3
													1449839_at	0.712	1.365	0.0993	0.19	Mm.34405	Casp3
AA011593	Hs.529285	"Solute carrier family 40 (iron-regulated transporter), member 1"	SLC40A1	0	-0.16	-0.7	0	0.08	0.7	NM_014585	1	30061	1417061_at	0.342	1.012	-0.792	-2.35	Mm.28756	Slc40a1
													1447227_at	0.385	1.856	-0.29	-1.4	Mm.28756	Slc40a1
													1448566_at	-0.256	-0.663	-0.708	-1.83	Mm.28756	Slc40a1
AA011681	Hs.517357	DiGeorge syndrome critical region gene 2	DGCR2	0	0.08	0.7	0	-0.06	-0.5	NM_005137	1	9993	1421809_at	-0.358	-0.931	-1.34E-001	-3.48E-001	Mm.254515	Dgcr2
													1421810_at	-0.253	-0.61	0.0268	0.0646	Mm.254515	Dgcr2
													1435276_a_at	-0.291	-0.778	-0.441	-1.18	Mm.254515	Dgcr2
												25784	Data not found						
												25786	Data not found						
AA012822	Hs.502688	Oxysterol binding protein	OSBP	0	-0.04	-0.6	0	-0.02	-0.5	NM_002556	ND	5007	1460350_at	-0.22	-0.527	-5.99E-002	-1.43E-001	Mm.291279	Osbp
AA012867	Hs.525330	ADP-ribosylation factor 6	ARF6	0	0.38	1.6	0	-0.06	-0.5	NM_001663	ND	382	1418822_a_at	-0.172	-0.777	-4.02E-001	-1.82E+000	Mm.27308	Arf6
													1418823_at	-0.386	-0.724	-0.591	-1.11	Mm.27308	Arf6
													1418824_at	-0.132	-0.593	0.00784	0.0354	Mm.27308	Arf6
													1434312_at	-0.038	-0.125	-0.534	-1.76	Mm.27308	Arf6
AA012882	Data not found			0	-0.04	-0.4	0	-0.01	-0.1		ND	Data not found							
AA012944	Hs.8867	"Cysteine-rich, angiogenic inducer, 61"	CYR61	0	-0.3	-1.7	-1	-0.72	-13.8	NM_001554	1	3491	1416039_x_at	-0.035	-0.079	-1.65E-001	-3.70E-001	Mm.1231	Cyr61
													1438133_a_at	0.012	0.021	-0.372	-0.633	Mm.1231	Cyr61
													1442340_x_at	-1.446	-6.834	0.13	0.613	Mm.1231	Cyr61
													1457823_at	-1.491	-5.925	0.105	0.416	Mm.1231	Cyr61
AA013095	Hs.157818	"Potassium voltage-gated channel, shaker-related subfamily, beta member 1"	KCNAB1	0	0.03	0.3	0	0	0.1	NM_003471	ND	7881	1448468_a_at	0.547	2.48	2.93E-001	1.33E+000	Mm.316402	Kcnab1
													1454043_a_at	0.276	1.836	-0.122	-0.811	Mm.316402	Kcnab1
AA013172	Hs.368325	Suppressor of Ty 3 homolog (S. cerevisiae)	SUPT3H	0	0.1	1.5	0	0	0	NM_003599	ND	8464	1434963_at	-0.354	-1.524	1.07E-001	4.63E-001	Mm.129257	Supt3h
													1458692_at	0.009	0.048	-0.181	-0.989	Mm.129257	Supt3h
AA013268	Hs.432898	Ribosomal protein L4	RPL4	0	0.18	0.7	0	-0.01	-0.1	NM_000968	ND	6124	1425183_a_at	0.017	0.055	1.13E-001	3.77E-001	Mm.280083	Rpl4
												9175	1430137_at	0.073	0.196	0.198	0.536	Mm.353050	1300002E11Rik
													1440749_at	0.572	1.766	0.352	1.08	Mm.353050	1300002E11Rik
													1447699_at	0.348	2.177	-0.00138	-0.00865	Mm.353050	1300002E11Rik
AA015621	Hs.500067	"Protein phosphatase 3 (formerly 2B), catalytic subunit, beta isoform (calcineurin A beta)"	PPP3CB	0	0.01	0.1	0	-0.01	-0.2	NM_021132	1	5532	1427468_at	0.285	1.378	1.65E-001	7.96E-001	Mm.274432	Ppp3cb
													1428473_at	0.532	1.594	0.197	0.589	Mm.274432	Ppp3cb
													1428474_at	0.177	0.761	0.0776	0.334	Mm.274432	Ppp3cb
													1433835_at	0.585	2.841	-0.112	-0.546	Mm.274432	Ppp3cb
													1446149_at	0.267	1.147	0.0819	0.352	Mm.274432	Ppp3cb
													1459378_at	-0.136	-0.795	-0.0933	-0.544	Mm.274432	Ppp3cb
AA015892	Hs.355867	Methionine-tRNA synthetase	MARS	0	-0.16	-1.4	-1	-0.23	-4.3	NM_004990	ND	4141	1455951_at	-0.486	-2.223	-2.13E-001	-9.73E-001	Mm.28173	Mars
AA015914	Hs.483635	Fibroblast growth factor 1 (acidic)	FGF1	0	0.1	0.8	0	0.18	2.1	NM_000800	1	2246	1423136_at	0.042	0.248	2.69E-001	1.59E+000	Mm.241282	Fgf1
													1441042_at	-0.058	-0.272	-0.0895	-0.417	Mm.241282	Fgf1
													1447396_at	0.001	0.005	-0.0132	-0.0886	Mm.241282	Fgf1
													1450869_at	0.105	0.616	-0.121	-0.713	Mm.241282	Fgf1
													1459177_at	-0.007	-0.035	0.171	0.882	Mm.241282	Fgf1
AA016254	Hs.367437	Hypothetical protein MGC33948	MGC33948	0	0.01	0.1	1	0.12	2.8	NM_152587	ND	160140	1429824_at	-0.066	-0.32	-4.64E-002	-2.27E-001	Mm.26078	4930550C14Rik
AA016290	Hs.188553	Retinoblastoma binding protein 6	RBBP6	0	-0.25	-3	0	0.13	2.5	NM_006910	ND	5930	1425114_at	0.139	0.576	-1.39E-001	-5.75E-001	Mm.127823	Rbbp6
													1425115_at	0.185	0.858	0.336	1.55	Mm.127823	Rbbp6
													1425421_at	0.119	0.271	0.0666	0.152	Mm.127823	Rbbp6
													1426487_a_at	-0.085	-0.166	0.381	0.744	Mm.127823	Rbbp6
													1432816_s_at	0.052	0.302	0.0541	0.314	Mm.127823	Rbbp6
													1432817_x_at	0.048	0.16	-0.126	-0.417	Mm.127823	Rbbp6
													1453611_at	0.044	0.265	-0.0405	-0.242	Mm.127823	Rbbp6
													1454367_at	0.127	0.429	0.296	0.996	Mm.127823	Rbbp6
													1460528_at	-0.244	-1.257	0.0112	0.0577	Mm.127823	Rbbp6
AA017043	Hs.528299	"HIV-1 Tat interacting protein, 60kDa"	HTATIP	-1	-0.23	-4.3	0	-0.06	-1.3	NM_006388	0	10524	1433980_at	0.057	0.167	-2.71E-001	-7.97E-001	Mm.228930	Htatip
													1433981_s_at	-0.1	-0.367	-0.189	-0.696	Mm.228930	Htatip
AA017125	Hs.485195	Sortilin 1	SORT1	0	0.2	1.5	0	0.1	1.1	NM_002959	ND	6272	1423362_at	0.884	1.708	5.72E-002	1.11E-001	Mm.157119	Sort1
													1423363_at	0.123	0.704	0.0905	0.52	Mm.157119	Sort1
													1450955_s_at	0.618	2.921	0.0145	0.0683	Mm.157119	Sort1
AA017132	Hs.250687	"Transient receptor potential cation channel, subfamily C, member 1"	TRPC1	0	0.1	0.8	0	0	0	NM_003304	1	7220	1421095_a_at	-0.087	-0.536	-5.88E-002	-3.63E-001	Mm.149633	Trpc1
													1421096_at	0.248	0.752	0.191	0.581	Mm.149633	Trpc1
AA017175	Hs.500409	Glutamate dehydrogenase 1	GLUD1	0	0.06	0.8	0	0.06	1.3	NM_005271	1	2746	1416209_at	-0.256	-0.576	1.06E-001	2.39E-001	Mm.10600	Glud1
													1448253_at	0.167	0.478	0.145	0.416	Mm.10600	Glud1
AA017200	Hs.518773	"Ubiquitin-conjugating enzyme E2D 3 (UBC4/5 homolog, yeast)"	UBE2D3	0	-0.06	-0.7	0	-0.06	-1.7	NM_003340	ND	7323	1423112_at	0.631	1.569	1.36E-001	3.37E-001	Mm.256765	Nfkb1
													1423113_a_at	0.198	0.433	0.202	0.441	Mm.256765	Nfkb1
													1423114_at	0.893	1.774	0.23	0.458	Mm.256765	Nfkb1
													1427705_a_at	0.835	1.948	-0.107	-0.25	Mm.256765	Nfkb1
													1442949_at	-0.057	-0.34	0.0619	0.367	Mm.256765	Nfkb1
													1450858_a_at	0.594	1.636	0.0453	0.125	Mm.256765	Nfkb1
													1450859_s_at	0.642	1.523	0.33	0.783	Mm.256765	Nfkb1
													1455479_a_at	-0.019	-0.043	0.032	0.073	Mm.256765	Nfkb1
													1455480_s_at	0.226	0.308	0.0632	0.086	Mm.256765	Nfkb1
AA017379	Hs.203637	Plastin 1 (I isoform)	PLS1	0	0.05	0.3	0	0.08	0.8	NM_002670	ND	5357	1460406_at	0.656	3.819	-2.93E-001	-1.70E+000	Mm.11869	AI427122
AA017383	Hs.122523	Staphylococcal nuclease domain containing 1	SND1	0	0.01	0.1	0	0.1	2.1	NM_014390	ND	27044	1416038_at	-0.621	-1.227	-3.63E-001	-7.17E-001	Mm.29827	AL033314
													1437036_at	-0.09	-0.498	0.133	0.734	Mm.29827	AL033314
													1437037_x_at	-0.24	-1.05	-0.108	-0.472	Mm.29827	AL033314
													1441067_at	-0.032	-0.182	0.234	1.33	Mm.29827	AL033314
													1441244_at	0.009	0.053	0.0463	0.27	Mm.29827	AL033314
													1442910_at	0.162	0.767	-0.153	-0.722	Mm.29827	AL033314
													1444538_at	-0.666	-3.127	0.107	0.501	Mm.29827	AL033314
AA017544	Hs.75256	Regulator of G-protein signalling 1	RGS1	1	0.65	12	0	0.02	0.2	NM_002922	1	5996	1417601_at	0.013	0.072	-1.44E-001	-8.14E-001	Mm.103701	Rgs1
AA018182	Hs.202354	"Deiodinase, iodothyronine, type II"	DIO2	0	-0.17	-1.3	0	-0.12	-1	NM_000793	1	1734	1418937_at	0.008	0.045	4.81E-001	2.62E+000	Mm.21389	Dio2
													1418938_at	0.144	0.547	0.252	0.953	Mm.21389	Dio2
													1426081_a_at	0.197	0.494	0.0367	0.0917	Mm.21389	Dio2
AA018214	Hs.60843	"Potassium voltage-gated channel, shaker-related subfamily, member 1 (episodic ataxia with myokymia)"	KCNA1	0	0.27	3.2	0	0.02	0.3	NM_000217	ND	3736	1417416_at	0.167	0.947	1.60E-002	9.04E-002	Mm.40424	Kcna1
													1437230_at	-0.087	-0.548	0.242	1.52	Mm.40424	Kcna1
													1442413_at	0.192	0.972	0.00531	0.0269	Mm.40424	Kcna1
													1444499_at	0.243	1.739	-0.0298	-0.213	Mm.40424	Kcna1
													1455785_at	0.097	0.478	0.0664	0.328	Mm.40424	Kcna1
AA018276	Hs.445265	LIM homeobox 2	LHX2	0	-0.2	-1	0	-0.01	-0.1	NM_004789	1	9355	1418317_at	-0.158	-0.896	-9.15E-002	-5.20E-001	Mm.142856	Lhx2
AA018449	Hs.303669	Hypothetical protein MGC26694	MGC26694	0	0.18	1.6	0	0.05	0.8		ND	284439	1424790_at	-0.002	-0.008	-8.07E-002	-3.22E-001	Mm.185413	2900084M01Rik
													1443637_at	-0.17	-1.03	-0.11	-0.667	Mm.185413	2900084M01Rik
AA018457	Hs.420036	"Glutamate decarboxylase 1 (brain, 67kDa)"	GAD1	0	-0.02	-0.1	0	-0.06	-0.7	NM_000817	1	2571	1416561_at	-0.762	-1.074	3.93E-001	5.55E-001	Mm.272120	Gad1
													1416562_at	-0.14	-0.804	0.188	1.08	Mm.272120	Gad1
AA018572	Hs.118555	"Fascin homolog 2, actin-bundling protein, retinal (Strongylocentrotus purpuratus)"	FSCN2	0	0	0	0	-0.06	-0.6	NM_012418	0	25794	1440605_at	0.338	1.028	-1.87E-001	-5.69E-001	Mm.134230	Fscn2
AA018591	Hs.503178	"Spectrin, beta, non-erythrocytic 1"	SPTBN1	0	-0.04	-0.8	0	0.07	1.6	NM_003128	ND	6711	1419255_at	-0.162	-0.572	3.70E-001	1.31E+000	Mm.123110	Spnb2
													1419256_at	-0.509	-0.926	-0.154	-0.279	Mm.123110	Spnb2
													1444089_at	-0.217	-1.094	0.172	0.867	Mm.123110	Spnb2
													1446545_at	0.15	0.993	-0.115	-0.758	Mm.123110	Spnb2
													1451830_a_at	-0.023	-0.094	-0.0152	-0.0618	Mm.123110	Spnb2
													1452143_at	0.169	0.723	0.0672	0.287	Mm.123110	Spnb2
AA018683	Hs.505	"ISL1 transcription factor, LIM/homeodomain, (islet-1)"	ISL1	0	0.04	0.4	0	0.17	1.7	NM_002202	1	3670	1422720_at	1.495	2.111	5.81E-001	8.20E-001	Mm.42242	Isl1
													1444129_at	0.043	0.286	0.0766	0.505	Mm.42242	Isl1
													1450723_at	2.334	2.352	0.281	0.283	Mm.42242	Isl1
AA018866	Hs.235782	"Solute carrier organic anion transporter family, member 4A1"	SLCO4A1	0	-0.06	-0.5	0	-0.05	-0.8	NM_016354	0	28231	1438160_x_at	-1.894	-2.556	-4.69E-002	-6.34E-002	Mm.133687	Slco4a1
													1455803_at	-1.022	-2.41	-0.00412	-0.00971	Mm.133687	Slco4a1
AA018906	Hs.33102	Transcription factor AP-2 beta (activating enhancer binding protein 2 beta)	TFAP2B	0	0.1	1.5	0	0.06	0.8	NM_003221	ND	7021	1423340_at	-0.056	-0.257	4.36E-001	1.99E+000	Mm.137021	Tcfap2b
													1435670_at	-0.033	-0.18	0.275	1.51	Mm.137021	Tcfap2b
													1459393_at	0.066	0.302	0.376	1.73	Mm.137021	Tcfap2b
AA018907	Data not found			0	0.15	1.3	0	-0.13	-1.3		ND	Data not found							
AA018980	Hs.487325	"Protein kinase, cAMP-dependent, catalytic, beta"	PRKACB	0	0.33	1.8	0	0.06	1.4	NM_002731	1	5567	1420610_at	-0.946	-2.328	-5.20E-002	-1.28E-001	Mm.16766	Prkacb
													1420611_at	0.51	1.93	0.154	0.585	Mm.16766	Prkacb
													1457197_at	0.475	2.979	-0.0369	-0.231	Mm.16766	Prkacb
AA018980	Hs.487325	"Protein kinase, cAMP-dependent, catalytic, beta"	PRKACB	0	0.5	1.7	0	-0.06	-1.2	NM_002731	1	5567	1420610_at	-0.946	-2.328	-5.20E-002	-1.28E-001	Mm.16766	Prkacb
													1420611_at	0.51	1.93	0.154	0.585	Mm.16766	Prkacb
													1457197_at	0.475	2.979	-0.0369	-0.231	Mm.16766	Prkacb
AA019203	Hs.434953	High-mobility group box 2	HMGB2	0	-0.02	-0.3	0	-0.05	-0.9	NM_002129	1	3148	1437313_x_at	0.059	0.215	-1.98E-001	-7.19E-001	Mm.279998	Hmgb2
													1438307_at	0.525	1.81	0.307	1.06	Mm.279998	Hmgb2
													1452534_a_at	0.132	0.257	-0.136	-0.266	Mm.279998	Hmgb2
AA019316	Hs.495674	Chloride channel 4	CLCN4	0	0.22	0.6	0	-0.03	-0.5	NM_001830	ND	1183	1415986_at	-0.172	-0.576	4.45E-001	1.49E+000	Mm.297883	Clcn4-2
													1448161_a_at	-0.623	-1.246	0.386	0.771	Mm.297883	Clcn4-2
AA019320	Hs.188528	Adducin 2 (beta)	ADD2	0	0.19	2.2	0	0.07	1.1	NM_001617	1	119	1421975_a_at	-0.766	-2.558	-0.395	-1.32	Mm.104155	Add2
													1431076_at	-0.2	-1.102	-0.0612	-0.337	Mm.104155	Add2
													1435287_at	-0.469	-1.126	-0.408	-0.981	Mm.104155	Add2
													1450442_at	-0.416	-1.55	-0.219	-0.815	Mm.104155	Add2
													1451914_a_at	-0.022	-0.133	-0.441	-2.63	Mm.104155	Add2
AA019332	Data not found			0	-0.42	-3.1	0	0.19	2.3		ND	Data not found							
AA019445	Hs.535421	Transcribed locus		0	-0.2	-1.4	0	0	0		ND	Data not found							
AA019459	Hs.189075	PTK9 protein tyrosine kinase 9	PTK9	0	-0.1	-0.9	0	0.04	0.6	NM_198974	1	5756	1420873_at	-0.211	-0.767	-3.52E-002	-1.28E-001	Mm.309867	Ptk9
													1420874_at	-0.692	-2.55	0.0801	0.295	Mm.309867	Ptk9
													1420875_at	0.103	0.374	0.181	0.655	Mm.309867	Ptk9
AA019549	Hs.515860	"Microtubule-associated protein, RP/EB family, member 3"	MAPRE3	0	0.12	1.8	0	0.03	0.7	NM_012326	1	22924	1427079_at	0.161	0.96	-1.05E-001	-6.27E-001	Mm.332295	Mapre3
AA019591	Hs.156302	GTF2I repeat domain containing 1	GTF2IRD1	0	-0.22	-0.8	0	0.03	0.2	NM_005685	ND	9569	1451899_a_at	0.267	0.468	-1.29E-001	-2.26E-001	Mm.332735	Gtf2ird1
													1460364_at	0.018	0.043	-0.228	-0.529	Mm.332735	Gtf2ird1
AA019996	Hs.199248	Prostaglandin E receptor 4 (subtype EP4)	PTGER4	0	0.11	0.4	0	-0.01	-0.1	NM_000958	1	5734	1421073_a_at	-0.017	-0.119	-8.58E-002	-6.15E-001	Mm.18509	Ptger4
													1424208_at	0.247	0.4	-0.261	-0.423	Mm.18509	Ptger4
													1447267_at	-0.188	-1.282	-0.0236	-0.161	Mm.18509	Ptger4
AA020012	Hs.289795	Chromosome 11 open reading frame 8	C11orf8	0	-0.03	-0.3	0	-0.02	-0.3	NM_001584	0	744	Data not found						
AA022561	Hs.517717	Special AT-rich sequence binding protein 1 (binds to nuclear matrix/scaffold-associating DNA's)	SATB1	0	0.08	1.3	0	0.12	2.1	NM_002971	ND	6304	1437699_at	-0.914	-1.415	1.43E-001	2.21E-001	Mm.311655	Satb1
													1438125_at	-0.629	-1.262	-0.0929	-0.186	Mm.311655	Satb1
													1439203_at	-0.946	-1.355	-0.129	-0.185	Mm.311655	Satb1
													1439315_at	-0.901	-2.139	0.0941	0.223	Mm.311655	Satb1
													1440842_at	-0.612	-2.373	0.137	0.531	Mm.311655	Satb1
													1443284_at	-0.74	-1.284	0.17	0.295	Mm.311655	Satb1
													1456902_at	0.074	0.263	-0.0251	-0.0893	Mm.311655	Satb1
												94057	Data not found						
AA022627	Hs.515112	"NADH dehydrogenase (ubiquinone) 1 alpha subcomplex, 7, 14.5kDa"	NDUFA7	0	0.16	2.6	-1	-0.41	-7.8	NM_005001	0	4701	1422976_x_at	-0.254	-1.245	-1.43E-001	-7.01E-001	Mm.29513	Ndufa7
													1428360_x_at	-0.072	-0.293	-0.29	-1.18	Mm.29513	Ndufa7
													1436567_a_at	-0.181	-0.43	-0.453	-1.07	Mm.29513	Ndufa7
													1450818_a_at	-0.061	-0.226	-0.0795	-0.295	Mm.29513	Ndufa7
													1455749_x_at	-0.131	-0.492	-0.398	-1.49	Mm.29513	Ndufa7
AA022666	Hs.321045	"Inhibitor of kappa light polypeptide gene enhancer in B-cells, kinase epsilon"	IKBKE	0	0.15	1.2	0	-0.03	-0.4	NM_014002	1	9641	1417813_at	-0.085	-0.488	-7.47E-002	-4.28E-001	Mm.271824	Ikbke
AA022886	Hs.549130	"Phosphatidylinositol transfer protein, cytoplasmic 1"	PITPNC1	0	-0.02	-0.4	-1	-0.19	-4.1	NM_012417	ND	26207	Data not found						
AA022949	Hs.87191	Fibroblast growth factor 18	FGF18	0	-0.15	-1.2	0	-0.02	-0.3	NM_003862	1	8817	1449545_at	-0.333	-0.994	5.15E-002	1.54E-001	Mm.339812	Fgf18
AA022949	Hs.87191	Fibroblast growth factor 18	FGF18	0	-0.05	-0.6	0	-0.04	-0.5	NM_003862	1	8817	1449545_at	-0.333	-0.994	5.15E-002	1.54E-001	Mm.339812	Fgf18
AA022951	Data not found			0	-0.08	-0.4	0	-0.06	-0.8		ND	Data not found							
AA025058	Hs.321541	"RAB11A, member RAS oncogene family"	RAB11A	1	0.32	6.5	0	0.11	2.5	NM_004663	1	8766	1434549_at	0.55	1.556	3.44E-001	9.74E-001	Mm.1387	Rab11a
													1449256_a_at	0.351	1.188	0.205	0.694	Mm.1387	Rab11a
AA025059	Hs.321541	"RAB11A, member RAS oncogene family"	RAB11A	0	0.17	2.6	0	0.06	1.3	NM_004663	1	8766	1434549_at	0.55	1.556	3.44E-001	9.74E-001	Mm.1387	Rab11a
													1449256_a_at	0.351	1.188	0.205	0.694	Mm.1387	Rab11a
AA025150	Hs.61255	"Fructose-1,6-bisphosphatase 2"	FBP2	0	0.07	0.5	0	-0.05	-0.8	NM_003837	1	8789	1449088_at	0.876	3.357	-1.84E-003	-7.07E-003	Mm.289741	Fbp2
AA025275	Hs.380277	Death-associated protein kinase 1	DAPK1	0	0.4	3.7	0	0.07	1.4	NM_004938	1	1612	1426915_at	0.057	0.295	-2.37E-001	-1.22E+000	Mm.24103	Dapk1
													1427358_a_at	0.285	1.508	-0.0153	-0.0809	Mm.24103	Dapk1
													1445032_at	0.215	1.065	-0.351	-1.74	Mm.24103	Dapk1
AA025276	Hs.166011	"Catenin (cadherin-associated protein), delta 1"	CTNND1	0	0.2	3.7	1	0.19	2.6	NM_001331	ND	1500	1422450_at	-0.099	-0.229	2.34E-003	5.39E-003	Mm.35738	Catns
													1437448_s_at	-0.022	-0.053	0.0137	0.0338	Mm.35738	Catns
													1441001_at	0.124	0.39	-0.107	-0.336	Mm.35738	Catns
													1445830_at	0.161	0.415	0.0504	0.13	Mm.35738	Catns
													1457168_at	-0.033	-0.204	0.289	1.77	Mm.35738	Catns
AA025344	Hs.502659	"Ras homolog gene family, member C"	RHOC	0	0.22	3.3	1	0.19	4.1	NM_175744	1	389	1435394_s_at	-0.012	-0.059	-1.79E-001	-9.00E-001	Mm.262	Rhoc
													1448605_at	0.192	0.455	0.0143	0.0338	Mm.262	Rhoc
AA025779	Hs.515111	LAG1 longevity assurance homolog 4 (S. cerevisiae)	LASS4	0	-0.11	-0.4	0	0.08	0.7	NM_024552	ND	79603	1417780_at	-0.537	-1.094	-4.73E-001	-9.64E-001	Mm.35511	Lass4
													1417781_at	0.176	0.642	0.0706	0.258	Mm.35511	Lass4
													1417782_at	-0.58	-0.957	-0.114	-0.188	Mm.35511	Lass4
AA025819	Hs.65029	Growth arrest-specific 1	GAS1	0	0.13	1.4	-1	-0.32	-5.4	NM_002048	ND	2619	1416855_at	1.137	1.127	-4.13E-002	-4.09E-002	Mm.22701	Gas1
													1448494_at	0.653	0.909	0.0199	0.0277	Mm.22701	Gas1
													1456322_at	0.065	0.227	0.07	0.244	Mm.22701	Gas1
AA025850	Hs.21213	"Myosin VA (heavy polypeptide 12, myoxin)"	MYO5A	0	0.05	0.8	0	-0.13	-1.6	NM_000259	0	4644	1419754_at	0.778	2.199	4.35E-001	1.23E+000	Mm.3645	Myo5a
													1431320_a_at	0.126	0.369	0.122	0.356	Mm.3645	Myo5a
AA025937	Hs.534339	"Primase, polypeptide 1, 49kDa"	PRIM1	0	0.09	1.6	0	0.02	0.4	NM_000946	0	5557	1418369_at	0.058	0.24	2.36E-001	9.83E-001	Mm.2903	Prim1
													1444544_at	0.032	0.134	-0.18	-0.757	Mm.2903	Prim1
													1449061_a_at	-0.109	-0.274	0.119	0.299	Mm.2903	Prim1
AA026112	Hs.513983	Lethal giant larvae homolog 1 (Drosophila)	LLGL1	0	0.05	0.4	0	-0.09	-1	NM_004140	ND	3996	1416621_at	0.136	0.241	-8.55E-002	-1.51E-001	Mm.285453	Llglh
AA026118	Hs.153444	Gastrin-releasing peptide	GRP	0	0.1	0.4	0	-0.03	-0.3	NM_002091	0	2922	1424525_at	-0.179	-0.894	1.38E-001	6.89E-001	Mm.20298	Grp
AA026152	Hs.445892	SEC22 vesicle trafficking protein-like 3 (S. cerevisiae)	SEC22L3	0	0.02	0.3	0	-0.15	-2.5	NM_032970	ND	9117	1456091_at	-0.506	-3.476	-1.21E-001	-8.28E-001	Mm.31421	Sec22l3
AA026269	Hs.295421	"Transcribed locus, weakly similar to XP_508411.1 similar to 31 kDa transforming protein (Transcription factor PU.1) [Pan troglodytes]"		0	-0.11	-0.3	0	-0.06	-0.7		ND	Data not found							
AA026269	Hs.295421	"Transcribed locus, weakly similar to XP_508411.1 similar to 31 kDa transforming protein (Transcription factor PU.1) [Pan troglodytes]"		0	0.09	0.9	0	0.11	1		ND	Data not found							
AA026354	Data not found			-1	-0.59	-7.1	1	0.11	2.6		ND	Data not found							
AA026609	Data not found			0	0.28	2.6	0	-0.12	-1		ND	Data not found							
AA026626	Hs.513683	Protein serine kinase H1	PSKH1	0	0.05	0.6	0	-0.01	-0.2	NM_006742	ND	5681	1419847_at	-0.236	-1.042	6.78E-002	2.99E-001	Mm.27627	AW539964
													1433522_at	0.073	0.3	-0.05	-0.205	Mm.27627	AW539964
													1447672_x_at	0.125	0.501	-0.0209	-0.0839	Mm.27627	AW539964
AA026644	Hs.371282	Transcription factor 3 (E2A immunoglobulin enhancer binding factors E12/E47)	TCF3	0	0.09	0.9	0	0.12	1.6	NM_003200	0	6929	1426297_at	0.114	0.171	-3.18E-001	-4.79E-001	Mm.3406	Tcfe2a
													1427764_a_at	0.595	3.645	-0.257	-1.58	Mm.3406	Tcfe2a
													1452542_x_at	0.539	1.981	-0.00785	-0.0289	Mm.3406	Tcfe2a
AA026662	Hs.247186	Fibrosin 1	FBS1	0	0.04	0.7	0	0.03	0.6	NM_022452	ND	64319	Data not found						
AA026682	Data not found			0	0.14	1.2	0	0.07	1.3		ND	Data not found							
AA026918	Hs.498239	Fumarate hydratase	FH	0	0.09	0.9	0	0.01	0.1	NM_000143	ND	2271	1424828_a_at	0.14	0.512	9.36E-002	3.41E-001	Mm.41502	Fh1
AA027012	Hs.479756	Kinase insert domain receptor (a type III receptor tyrosine kinase)	KDR	0	0.5	1.3	0	0	0	NM_002253	0	3791	1449379_at	0.711	4.02	-3.03E-001	-1.72E+000	Mm.285	Kdr
AA027042	Hs.24301	"Polymerase (RNA) II (DNA directed) polypeptide E, 25kDa"	POLR2E	0	-0.1	-1.2	0	-0.09	-1.8	NM_002695	0	5434	1417138_s_at	-0.175	-0.908	-1.85E-001	-9.60E-001	Mm.18579	Polr2e
													1451093_at	-0.304	-1.424	0.123	0.577	Mm.18579	Polr2e
													1458326_at	-0.24	-1.524	0.143	0.907	Mm.18579	Polr2e
AA027240	Hs.429180	"Eukaryotic translation initiation factor 2, subunit 2 beta, 38kDa"	EIF2S2	0	0.09	1.1	-1	-0.3	-9	NM_003908	ND	8894	1448819_at	-0.092	-0.316	6.82E-001	2.35E+000	Mm.324176	Eif2s2
													1456617_a_at	0.189	0.428	0.667	1.51	Mm.324176	Eif2s2
AA027840	Hs.491234	Ras-like without CAAX 1	RIT1	0	-0.16	-2	0	0.05	0.8	NM_006912	ND	6016	1420540_a_at	-0.436	-1.705	2.85E-002	1.12E-001	Mm.4009	Rit1
													1428710_at	-0.271	-1.584	0.0864	0.506	Mm.4009	Rit1
AA027992	Hs.369168	Sec1 family domain containing 1	SCFD1	0	-0.03	-0.2	0	0.1	2.1	NM_016106	0	23256	1428006_at	0.026	0.114	-3.73E-001	-1.62E+000	Mm.216511	Scfd1
													1428335_a_at	0.364	1.13	0.943	2.93	Mm.216511	Scfd1
													1444845_at	0.03	0.055	0.223	0.408	Mm.216511	Scfd1
AA028905	Hs.408730	Contactin associated protein 1	CNTNAP1	0	0.06	1.1	0	-0.14	-2.2	NM_003632	1	8506	1421580_at	-0.048	-0.301	9.27E-002	5.85E-001	Mm.8021	Cntnap1
AA028921	Hs.545578	Hypothetical LOC389295	LOC153561	0	-0.19	-3.4	1	0.17	3.3	NM_207331	ND	153561	Data not found						
												389295	Data not found						
AA029042	Hs.477959	Seven in absentia homolog 2 (Drosophila)	SIAH2	-1	-0.4	-4.3	0	-0.12	-2.1	NM_005067	0	6478	1448170_at	-0.277	-0.696	-1.59E-001	-4.00E-001	Mm.2847	Siah2
													1448171_at	-0.448	-1.639	-0.249	-0.91	Mm.2847	Siah2
AA029283	Hs.474667	Like-glycosyltransferase	LARGE	0	-0.38	-1.6	0	-0.03	-0.4	NM_004737	ND	9215	1417435_at	-0.248	-0.561	1.72E-001	3.91E-001	Mm.324371	Large
													1417436_at	-0.007	-0.038	-0.0672	-0.356	Mm.324371	Large
													1443212_at	0.556	0.975	0.175	0.306	Mm.324371	Large
													1458663_at	-0.009	-0.015	0.189	0.318	Mm.324371	Large
													1460113_at	0.549	1.812	0.22	0.727	Mm.324371	Large
AA029299	Hs.484099	"Potassium large conductance calcium-activated channel, subfamily M, beta member 1"	KCNMB1	0	-0.01	-0.1	0	-0.18	-4.1	NM_004137	0	3779	1421400_at	0.038	0.159	6.81E-002	2.82E-001	Mm.6206	Kcnmb1
													1421401_at	0.134	0.783	-0.178	-1.04	Mm.6206	Kcnmb1
AA029308	Hs.6917	Mature T-cell proliferation 1	MTCP1	0	0.2	3.7	0	-0.01	-0.2	NM_014221	1	4515	1425755_at	0.285	0.67	5.69E-002	1.34E-001	Mm.16366	Mtcp1
													1449897_a_at	0.148	0.252	0.487	0.832	Mm.16366	Mtcp1
													1455710_x_at	-0.009	-0.029	-0.00535	-0.018	Mm.16366	Mtcp1
													1456207_at	-0.047	-0.171	0.223	0.805	Mm.16366	Mtcp1
AA029384	Hs.466828	Glycogen synthase kinase 3 alpha	GSK3A	0	0.26	1.3	0	-0.07	-1.2	NM_019884	ND	2931	Data not found						
AA029419	Hs.500635	Envoplakin	EVPL	0	-0.05	-0.5	0	-0.06	-0.9	NM_001988	1	2125	1419133_at	-0.234	-0.956	-0.524	-2.14	Mm.293683	Evpl
AA029497	Hs.512619	"Thymidine kinase 2, mitochondrial"	TK2	0	0.12	2.6	0	0.01	0.1	NM_004614	1	7084	1426100_a_at	-0.332	-1.722	1.65E-001	8.52E-001	Mm.183110	Tk2
AA029578	Hs.546273	Peroxisome biogenesis factor 10	PEX10	0	0.02	0.2	0	0.02	0.2	NM_153818	ND	5192	1456646_at	-0.562	-0.976	-2.87E-001	-4.99E-001	Mm.133114	
AA029890	Hs.531704	"Protein kinase C, alpha"	PRKCA	0	0.12	1.8	0	0.05	0.9	NM_002737	ND	5578	1427562_a_at	-0.389	-2.703	4.70E-002	3.26E-001	Mm.222178	AI875142
													1437393_at	-0.385	-2.224	-0.102	-0.592	Mm.222178	AI875142
													1445028_at	-0.018	-0.105	-0.14	-0.8	Mm.222178	AI875142
													1445395_at	-0.719	-2.342	-0.0963	-0.313	Mm.222178	AI875142
													1446598_at	-0.398	-1.594	-0.153	-0.613	Mm.222178	AI875142
													1450945_at	-0.416	-1.591	-0.362	-1.38	Mm.222178	AI875142
AA029934	Hs.436873	"Integrin, alpha V (vitronectin receptor, alpha polypeptide, antigen CD51)"	ITGAV	0	0.08	1	0	0.03	0.7	NM_002210	0	3685	1421198_at	-0.737	-4.241	8.89E-002	5.12E-001	Mm.227	Itgav
													1432296_a_at	0.042	0.207	0.134	0.658	Mm.227	Itgav
													1432678_at	0.028	0.175	0.0709	0.439	Mm.227	Itgav
													1432679_at	-0.191	-1.061	-0.0532	-0.296	Mm.227	Itgav
													1452784_at	-0.361	-1.186	-0.0505	-0.166	Mm.227	Itgav
AA029940	Hs.169378	Multiple PDZ domain protein	MPDZ	0	-0.02	-0.3	0	0.02	0.5	NM_003829	ND	8777	1418663_at	-0.07	-0.172	3.72E-001	9.16E-001	Mm.153039	Mpdz
													1418664_at	0.574	0.826	0.358	0.515	Mm.153039	Mpdz
													1441361_at	-0.046	-0.289	-0.00333	-0.0209	Mm.153039	Mpdz
													1442978_at	0.345	0.738	0.246	0.527	Mm.153039	Mpdz
AA029956	Hs.370392	Myosin IE	MYO1E	-1	-0.49	-5.4	0	0	0.1	NM_004998	1	4643	1420159_at	-0.293	-1.41	-1.13E-001	-5.44E-001	Mm.249311	Myo1e
													1420160_s_at	-0.138	-0.737	-0.144	-0.77	Mm.249311	Myo1e
													1428509_at	-0.522	-1.353	-0.271	-0.701	Mm.249311	Myo1e
													1449753_at	-0.33	-1.849	0.116	0.652	Mm.249311	Myo1e
													1449941_at	-0.116	-0.684	0.295	1.74	Mm.249311	Myo1e
AA029964	Hs.460499	Ataxin 2-like	ATXN2L	0	-0.04	-0.5	0	-0.02	-0.4	NM_007245	ND	11273	1438668_x_at	-0.164	-0.381	2.73E-002	6.35E-002	Mm.231450	Atxn2l
													1456476_at	-0.024	-0.076	-0.208	-0.657	Mm.231450	Atxn2l
AA031284	Data not found			0	-0.15	-0.6	0	-0.02	-0.1		ND	Data not found							
AA031514	Hs.2256	"Matrix metalloproteinase 7 (matrilysin, uterine)"	MMP7	0	0.16	1.4	0	-0.03	-0.3	NM_002423	1	4316	1449478_at	-0.099	-0.516	1.47E-001	7.64E-001	Mm.4825	Mmp7
AA031770	Hs.528834	"Cleavage and polyadenylation specific factor 5, 25 kDa"	CPSF5	0	0	0	0	-0.02	-0.4	NM_007006	ND	11051	1417681_at	0.101	0.374	1.66E-002	6.16E-002	Mm.316025	Cpsf5
AA032077	Hs.493668	"NADH dehydrogenase (ubiquinone) 1 beta subcomplex, 6, 17kDa"	NDUFB6	0	-0.03	-0.6	-1	-0.1	-2.6	NM_182739	ND	4712	1431546_at	-0.026	-0.177	2.41E-001	1.61E+000	Mm.1103	
													1434056_a_at	0.041	0.197	-0.271	-1.31	Mm.1103	
													1434057_at	0.076	0.343	-0.07	-0.317	Mm.1103	
AA032090	Hs.443960	"DEAD/H (Asp-Glu-Ala-Asp/His) box polypeptide 11 (CHL1-like helicase homolog, S. cerevisiae)"	DDX11	0	-0.37	-1.9	0	0.09	1.2	NM_004399	ND	1663	1438447_at	0.048	0.307	-3.04E-002	-1.96E-001	Mm.259605	Ddx11
													1441062_at	-0.028	-0.107	-0.106	-0.406	Mm.259605	Ddx11
AA033564	Hs.410965	DiGeorge syndrome critical region gene 6-like	DGCR6L	0	-0.09	-1.1	0	0	0	NM_033257	ND	85359	1428753_a_at	-0.135	-0.294	-3.75E-001	-8.15E-001	Mm.27155	Dgcr6
													1452434_s_at	0.255	0.778	-0.447	-1.37	Mm.27155	Dgcr6
													1452900_at	-0.254	-1.558	-0.0986	-0.605	Mm.27155	Dgcr6
AA034213	Hs.111577	Integral membrane protein 2C	ITM2C	-1	-0.4	-7.6	-1	-0.2	-3.1	NM_030926	1	81618	1415961_at	0.372	2.084	-5.17E-002	-2.89E-001	Mm.29870	Itm2c
AA034215	Hs.477273	Zinc finger protein 593	ZNF593	0	-0.07	-1	0	-0.11	-2.1	NM_015871	ND	51042	Data not found						
AA034939	Hs.200841	"Laminin, alpha 2 (merosin, congenital muscular dystrophy)"	LAMA2	0	0.16	1.3	0	-0.01	-0.2	NM_000426	0	3908	1426285_at	-0.073	-0.369	2.68E-001	1.36E+000	Mm.256087	Lama2
AA034945	Hs.524513	3-hydroxysteroid epimerase	RODH	0	0.05	0.8	0	0	0	NM_003725	ND	8630	1449385_at	-0.038	-0.225	9.36E-002	5.59E-001	Mm.26719	Hsd17b9
													1449386_at	0.102	0.582	-0.207	-1.18	Mm.26719	Hsd17b9
AA035095	Hs.433759	Barrier to autointegration factor 1	BANF1	0	0.14	1.3	-1	-0.18	-3.6	NM_003860	ND	8815	1421081_a_at	-0.067	-0.184	-3.20E-001	-8.72E-001	Mm.358649	Banf1
													1421082_s_at	0.062	0.255	-0.216	-0.896	Mm.358649	Banf1
													1421083_x_at	0.224	0.582	-0.114	-0.296	Mm.358649	Banf1
AA035144	Hs.314327	"MADS box transcription enhancer factor 2, polypeptide D (myocyte enhancer factor 2D)"	MEF2D	0	-0.14	-1.8	0	0.04	0.8	NM_005920	1	4209	1421388_at	0.049	0.25	3.04E-001	1.55E+000	Mm.28184	Mef2d
													1434487_at	-0.537	-1.832	-0.289	-0.986	Mm.28184	Mef2d
													1436642_x_at	0.1	0.31	0.263	0.816	Mm.28184	Mef2d
													1437300_at	-0.336	-1.37	-0.219	-0.892	Mm.28184	Mef2d
AA035173	Hs.300684	Calcitonin gene-related peptide-receptor component protein	RCP9	0	-0.07	-0.9	0	0	0.1	NM_014478	ND	27297	1418249_at	0.031	0.138	3.81E-001	1.72E+000	Mm.18072	Crcp
AA035310	Hs.128702	F-box protein 46	FBXO46	0	-0.08	-1.1	0	0.09	1.7		ND	23403	1436601_at	-0.619	-2.646	-1.06E-001	-4.54E-001	Mm.230830	Fbxo46
AA035347	Hs.334534	Glucosamine (N-acetyl)-6-sulfatase (Sanfilippo disease IIID)	GNS	0	0.1	1.1	0	-0.02	-0.3	NM_002076	0	2799	1433488_x_at	-0.13	-0.777	-2.84E-001	-1.70E+000	Mm.207683	Gns
													1433546_at	-0.149	-0.942	-0.147	-0.928	Mm.207683	Gns
													1446861_at	-0.093	-0.218	-0.21	-0.495	Mm.207683	Gns
AA035384	Hs.356270	"Succinate dehydrogenase complex, subunit D, integral membrane protein"	SDHD	0	0.06	1	0	-0.01	-0.5	NM_003002	ND	6392	1428235_at	0.372	0.991	1.53E-001	4.08E-001	Mm.10406	Sdhd
													1437489_x_at	0.208	1.118	0.0423	0.227	Mm.10406	Sdhd
AA035450	Hs.374613	"Inositol 1,4,5-triphosphate receptor, type 1"	ITPR1	0	-0.12	-1.7	0	0	0.1	NM_002222	ND	3708	1417279_at	0.449	1.421	7.85E-002	2.48E-001	Mm.227912	Itpr1
													1443492_at	0.017	0.082	0.00151	0.00751	Mm.227912	Itpr1
													1457189_at	0.326	1.724	-0.118	-0.626	Mm.227912	Itpr1
													1460203_at	0.412	1.571	-0.0461	-0.176	Mm.227912	Itpr1
AA035455	Hs.126137	Brain acyl-CoA hydrolase	BACH	0	0.11	1.6	0	-0.1	-1.5	NM_007274	1	11332	1417094_at	-0.663	-3.656	-4.62E-002	-2.55E-001	Mm.296191	Bach
AA035637	Hs.514174	Junction plakoglobin	JUP	0	-0.16	-1.8	0	-0.04	-0.7	NM_002230	1	3728	1426873_s_at	-0.449	-0.869	1.56E-001	3.03E-001	Mm.299774	Jup
AA035728	Hs.255932	5'-3' exoribonuclease 2	XRN2	0	0.09	1.5	0	0.06	1.1	NM_012255	1	22803	1422842_at	0.355	1.442	-3.14E-003	-1.27E-002	Mm.3065	Xrn2
													1422843_at	-0.077	-0.399	0.0781	0.403	Mm.3065	Xrn2
													1450777_at	0.024	0.134	0.169	0.941	Mm.3065	Xrn2
AA036881	Hs.301921	Chemokine (C-C motif) receptor 1	CCR1	0	0.09	0.5	0	0.11	1.6	NM_001295	ND	1230	1419609_at	-0.069	-0.429	-0.607	-3.78	Mm.274927	Ccr1
													1419610_at	0.074	0.414	-0.00966	-0.054	Mm.274927	Ccr1
AA036881	Hs.301921	Chemokine (C-C motif) receptor 1	CCR1	1	0.31	4	0	0.06	0.8	NM_001295	ND	1230	1419609_at	-0.069	-0.429	-0.607	-3.78	Mm.274927	Ccr1
													1419610_at	0.074	0.414	-0.00966	-0.054	Mm.274927	Ccr1
AA036956	Hs.102308	"Potassium inwardly-rectifying channel, subfamily J, member 8"	KCNJ8	0	-0.03	-0.4	0	-0.06	-1	NM_004982	1	3764	1418142_at	0.123	0.725	1.18E-001	6.96E-001	Mm.1482	Kcnj8
AA036975	Hs.198241	"Amine oxidase, copper containing 3 (vascular adhesion protein 1)"	AOC3	0	-0.14	-1.3	0	-0.07	-0.7	NM_003734	1	8639	1449396_at	-0.417	-2.591	1.47E-002	9.14E-002	Mm.67281	Aoc3
AA037014	Hs.518270	"Solute carrier organic anion transporter family, member 2A1"	SLCO2A1	0	0	0	0	0	0	NM_005630	1	6578	1420913_at	-1.451	-3.071	-2.13E-001	-4.51E-001	Mm.207106	Slco2a1
													1420914_at	-0.203	-0.988	-0.00529	-0.0257	Mm.207106	Slco2a1
													1450032_at	-0.08	-0.425	0.0534	0.284	Mm.207106	Slco2a1
AA037031	Hs.104315	Soc-2 suppressor of clear homolog (C. elegans)	SHOC2	0	-0.15	-1.3	0	-0.08	-1.4	NM_007373	ND	8036	1423129_at	0.131	0.222	3.83E-001	6.51E-001	Mm.33376	Shoc2
													1425845_a_at	-0.076	-0.475	0.0359	0.223	Mm.33376	Shoc2
AA037229	Hs.218040	"Integrin, beta 3 (platelet glycoprotein IIIa, antigen CD61)"	ITGB3	0	0.17	1.5	0	0.17	3.5	NM_000212	ND	3690	1421511_at	-0.418	-0.948	-0.175	-0.398	Mm.87150	Itgb3
													1455257_at	-3.277	-2.546	-3.33	-2.59	Mm.87150	Itgb3
AA037352	Hs.349082	"Transcribed locus, moderately similar to XP_512370.1 CDC37 homolog [Pan troglodytes]"		0	0	0	0	0.01	0.1		ND	Data not found							
AA037376	Data not found			1	0.72	11.2	0	0.04	1.3		ND	Data not found							
AA037410	Hs.102336	Rho GTPase activating protein 8	ARHGAP8	0	-0.24	-0.9	0	0.22	2.4	NM_015366	ND	23779	1451463_at	0.028	0.15	4.47E-002	2.38E-001	Mm.291372	Arhgap8
AA039231	Data not found			0	0.02	0.2	0	-0.06	-1.4		ND	Data not found							
AA039370	Hs.546308	TEA domain family member 1 (SV40 transcriptional enhancer factor)	TEAD1	0	0.15	1.3	0	0.07	0.9	NM_021961	ND	7003	1423434_at	-0.238	-1.394	-8.39E-002	-4.92E-001	Mm.28081	Tead1
													1447911_at	0.642	1.579	-0.117	-0.289	Mm.28081	Tead1
													1456717_at	0.075	0.236	0.0838	0.265	Mm.28081	Tead1
												440029	Data not found						
AA039370	Hs.546308	TEA domain family member 1 (SV40 transcriptional enhancer factor)	TEAD1	0	0.19	1.4	0	-0.03	-0.3	NM_021961	ND	7003	1423434_at	-0.238	-1.394	-8.39E-002	-4.92E-001	Mm.28081	Tead1
													1447911_at	0.642	1.579	-0.117	-0.289	Mm.28081	Tead1
													1456717_at	0.075	0.236	0.0838	0.265	Mm.28081	Tead1
												440029	Data not found						
AA039851	Hs.43666	"Protein tyrosine phosphatase type IVA, member 3"	PTP4A3	0	-0.02	-0.2	0	0.01	0.1	NM_007079	ND	11156	1418181_at	-0.552	-1.394	-6.76E-001	-1.71E+000	Mm.153891	Ptp4a3
													1418182_at	-0.095	-0.541	0.11	0.628	Mm.153891	Ptp4a3
AA039932	Hs.442530	Thromboxane A2 receptor	TBXA2R	0	0.17	1.4	0	-0.01	-0.1	NM_001060	ND	6915	1419222_at	-0.267	-0.915	-1.64E-001	-5.62E-001	Mm.4545	Tbxa2r
AA040170	Hs.251526	Chemokine (C-C motif) ligand 7	CCL7	0	0.07	1.5	0	-0.07	-1.4	NM_006273	ND	6354	1421228_at	-0.04	-0.219	-1.49E-001	-8.06E-001	Mm.341574	Ccl7
AA040387	Hs.170499	"X-prolyl aminopeptidase (aminopeptidase P) 2, membrane-bound"	XPNPEP2	0	-0.18	-0.7	0	0.01	0.2	NM_003399	1	7512	1417805_at	0.306	1.394	-1.55E-001	-7.05E-001	Mm.129279	Xpnpep2
AA040427	Hs.433732	CDC-like kinase 1	CLK1	0	-0.19	-2.9	1	0.16	3.4	NM_004071	ND	1195	Data not found						
AA040617	Hs.2025	"Transforming growth factor, beta 3"	TGFB3	0	0.02	0.1	0	0	0	NM_003239	1	7043	1417455_at	-0.664	-1.71	-4.08E-002	-1.05E-001	Mm.307887	Tgfb3
AA040617	Hs.2025	"Transforming growth factor, beta 3"	TGFB3	0	0.04	0.5	0	-0.08	-1.1	NM_003239	1	7043	1417455_at	-0.664	-1.71	-4.08E-002	-1.05E-001	Mm.307887	Tgfb3
AA040703	Data not found			0	-0.11	-1.2	0	-0.12	-2		ND	Data not found							
AA040742	Hs.117176	"Poly(A) binding protein, nuclear 1"	PABPN1	0	0.1	1.4	1	0.19	4.5	NM_004643	0	8106	1415728_at	-0.055	-0.141	-2.91E-001	-7.53E-001	Mm.7723	Pabpn1
													1422848_a_at	-0.272	-0.781	-0.163	-0.467	Mm.7723	Pabpn1
													1422849_a_at	-0.117	-0.519	0.00668	0.0297	Mm.7723	Pabpn1
													1422850_at	-0.485	-1.156	0.181	0.432	Mm.7723	Pabpn1
AA040856	Hs.444770	SH3-domain kinase binding protein 1	SH3KBP1	0	-0.01	-0.1	0	0.22	2.9	NM_031892	1	30011	1431592_a_at	0.045	0.197	-1.12E-001	-4.87E-001	Mm.286495	Sh3kbp1
													1432269_a_at	-0.048	-0.099	-0.0519	-0.106	Mm.286495	Sh3kbp1
													1446562_at	0.192	1.291	-0.135	-0.909	Mm.286495	Sh3kbp1
													1456261_at	0.246	1.432	0.024	0.14	Mm.286495	Sh3kbp1
													1460337_at	0.444	0.72	0.254	0.412	Mm.286495	Sh3kbp1
AA040861	Hs.492859	UDP-N-acteylglucosamine pyrophosphorylase 1	UAP1	-1	-0.3	-6.2	0	0.1	2.4	NM_003115	0	6675	1416743_at	-0.086	-0.19	-2.00E-001	-4.39E-001	Mm.27969	Uap1
													1416744_at	-0.382	-2.172	-0.127	-0.719	Mm.27969	Uap1
													1416745_x_at	0.141	0.742	0.199	1.05	Mm.27969	Uap1
													1437490_x_at	-0.01	-0.038	-0.398	-1.53	Mm.27969	Uap1
													1456516_x_at	-0.074	-0.382	-0.0352	-0.183	Mm.27969	Uap1
AA040866	Hs.523309	BCL2-associated athanogene 3	BAG3	0	-0.13	-1.5	-1	-0.17	-4.1	NM_004281	1	9531	1422452_at	-0.922	-2.018	-2.28E-001	-4.98E-001	Mm.84073	Bag3
AA040879	Hs.252682	"Torsin family 1, member B (torsin B)"	TOR1B	0	0.31	2.9	0	0.02	0.4	NM_014506	0	27348	1417819_at	-0.657	-2.325	-1.88E-001	-6.66E-001	Mm.249164	Tor1b
													1417820_at	-0.551	-2.541	0.0472	0.217	Mm.249164	Tor1b
													1448848_at	-0.352	-1.566	-0.0134	-0.0596	Mm.249164	Tor1b
													1457114_at	0.281	1.475	-0.0305	-0.16	Mm.249164	Tor1b
AA041388	Data not found			0	0.13	1.2	0	0.02	0.2		ND	Data not found							
AA041400	Hs.480938	"LPS-responsive vesicle trafficking, beach and anchor containing"	LRBA	0	0.16	2.5	0	-0.04	-0.4	NM_006726	ND	987	1425717_at	-0.147	-0.712	-2.08E-001	-1.01E+000	Mm.370272	Lrba
													1436690_at	0.066	0.485	0.0806	0.589	Mm.370272	Lrba
													1443739_at	-0.107	-0.39	0.235	0.854	Mm.370272	Lrba
													1449099_at	0.325	1.326	0.283	1.15	Mm.370272	Lrba
													1451887_at	-0.368	-1.725	0.153	0.72	Mm.370272	Lrba
AA041476	Hs.353022	ETAA16 protein	ETAA16	0	0.07	0.5	1	0.19	3.6	NM_019002	ND	54465	1453064_at	0.153	0.408	2.17E-001	5.77E-001	Mm.178684	5730466H23Rik
													1457882_at	0.25	1.451	0.139	0.803	Mm.178684	5730466H23Rik
AA042990	Hs.269109	"Sema domain, immunoglobulin domain (Ig), short basic domain, secreted, (semaphorin) 3C"	SEMA3C	0	-0.01	-0.1	0	-0.12	-2	NM_006379	1	10512	1420696_at	-0.037	-0.19	-2.44E-001	-1.26E+000	Mm.5071	Sema3c
													1429348_at	-0.042	-0.128	0.613	1.86	Mm.5071	Sema3c
AA043133	Hs.75231	"Solute carrier family 16 (monocarboxylic acid transporters), member 1"	SLC16A1	0	-0.01	-0.2	1	0.17	4.5	NM_003051	1	6566	1415802_at	0.311	0.787	-1.20E-001	-3.04E-001	Mm.9086	Slc16a1
													1446274_at	-0.012	-0.043	0.0454	0.162	Mm.9086	Slc16a1
												246182	Data not found						
AA043228	Hs.483454	"Calponin 3, acidic"	CNN3	0	0.05	0.3	0	0.04	0.6	NM_001839	ND	1266	1426724_at	0.531	1.364	2.68E-001	6.89E-001	Mm.275555	Cnn3
													1436759_x_at	0.514	1.192	0.0355	0.0824	Mm.275555	Cnn3
													1436836_x_at	0.391	1.115	0.0986	0.281	Mm.275555	Cnn3
													1438354_x_at	0.211	0.79	-0.0222	-0.0832	Mm.275555	Cnn3
													1455570_x_at	0.568	1.307	0.0795	0.183	Mm.275555	Cnn3
													1456380_x_at	0.606	2.002	0.0245	0.0811	Mm.275555	Cnn3
AA043335	Hs.546299	"Small nuclear RNA activating complex, polypeptide 3, 50kDa"	SNAPC3	0	0.16	1.8	0	0	0	NM_003084	ND	6619	1417166_at	0.303	0.613	6.68E-001	1.35E+000	Mm.105331	Psip1
													1428760_at	0.541	1.962	0.305	1.1	Mm.271985	Snapc3
													1428761_a_at	-0.015	-0.038	0.413	1.06	Mm.271985	Snapc3
													1429890_at	0.066	0.315	0.468	2.22	Mm.105331	Psip1
													1453077_a_at	0.148	0.357	0.43	1.04	Mm.271985	Snapc3
													1457731_at	-0.119	-0.269	0.334	0.757	Mm.271985	Snapc3
													1460403_at	0.201	0.453	0.459	1.04	Mm.105331	Psip1
AA043343	Hs.355827	Interferon regulatory factor 6	IRF6	0	0.06	0.9	0	0.01	0.3	NM_006147	1	3664	1418301_at	0.645	2.382	2.79E-001	1.03E+000	Mm.305674	Irf6
AA043347	Hs.172028	A disintegrin and metalloproteinase domain 10	ADAM10	0	0.25	3.6	0	-0.02	-0.4	NM_001110	1	102	1428103_at	-0.579	-1.386	1.00E-001	2.40E-001	Mm.3037	Adam10
													1450104_at	-0.449	-2.993	-0.0415	-0.277	Mm.3037	Adam10
													1450105_at	-0.788	-1.065	0.0994	0.134	Mm.3037	Adam10
AA043458	Hs.373648	Zinc finger protein 137 (clone pHZ-30)	ZNF137	0	0.25	2.4	0	0.11	1.4	NM_003438	ND	7696	Data not found						
AA043466	Hs.163645	Molybdenum cofactor synthesis 2	MOCS2	0	0.04	0.8	0	-0.1	-2.6	NM_004531	0	4338	1424309_a_at	-0.029	-0.098	3.33E-001	1.13E+000	Mm.19027	Mocs2
													1424310_at	0.413	1.688	0.201	0.821	Mm.19027	Mocs2
AA043501	Hs.134859	V-maf musculoaponeurotic fibrosarcoma oncogene homolog (avian)	MAF	0	-0.02	-0.1	0	0.01	0.1	NM_005360	1	4094	Data not found						
AA043506	Data not found			0	-0.04	-0.3	0	-0.04	-0.6		ND	Data not found							
AA043537	Data not found			0	-0.07	-1.2	0	0.04	1.2		ND	Data not found							
AA043653	Hs.550493	RAS protein activator like 2	RASAL2	0	0.08	1	0	0	-0.1	NM_004841	ND	9462	Data not found						
AA043796	Hs.272011	"UDP-Gal:betaGlcNAc beta 1,4- galactosyltransferase, polypeptide 1"	B4GALT1	0	-0.05	-0.4	0	-0.12	-1.6	NM_001497	1	2683	1418014_a_at	-0.692	-1.698	-4.20E-001	-1.03E+000	Mm.15622	B4galt1
													1458616_at	-0.554	-3.166	-0.14	-0.801	Mm.15622	B4galt1
AA043806	Hs.166539	Integrin beta 3 binding protein (beta3-endonexin)	ITGB3BP	0	-0.31	-1	0	-0.03	-0.7	NM_014288	ND	23421	1420665_at	0.304	1.82	-3.01E-002	-1.80E-001	Mm.257094	Itgb3bp
													1442993_at	0.286	1.713	0.123	0.737	Mm.257094	Itgb3bp
													1449953_at	0.233	0.722	0.152	0.47	Mm.257094	Itgb3bp
													1456097_a_at	0.485	1.278	0.267	0.703	Mm.257094	Itgb3bp
AA043996	Hs.82963	Gonadotropin-releasing hormone 1 (luteinizing-releasing hormone)	GNRH1	0	0.17	1.6	0	0.07	0.8	NM_000825	ND	2796	Data not found						
AA044025	Hs.164853	"Ubiquitin-conjugating enzyme E2E 1 (UBC4/5 homolog, yeast)"	UBE2E1	0	0	0	0	-0.02	-0.3	NM_003341	1	7324	1416943_at	0.433	1.305	3.64E-001	1.10E+000	Mm.4429	Ube2e1
AA044059	Hs.519320	Voltage-dependent anion channel 1	VDAC1	0	0.01	0.1	0	-0.02	-0.4	NM_003374	ND	7416	1415998_at	-0.024	-0.032	2.57E-001	3.40E-001	Mm.3555	Vdac1
													1436992_x_at	-0.09	-0.483	0.0389	0.208	Mm.3555	Vdac1
													1437192_x_at	-0.257	-0.495	0.169	0.325	Mm.3555	Vdac1
													1437452_x_at	0.086	0.484	0.00791	0.0443	Mm.3555	Vdac1
													1437947_x_at	-0.114	-0.316	0.202	0.561	Mm.3555	Vdac1
AA044267	Hs.408615	"Purinergic receptor P2X, ligand-gated ion channel, 5"	P2RX5	-1	-1.14	-19	0	-0.1	-1.3	NM_002561	1	5026	1449433_at	-0.287	-1.128	1.66E-001	6.52E-001	Mm.156893	P2rx5
AA044299	Hs.274287	"Pyrroline-5-carboxylate reductase family, member 2"	PYCR2	0	0.15	1.9	0	-0.05	-0.9	NM_013328	0	29920	1448315_a_at	-0.314	-1.965	-0.536	-3.35	Mm.274180	Pycr2
AA045058	Hs.1501	"Syndecan 2 (heparan sulfate proteoglycan 1, cell surface-associated, fibroglycan)"	SDC2	0	-0.08	-0.6	0	0.09	1	NM_002998	1	6383	1417011_at	1.162	2.085	4.07E-001	7.31E-001	Mm.234266	Sdc2
													1417012_at	0.125	0.747	-0.0342	-0.204	Mm.234266	Sdc2
													1431474_at	0.101	0.584	0.0415	0.24	Mm.234266	Sdc2
													1448545_at	0.686	1.344	0.337	0.661	Mm.234266	Sdc2
AA045179	Hs.444931	"Cofactor required for Sp1 transcriptional activation, subunit 6, 77kDa"	CRSP6	0	-0.14	-0.4	0	0.04	0.5	NM_004268	0	9440	1425473_at	0.311	1.347	-6.79E-002	-2.94E-001	Mm.44151	Crsp6
													1451719_at	-0.185	-0.885	0.166	0.792	Mm.44151	Crsp6
AA045180	Hs.443465	Transcription elongation regulator 1	TCERG1	0	-0.06	-1.2	1	0.17	4	NM_006706	1	10915	1421033_a_at	-0.379	-1.296	5.61E-002	1.92E-001	Mm.270511	Tcerg1
													1434434_s_at	-0.077	-0.159	0.0617	0.127	Mm.270511	Tcerg1
													1450100_a_at	-0.431	-0.958	-0.27	-0.602	Mm.270511	Tcerg1
AA045180	Hs.443465	Transcription elongation regulator 1	TCERG1	0	-0.06	-0.6	0	0.08	2	NM_006706	1	10915	1421033_a_at	-0.379	-1.296	5.61E-002	1.92E-001	Mm.270511	Tcerg1
													1434434_s_at	-0.077	-0.159	0.0617	0.127	Mm.270511	Tcerg1
													1450100_a_at	-0.431	-0.958	-0.27	-0.602	Mm.270511	Tcerg1
AA045192	Data not found			-1	-0.76	-11.6	-1	-0.15	-3.8		ND	Data not found							
AA045230	Hs.134822	Sorting nexin 2	SNX2	0	0.1	1	0	0.11	1.5	NM_003100	ND	6643	1460224_at	0.207	0.906	1.68E-001	7.34E-001	Mm.252171	Snx2
AA045239	Hs.324250	"NADH dehydrogenase (ubiquinone) 1 beta subcomplex, 2, 8kDa"	NDUFB2	0	0	0	0	0.06	1.7	NM_004546	0	4708	1416834_x_at	0.097	0.466	-9.54E-002	-4.56E-001	Mm.29415	Ndufb2
													1442658_at	-0.504	-2.412	-0.246	-1.17	Mm.29415	Ndufb2
													1448483_a_at	0.066	0.318	0.0331	0.16	Mm.29415	Ndufb2
													1453806_at	-0.112	-0.628	-0.0317	-0.178	Mm.29415	Ndufb2
AA045320	Hs.506908	Arylacetamide deacetylase (esterase)	AADAC	0	0.04	0.5	0	0.12	1.9	NM_001086	0	13	Data not found						
AA045326	Hs.318547	"Protein tyrosine phosphatase, receptor type, J"	PTPRJ	0	-0.05	-0.4	0	-0.01	-0.2	NM_002843	1	5795	1425587_a_at	0.24	1.365	-6.84E-002	-3.89E-001	Mm.330393	Ptprj
													1425588_at	0.11	0.575	0.00105	0.0055	Mm.330393	Ptprj
													1427629_at	0.027	0.148	-0.0183	-0.1	Mm.330393	Ptprj
													1433201_at	-0.197	-0.813	0.155	0.639	Mm.330393	Ptprj
													1443683_at	-0.178	-0.879	0.0823	0.407	Mm.330393	Ptprj
													1444273_at	-0.201	-0.594	0.0309	0.0917	Mm.330393	Ptprj
													1455030_at	-0.162	-0.972	-0.132	-0.791	Mm.330393	Ptprj
													1460536_at	-0.46	-1.427	0.154	0.478	Mm.330393	Ptprj
AA045436	Hs.252229	V-maf musculoaponeurotic fibrosarcoma oncogene homolog G (avian)	MAFG	0	0	0	0	0.04	0.5	NM_002359	ND	4097	1424238_at	-0.384	-2.037	-0.372	-1.97	Mm.292957	Sirt7
													1434054_at	-0.386	-1.872	-0.27	-1.31	Mm.369612	Mafg
													1448916_at	-0.429	-2.025	-0.484	-2.29	Mm.369612	Mafg
AA045500	Hs.143751	Matrix metalloproteinase 11 (stromelysin 3)	MMP11	0	0.27	2	0	-0.09	-1.5	NM_005940	0	4320	1417234_at	-0.87	-4.876	1.29E-001	7.23E-001	Mm.4561	Mmp11
AA045503	Hs.502612	"Heat shock 27kDa protein family, member 7 (cardiovascular)"	HSPB7	0	0	0	0	-0.02	-0.3	NM_014424	ND	27129	1421289_at	0.259	1.672	-1.66E-001	-1.07E+000	Mm.46181	Hspb7
													1421290_at	-0.32	-1.316	-0.292	-1.2	Mm.46181	Hspb7
													1434927_at	-0.075	-0.358	-0.149	-0.711	Mm.46181	Hspb7
AA045508	Hs.132902	"CAP, adenylate cyclase-associated protein, 2 (yeast)"	CAP2	0	0.36	3.4	-1	-0.17	-2.9	NM_006366	ND	10486	1423222_at	1.293	4.447	-4.75E-002	-1.63E-001	Mm.44529	Cap2
													1450910_at	1.202	2.837	0.344	0.812	Mm.44529	Cap2
AA045529	Hs.550499	Dynamin 1-like	DNM1L	0	0.08	1.6	0	-0.09	-2.1	NM_005690	0	10059	1428008_at	0.151	0.878	6.98E-002	4.06E-001	Mm.218820	Dnm1l
													1428086_at	0.017	0.038	0.605	1.34	Mm.218820	Dnm1l
													1428087_at	0.082	0.245	0.625	1.86	Mm.218820	Dnm1l
													1452638_s_at	-0.337	-1.737	0.107	0.548	Mm.218820	Dnm1l
AA045548	Hs.529369	Hypothetical protein LOC254848	AFAP	0	0.14	2.1	-1	-0.32	-3.1	NM_021638	ND	60312	1436729_at	-0.459	-2.063	-0.115	-0.517	Mm.125167	2600003E23Rik
													1442788_at	-0.039	-0.206	-0.434	-2.33	Mm.125167	2600003E23Rik
													1445215_at	-0.301	-1.467	-0.0489	-0.238	Mm.125167	2600003E23Rik
													1456361_at	0.049	0.248	0.00364	0.0182	Mm.125167	2600003E23Rik
												84740	Data not found						
												254848	Data not found						
AA045588	Hs.530251	"TAF12 RNA polymerase II, TATA box binding protein (TBP)-associated factor, 20kDa"	TAF12	0	-0.06	-1.1	0	0.11	3.1	NM_005644	1	6883	1423398_at	-0.329	-0.852	-1.38E-001	-3.57E-001	Mm.331926	Taf12
AA045699	Hs.170563	Transmembrane 4 superfamily member 3	TM4SF3	0	-0.03	-0.3	0	0.01	0.1	NM_004616	1	7103	1420017_at	-0.134	-0.824	-0.116	-0.715	Mm.22270	Tm4sf3
													1420018_s_at	0.06	0.397	-0.084	-0.559	Mm.22270	Tm4sf3
													1420019_at	0.167	1.008	-0.174	-1.05	Mm.22270	Tm4sf3
													1424649_a_at	0.554	2.874	-0.733	-3.81	Mm.22270	Tm4sf3
													1432049_at	0.082	0.515	0.105	0.665	Mm.22270	Tm4sf3
													1455709_at	0.246	1.426	-0.102	-0.591	Mm.22270	Tm4sf3
AA045731	Hs.435001	Kruppel-like factor 10	KLF10	-1	-0.35	-4.4	0	0.18	4.9	NM_005655	ND	7071	1416029_at	0.235	0.827	-1.70E-001	-5.96E-001	Mm.4292	Tieg1
AA045735	Hs.501635	"Transcribed locus, moderately similar to XP_517655.1 similar to KIAA0825 protein [Pan troglodytes]"		0	-0.24	-1.8	0	0.07	0.4		ND	Data not found							
AA045822	Hs.334	Rho guanine nucleotide exchange factor (GEF) 5	ARHGEF5	0	0.06	0.7	0	-0.02	-0.3	NM_001002861	ND	7984	Data not found						
AA045965	Hs.495984	Calcium/calmodulin-dependent serine protein kinase (MAGUK family)	CASK	0	0.29	0.7	0	0.06	1.2	NM_003688	1	8573	1422542_at	-0.005	-0.028	-1.26E-001	-7.66E-001	Mm.327591	Cask
													1445152_at	0.775	1.835	0.323	0.765	Mm.327591	Cask
AA046067	Hs.547557	Transcribed locus		0	0.05	0.2	0	-0.1	-0.7		ND	Data not found							
AA046407	Hs.106469	"Suppressor of var1, 3-like 1 (S. cerevisiae)"	SUPV3L1	0	0.01	0.1	0	-0.02	-0.2	NM_003171	ND	6832	1427360_at	-0.04	-0.236	-8.71E-002	-5.18E-001	Mm.235898	Supv3l1
													1432622_a_at	-0.041	-0.204	0.0293	0.146	Mm.235898	Supv3l1
													1432623_at	0.053	0.32	0.206	1.24	Mm.235898	Supv3l1
													1460557_at	-0.137	-0.854	-0.108	-0.67	Mm.235898	Supv3l1
AA046430	Hs.468675	Lung type-I cell membrane-associated glycoprotein	T1A-2	0	-0.04	-0.5	0	0.02	0.3	NM_006474	ND	10630	1419309_at	-0.057	-0.288	7.10E-002	3.56E-001	Mm.2976	Gp38
AA046523	Hs.528302	"Centrin, EF-hand protein, 3 (CDC31 homolog, yeast)"	CETN3	0	-0.14	-0.9	0	0.3	3.2	NM_004365	0	1070	1417239_at	0.363	1.148	5.67E-001	1.79E+000	Mm.12481	Cetn3
AA046525	Hs.474053	"Collagen, type VI, alpha 1"	COL6A1	0	0	0	0	-0.05	-0.3	NM_001848	0	1291	1448590_at	-0.029	-0.079	-1.42E-001	-3.85E-001	Mm.2509	Col6a1
AA046527	Hs.129826	Transmembrane 4 superfamily member tetraspan NET-5	NET-5	0	0.03	0.5	0	0.15	3.1	NM_006675	ND	6232	Data not found						
												10867	1428197_at	0.046	0.194	-0.0117	-0.0499	Mm.21814	9430079M16Rik
													1441968_at	0.026	0.066	-0.0184	-0.0472	Mm.21814	9430079M16Rik
													1443361_at	-0.092	-0.472	0.0843	0.432	Mm.21814	9430079M16Rik
AA046528	Hs.512908	"Cyclic AMP phosphoprotein, 19 kD"	ARPP-19	0	-0.03	-0.5	0	0.06	1.3	NM_006628	ND	10776	1422608_at	0.025	0.108	-2.23E-001	-9.50E-001	Mm.247837	Arpp19
													1422609_at	0.485	1.887	0.483	1.88	Mm.247837	Arpp19
													1450685_at	0.751	1.683	0.692	1.55	Mm.247837	Arpp19
AA046690	Hs.327736	Kinesin family member 5B	KIF5B	0	-0.18	-1.1	0	0.04	0.5	NM_004521	0	3799	1418427_at	0.285	0.683	6.56E-001	1.57E+000	Mm.223744	Kif5b
													1418428_at	0.295	0.76	0.199	0.514	Mm.223744	Kif5b
													1418429_at	0.048	0.105	0.27	0.594	Mm.223744	Kif5b
													1418430_at	0.101	0.156	0.714	1.1	Mm.223744	Kif5b
													1418431_at	0.257	0.322	0.337	0.423	Mm.223744	Kif5b
													1453524_at	0.138	0.827	0.139	0.832	Mm.223744	Kif5b
AA046701	Hs.80986	"ATP synthase, H+ transporting, mitochondrial F0 complex, subunit c (subunit 9), isoform 1"	ATP5G1	0	0.08	1.2	-1	-0.15	-3.4	NM_005175	ND	516	1416020_a_at	0.267	1.109	-2.06E-001	-8.57E-001	Mm.371547	Atp5g1
AA046713	Hs.534523	"RNA, U15b small nucleolar"	RNU15B	0	-0.13	-0.5	0	-0.02	-0.4		ND	114599	Data not found						
AA047039	Hs.461178	"Eukaryotic translation initiation factor 1A, Y-linked"	EIF1AY	0	0.04	0.4	1	0.08	2.3	NM_004681	ND	9086	1419736_a_at	0.743	2.447	4.52E-002	1.49E-001	Mm.294623	Eif1ay
													1437071_at	1.353	2.96	0.494	1.08	Mm.294623	Eif1ay
													1449576_at	1.426	3.798	0.413	1.1	Mm.294623	Eif1ay
													1419736_a_at	0.743	2.447	0.0452	0.149	Mm.294623	Eif1ay
													1437071_at	1.353	2.96	0.494	1.08	Mm.294623	Eif1ay
													1449576_at	1.426	3.798	0.413	1.1	Mm.294623	Eif1ay
AA047257	Hs.309288	"CUG triplet repeat, RNA binding protein 2"	CUGBP2	0	0.1	2	0	0.04	0.6	NM_006561	ND	10659	1423895_a_at	0.455	0.987	5.22E-001	1.13E+000	Mm.147091	Cugbp2
													1444533_at	-0.05	-0.239	0.114	0.54	Mm.147091	Cugbp2
													1446670_at	0.059	0.316	0.202	1.08	Mm.147091	Cugbp2
													1450069_a_at	-0.01	-0.029	0.116	0.341	Mm.147091	Cugbp2
													1451154_a_at	0.293	0.862	0.16	0.471	Mm.147091	Cugbp2
													1457891_at	0.17	0.887	0.238	1.24	Mm.147091	Cugbp2
													1458263_at	0.06	0.16	0.0924	0.247	Mm.147091	Cugbp2
												414196	Data not found						
AA047260	Hs.530461	"Histone 2, H2aa"	HIST2H2AA	0	-0.08	-1.4	0	0.02	0.3	NM_003516	ND	8337	Data not found						
AA047338	Hs.446260	"Proteasome (prosome, macropain) subunit, alpha type, 6"	PSMA6	0	0.07	0.7	0	0.06	0.7	NM_002791	1	5687	1416506_at	0.177	0.436	1.31E-001	3.24E-001	Mm.30210	Psma6
													1435316_at	-0.313	-1.733	-0.145	-0.803	Mm.30210	Psma6
													1435317_x_at	0.042	0.187	0.078	0.351	Mm.30210	Psma6
													1437144_x_at	-0.046	-0.152	0.0884	0.295	Mm.30210	Psma6
AA047373	Hs.432818	Microfibrillar-associated protein 3	MFAP3	0	-0.02	-0.2	0	-0.04	-0.4	NM_005927	1	4238	1424721_at	-0.288	-0.754	7.17E-002	1.87E-001	Mm.30501	Mfap3
													1434562_at	0.068	0.371	0.351	1.91	Mm.30501	Mfap3
													1451464_at	0.013	0.069	0.205	1.06	Mm.30501	Mfap3
AA047413	Hs.376810	Zinc finger protein 19 (KOX 12)	ZNF23	0	0.13	1.7	0	-0.09	-1.4	NM_145911	ND	7567	Data not found						
												7571	1427104_at	0.528	1.349	0.456	1.17	Mm.87487	Zfp612
													1456824_at	0.02	0.093	0.0998	0.461	Mm.87487	Zfp612
													1459066_at	-0.059	-0.216	-0.026	-0.096	Mm.87487	Zfp612
AA047443	Hs.444362	LIM domain containing preferred translocation partner in lipoma	LPP	0	-0.01	-0.1	0	0	0	NM_005578	ND	4026	1424185_a_at	0.07	0.192	9.85E-002	2.70E-001	Mm.209385	Lpp
													1425673_at	0.753	2.153	0.373	1.07	Mm.209385	Lpp
													1431156_at	0.095	0.537	0.0634	0.357	Mm.209385	Lpp
													1436714_at	0.301	0.828	0.509	1.4	Mm.209385	Lpp
													1437235_x_at	0.293	1.167	0.261	1.04	Mm.209385	Lpp
													1437801_at	-0.003	-0.009	-0.244	-0.735	Mm.209385	Lpp
													1437802_x_at	0.016	0.091	0.0356	0.201	Mm.209385	Lpp
													1438271_at	0.959	3.311	0.244	0.842	Mm.209385	Lpp
													1438597_x_at	0.149	0.589	0.15	0.593	Mm.209385	Lpp
													1440167_s_at	0.243	0.663	0.373	1.02	Mm.209385	Lpp
													1444285_at	0.495	0.821	0.212	0.352	Mm.209385	Lpp
													1446698_at	-0.025	-0.117	0.113	0.534	Mm.209385	Lpp
													1454899_at	0.206	0.782	0.456	1.73	Mm.209385	Lpp
													1455077_a_at	0.119	0.437	0.113	0.415	Mm.209385	Lpp
													1455314_at	-0.131	-0.249	0.126	0.24	Mm.209385	Lpp
													1455742_x_at	0.086	0.292	0.00315	0.0107	Mm.209385	Lpp
													1456142_x_at	0.048	0.174	0.139	0.509	Mm.209385	Lpp
													1456455_at	0.065	0.435	0.107	0.723	Mm.209385	Lpp
													1459509_at	-0.013	-0.074	0.00981	0.0575	Mm.209385	Lpp
AA047462	Data not found			0	0.18	1.6	0	-0.08	-0.8		ND	Data not found							
AA047478	Hs.415067	"Coronin, actin binding protein, 1A"	CORO1A	0	-0.1	-1.8	0	-0.02	-0.4	NM_007074	1	11151	1416246_a_at	0.325	1.3	-1.74	-6.97	Mm.290482	Coro1a
													1435288_at	-0.004	-0.024	-0.0412	-0.249	Mm.290482	Coro1a
													1455269_a_at	-0.092	-0.338	-1.97	-7.2	Mm.290482	Coro1a
AA047567	Hs.507910	Progesterone receptor membrane component 2	PGRMC2	0	-0.22	-2.6	-1	-0.12	-3.8	NM_006320	1	10424	1428714_at	0.014	0.051	-3.09E-001	-1.12E+000	Mm.40321	Pgrmc2
													1452882_at	-0.314	-1.218	-0.0916	-0.355	Mm.40321	Pgrmc2
AA047570	Hs.549218	"Phospholipase C, delta 4"	PLCD4	0	-0.04	-0.6	0	0.02	0.2	NM_032726	1	84812	1432927_at	-0.167	-1.058	-5.45E-002	-3.45E-001	Mm.290731	Plcd4
													1432928_at	-0.083	-0.477	0.178	1.03	Mm.290731	Plcd4
													1437030_at	0.067	0.361	0.000353	0.00189	Mm.290731	Plcd4
													1458187_at	-0.39	-1.411	-0.138	-0.499	Mm.290731	Plcd4
AA047666	Hs.1424	Flavin containing monooxygenase 1	FMO1	0	0.14	1.5	0	0.1	0.9	NM_002021	1	2326	1417429_at	0.11	0.359	-2.91E-001	-9.53E-001	Mm.976	Fmo1
AA047803	Hs.333907	"Protein kinase C, eta"	PRKCH	0	-0.03	-0.4	0	0.05	0.6	NM_006255	1	5583	1422079_at	-0.906	-0.869	2.80E-001	2.68E-001	Mm.341677	Prkch
													1434248_at	-1.212	-1.737	0.0573	0.0821	Mm.341677	Prkch
AA052932	Hs.181390	"Casein kinase 1, gamma 2"	CSNK1G2	0	0.11	0.4	0	-0.01	-0.1	NM_001319	1	1455	1423370_a_at	-0.203	-0.978	-1.57E-001	-7.57E-001	Mm.29873	Csnk1g2
AA052960	Hs.4747	"Dyskeratosis congenita 1, dyskerin"	DKC1	0	0.01	0.1	0	0.02	0.7	NM_001363	ND	1736	1423243_at	-0.045	-0.25	3.36E-001	1.86E+000	Mm.291062	BC068171
													1450919_at	-0.056	-0.195	-0.0404	-0.141	Mm.291062	BC068171
AA053285	Hs.524117	"Interleukin 15 receptor, alpha"	IL15RA	0	0.07	0.6	0	0	0.1	NM_002189	0	3601	1422397_a_at	-0.066	-0.25	-4.77E-003	-1.80E-002	Mm.200196	Il15ra
													1448681_at	-0.087	-0.414	-0.117	-0.555	Mm.200196	Il15ra
AA053285	Hs.524117	"Interleukin 15 receptor, alpha"	IL15RA	0	0.17	1.1	0	-0.09	-0.9	NM_002189	0	3601	1422397_a_at	-0.066	-0.25	-4.77E-003	-1.80E-002	Mm.200196	Il15ra
													1448681_at	-0.087	-0.414	-0.117	-0.555	Mm.200196	Il15ra
AA053393	Hs.514009	Chromosome 17 open reading frame 35	C17orf35	0	0	0	0	0.08	1	NM_003876	0	8834	1454669_at	-0.161	-0.64	-2.31E-001	-9.21E-001	Mm.28063	5730466P16Rik
AA053674	Hs.211601	Mitogen-activated protein kinase kinase kinase 12	MAP3K12	0	0.02	0.1	0	-0.04	-0.7	NM_006301	0	7786	1417115_at	-0.301	-1.546	-1.11E-001	-5.69E-001	Mm.172897	Map3k12
													1435881_at	0.199	0.691	-0.0116	-0.0402	Mm.172897	Map3k12
													1438908_at	-0.259	-0.958	-0.0144	-0.053	Mm.172897	Map3k12
													1445381_at	-0.456	-1.559	-0.387	-1.32	Mm.172897	Map3k12
													1456565_s_at	0.037	0.167	-0.0601	-0.272	Mm.172897	Map3k12
													1458198_at	0.06	0.34	-0.0569	-0.322	Mm.172897	Map3k12
AA053810	Hs.444445	"SWI/SNF related, matrix associated, actin dependent regulator of chromatin, subfamily d, member 3"	SMARCD3	0	0.03	0.4	0	0.03	0.5	NM_003078	ND	6604	1418467_at	0.87	1.716	-2.70E-002	-5.31E-002	Mm.332257	Smarcd3
AA053886	Hs.443258	Sterol regulatory element binding transcription factor 2	SREBF2	0	-0.05	-1.1	0	0.03	0.4	NM_004599	ND	6721	1426744_at	-0.018	-0.054	-1.74E-001	-5.18E-001	Mm.303853	Srebf2
													1452174_at	0.118	0.427	-0.211	-0.762	Mm.303853	Srebf2
													1426744_at	-0.018	-0.054	-0.174	-0.518	Mm.303853	Srebf2
													1452174_at	0.118	0.427	-0.211	-0.762	Mm.303853	Srebf2
AA054073	Data not found			0	0.39	2	0	-0.04	-0.2		ND	Data not found							
AA054277	Hs.416707	"ATP-binding cassette, sub-family A (ABC1), member 4"	ABCA4	0	-0.13	-1.4	0	0.04	0.4	NM_000350	1	24	1449588_at	0.173	0.458	1.73E-001	4.56E-001	Mm.3918	Abca4
AA054287	Hs.301404	"RNA binding motif (RNP1, RRM) protein 3"	RBM3	0	0.02	0.3	1	0.24	4.9	NM_006743	ND	5935	1422660_at	0.289	0.699	9.48E-002	2.29E-001	Mm.371574	Rbm3
													1429169_at	-0.182	-0.39	0.344	0.736	Mm.371574	Rbm3
AA054321	Hs.493275	Tripartite motif-containing 31	TRIM31	0	-0.03	-0.3	0	-0.03	-0.4	NM_007028	0	11074	1425308_at	0.072	0.352	-1.19E-003	-5.81E-003	Mm.213417	Trim31
AA054546	Hs.513803	"Cytochrome b-245, alpha polypeptide"	CYBA	0	-0.1	-1.9	1	0.14	3.7	NM_000101	0	1535	1454268_a_at	0.351	1.115	-1.01	-3.21	Mm.271671	Cyba
AA054754	Hs.524117	"Interleukin 15 receptor, alpha"	IL15RA	0	-0.19	-0.8	0	0.03	0.6	NM_002189	0	3601	1422397_a_at	-0.066	-0.25	-4.77E-003	-1.80E-002	Mm.200196	Il15ra
													1448681_at	-0.087	-0.414	-0.117	-0.555	Mm.200196	Il15ra
AA054954	Hs.490551	Ubiquitin associated protein 2-like	UBAP2L	0	-0.09	-0.7	0	0.11	1.7	NM_014847	ND	9898	1430993_at	-0.07	-0.379	-0.13	-0.71	Mm.25610	Ubap2l
													1433541_a_at	0.257	0.653	-0.485	-1.23	Mm.25610	Ubap2l
													1435882_at	0.087	0.395	-0.16	-0.73	Mm.25610	Ubap2l
													1454643_at	0.03	0.211	-0.415	-2.95	Mm.25610	Ubap2l
													1457249_at	-0.239	-0.701	-0.134	-0.394	Mm.25610	Ubap2l
													1457534_at	-0.302	-0.991	0.197	0.646	Mm.25610	Ubap2l
AA054996	Hs.82201	"Casein kinase 2, alpha prime polypeptide"	CSNK2A2	0	-0.03	-0.5	0	-0.02	-0.4	NM_001896	ND	1459	1419935_s_at	-0.397	-1.177	-2.54E-001	-7.54E-001	Mm.51136	Csnk2a2
													1419936_at	-0.274	-0.82	-0.0596	-0.179	Mm.51136	Csnk2a2
													1429301_at	0.345	1.532	-0.0678	-0.302	Mm.51136	Csnk2a2
													1429302_at	-0.123	-0.3	0.0397	0.0971	Mm.51136	Csnk2a2
													1453099_at	-0.53	-2.049	-0.0963	-0.372	Mm.51136	Csnk2a2
													1453100_at	-0.176	-0.448	-0.0945	-0.241	Mm.51136	Csnk2a2
													1460646_at	-0.078	-0.267	-0.111	-0.382	Mm.51136	Csnk2a2
AA055102	Hs.528222	"NADH dehydrogenase (ubiquinone) Fe-S protein 4, 18kDa (NADH-coenzyme Q reductase)"	NDUFS4	0	-0.01	-0.2	0	-0.07	-2	NM_002495	1	4724	1418117_at	0.428	2.201	2.69E-001	1.38E+000	Mm.253142	Ndufs4
													1438166_x_at	0.187	0.675	0.186	0.672	Mm.253142	Ndufs4
													1444464_at	-0.1	-0.412	0.208	0.861	Mm.253142	Ndufs4
													1448959_at	0.379	1.191	0.342	1.07	Mm.253142	Ndufs4
													1459760_at	0.037	0.209	0.127	0.717	Mm.253142	Ndufs4
AA055163	Hs.57975	Calsequestrin 2 (cardiac muscle)	CASQ2	0	-0.01	-0.1	0	-0.02	-0.1	NM_001232	1	845	1422529_s_at	0.118	0.614	3.66E-001	1.91E+000	Mm.15343	Casq2
													1432874_at	0.063	0.418	-0.0638	-0.425	Mm.15343	Casq2
													1454395_at	-0.157	-0.755	-0.222	-1.06	Mm.15343	Casq2
AA055242	Hs.433168	S100 calcium binding protein A3	S100A3	0	0.14	2.3	0	0.05	0.7	NM_002960	ND	6274	1421856_at	-0.107	-0.506	1.57E-001	7.40E-001	Mm.703	S100a3
AA055350	Data not found			0	0.21	1.7	0	0.19	2.3		ND	Data not found							
AA055440	Hs.436944	"Sprouty homolog 1, antagonist of FGF signaling (Drosophila)"	SPRY1	0	-0.58	-1.6	0	0.05	0.5	NM_005841	1	10252	1415874_at	0.592	2.171	-3.40E-001	-1.25E+000	Mm.330986	Spry1
AA055440	Hs.436944	"Sprouty homolog 1, antagonist of FGF signaling (Drosophila)"	SPRY1	0	-0.08	-0.5	0	0	0	NM_005841	1	10252	1415874_at	0.592	2.171	-3.40E-001	-1.25E+000	Mm.330986	Spry1
AA055486	Hs.504115	Tripartite motif-containing 29	TRIM29	0	-0.05	-0.5	0	-0.11	-1.5	NM_012101	1	23650	1424162_at	-0.351	-1.92	-2.45E-001	-1.34E+000	Mm.273277	Trim29
AA055491	Hs.16529	Transmembrane 4 superfamily member 12	TM4SF12	1	0.8	8.4	0	-0.2	-2.3	NM_012338	1	23554	1454604_s_at	1.3	6.153	3.66E-001	1.73E+000	Mm.21950	Tm4sf12
AA055504	Hs.550504	Tripartite motif-containing 32	TRIM32	0	-0.14	-1.7	0	-0.04	-0.6	NM_012210	1	22954	1427476_a_at	0.555	1.624	-2.51E-002	-7.35E-002	Mm.22786	Trim32
													1442857_at	0.043	0.284	0.0829	0.546	Mm.22786	Trim32
													1443401_at	0.31	1.769	-0.00917	-0.0524	Mm.22786	Trim32
AA055523	Hs.239600	Calmodulin-like 3	CALML3	0	0.01	0.2	0	0.04	0.4	NM_005185	1	810	1418608_at	-0.113	-0.73	-1.69E-001	-1.09E+000	Mm.20079	Calml3
AA055585	Hs.285313	Kruppel-like factor 6	KLF6	-1	-0.27	-5	0	0.04	0.7	NM_001300	ND	1316	1418280_at	-0.701	-2.136	1.87E-001	5.68E-001	Mm.275036	Copeb
													1427742_a_at	-0.517	-1.492	-0.0375	-0.108	Mm.275036	Copeb
													1433508_at	-0.775	-1.346	0.249	0.432	Mm.275036	Copeb
													1447448_s_at	-0.804	-1.595	0.375	0.743	Mm.275036	Copeb
													1459718_x_at	-0.806	-2.001	0.235	0.584	Mm.275036	Copeb
AA055656	Hs.514303	Prohibitin	PHB	0	0.1	1.4	0	-0.26	-6.4	NM_002634	ND	5245	1417053_at	-0.112	-0.361	5.26E-002	1.69E-001	Mm.263862	Phb
													1448563_at	0.034	0.122	-0.115	-0.419	Mm.263862	Phb
AA055811	Hs.43722	Glycoprotein A33 (transmembrane)	GPA33	0	0.15	2.2	0	-0.02	-0.7	NM_005814	0	Data not found							
AA055835	Data not found		CAV1	1	0.49	4.9	-1	-0.7	-16.5		0	Data not found							
AA055932	Hs.270621	"TAF5-like RNA polymerase II, p300/CBP-associated factor (PCAF)-associated factor, 65kDa"	TAF5L	0	-0.1	-1.9	0	0.06	1	NM_014409	ND	27097	1448195_at	-0.195	-1.351	-0.343	-2.38	Mm.291777	Taf5l
AA055946	Hs.504048	"CD3D antigen, delta polypeptide (TiT3 complex)"	CD3D	0	0.01	0.1	0	-0.03	-0.4	NM_000732	1	915	1422828_at	0.031	0.169	1.10E-001	5.96E-001	Mm.4527	Cd3d
AA055973	Hs.49427	GEM interacting protein	GMIP	0	0.14	0.7	0	-0.02	-0.5	NM_016573	ND	51291	1428784_at	-0.677	-1.974	4.37E-001	1.27E+000	Mm.324305	Gmip
AA055979	Hs.524484	"Integrin, alpha 7"	ITGA7	0	0.13	0.5	0	0.03	0.3	NM_002206	1	3679	1418393_a_at	-1.059	-1.305	-7.03E-002	-8.66E-002	Mm.179747	Itga7
AA055979	Hs.524484	"Integrin, alpha 7"	ITGA7	0	0.25	2.3	0	0	0	NM_002206	1	3679	1418393_a_at	-1.059	-1.305	-7.03E-002	-8.66E-002	Mm.179747	Itga7
AA056013	Hs.512842	Microfibrillar associated protein 5	MFAP5	0	-0.05	-0.4	0	-0.01	-0.1	NM_003480	1	8076	1418454_at	0.236	0.922	1.18E-001	4.58E-001	Mm.41931	Mfap5
													1449082_at	-0.237	-0.893	0.0299	0.113	Mm.41931	Mfap5
AA056093	Hs.247565	"Rhodopsin (opsin 2, rod pigment) (retinitis pigmentosa 4, autosomal dominant)"	RHO	0	-0.16	-1.3	0	-0.05	-0.4	NM_000539	1	6010	1425171_at	0.058	0.291	1.27E-001	6.36E-001	Mm.2965	Rho
													1425172_at	0.286	1.448	-0.103	-0.522	Mm.2965	Rho
													1451617_at	-0.164	-0.682	-0.117	-0.486	Mm.2965	Rho
													1451618_at	0.109	0.425	0.122	0.474	Mm.2965	Rho
AA056232	Hs.75652	Glutathione S-transferase M5	GSTM5	0	0.04	0.7	0	-0.08	-1.7	NM_000851	ND	2949	1416411_at	-0.314	-1.222	-3.39E-002	-1.32E-001	Mm.272792	Gstm2
AA056390	Hs.423935	RD RNA binding protein	RDBP	0	0.04	0.4	0	0.07	0.7	NM_002904	ND	7936	1450705_at	-0.156	-0.537	-4.35E-001	-1.50E+000	Mm.279907	Rdbp
AA056465	Hs.533282	"Non-POU domain containing, octamer-binding"	NONO	0	0.11	1.2	0	0.22	4	NM_007363	1	4841	1415820_x_at	0.289	1.005	-8.48E-002	-2.94E-001	Mm.280069	Nono
													1431239_at	-0.19	-0.455	0.358	0.858	Mm.280069	Nono
													1448103_s_at	0.353	1.082	0.0239	0.0733	Mm.280069	Nono
AA056536	Hs.437585	Epimorphin	EPIM	0	-0.01	-0.1	0	0.12	1.6	NM_001980	ND	2054	1418164_at	-0.43	-1.283	-3.33E-001	-9.95E-001	Mm.260716	Epim
AA056601	Hs.523045	Calcium/calmodulin-dependent protein kinase (CaM kinase) II gamma	CAMK2G	0	0.05	1	0	0.02	0.5	NM_001222	1	818	Data not found						
AA056608	Hs.497822	Dual specificity phosphatase 10	DUSP10	0	0.04	0.4	0	0.04	0.6	NM_007207	1	11221	1417163_at	-0.115	-0.687	7.03E-002	4.19E-001	Mm.266191	Dusp10
													1417164_at	-0.459	-2.604	-0.179	-1.02	Mm.266191	Dusp10
AA057156	Hs.474787	"Interleukin 2 receptor, beta"	IL2RB	0	-0.01	-0.2	0	-0.18	-2.5	NM_000878	ND	3560	1417546_at	0.154	0.825	-2.38E-001	-1.27E+000	Mm.35287	Il2rb
													1443937_at	-0.23	-0.799	-0.181	-0.627	Mm.35287	Il2rb
													1448759_at	-0.206	-1.079	-0.232	-1.21	Mm.35287	Il2rb
													1459870_x_at	-0.043	-0.195	0.146	0.669	Mm.35287	Il2rb
AA057195	Hs.549964	Transcribed locus		0	0.05	0.6	0	0.02	0.3		ND	Data not found							
AA057204	Hs.474787	"Interleukin 2 receptor, beta"	IL2RB	0	-0.15	-2.6	0	0.01	0.2	NM_000878	ND	3560	1417546_at	0.154	0.825	-2.38E-001	-1.27E+000	Mm.35287	Il2rb
													1443937_at	-0.23	-0.799	-0.181	-0.627	Mm.35287	Il2rb
													1448759_at	-0.206	-1.079	-0.232	-1.21	Mm.35287	Il2rb
													1459870_x_at	-0.043	-0.195	0.146	0.669	Mm.35287	Il2rb
AA057233	Hs.32721	S-antigen; retina and pineal gland (arrestin)	SAG	0	0.01	0.2	0	-0.01	-0.1	NM_000541	0	6295	1419025_at	-0.317	-1.595	-1.70E-001	-8.56E-001	Mm.1276	Sag
AA057313	Hs.35758	MYST histone acetyltransferase (monocytic leukemia) 4	MYST4	0	-0.05	-0.8	0	0.14	2	NM_012330	ND	23522	1423508_at	-0.845	-3.733	6.37E-002	2.81E-001	Mm.248967	Myst4
													1439980_at	-0.065	-0.124	0.0784	0.151	Mm.248967	Myst4
													1446189_at	-0.093	-0.488	-0.0741	-0.39	Mm.248967	Myst4
													1447758_x_at	-0.199	-1.331	0.0543	0.363	Mm.248967	Myst4
AA057378	Hs.287714	"RAB32, member RAS oncogene family"	RAB32	0	-0.47	-1	0	-0.07	-1.6	NM_006834	1	10981	1416527_at	-0.019	-0.088	-0.536	-2.45	Mm.31486	Rab32
AA057378	Hs.287714	"RAB32, member RAS oncogene family"	RAB32	0	-0.05	-0.4	0	-0.09	-2.1	NM_006834	1	10981	1416527_at	-0.019	-0.088	-0.536	-2.45	Mm.31486	Rab32
AA057425	Hs.480190	"Myeloid/lymphoid or mixed-lineage leukemia (trithorax homolog, Drosophila); translocated to, 2"	MLLT2	0	-0.36	-1.4	0	0.03	0.4	NM_005935	ND	4299	1418135_at	0.079	0.335	-5.69E-001	-2.43E+000	Mm.6949	Mllt2h
													1425640_at	-0.238	-1.465	0.0829	0.511	Mm.6949	Mllt2h
													1425641_at	0.079	0.42	0.41	2.17	Mm.6949	Mllt2h
AA057436	Hs.24422	Regulatory factor X-associated protein	RFXAP	0	0.07	0.9	0	0.1	2	NM_000538	0	5994	1418859_at	-0.404	-1.568	-8.91E-003	-3.45E-002	Mm.185735	Rfxap
													1455303_at	0.326	1.779	0.254	1.38	Mm.185735	Rfxap
AA057723	Hs.532851	"Ribonuclease H2, large subunit"	RNASEH2A	0	0.07	1	-1	-0.25	-4.9	NM_006397	1	10535	1452725_a_at	-0.09	-0.162	-1.04E-001	-1.88E-001	Mm.182470	Rnaseh2a
AA057796	Hs.439620	Myosin IB	MYO1B	0	-0.14	-0.6	1	0.27	7.1	NM_012223	1	4430	1427450_x_at	-0.321	-0.744	3.30E-001	7.65E-001	Mm.3390	Myo1b
													1441210_at	-0.124	-0.797	0.179	1.15	Mm.3390	Myo1b
													1447364_x_at	-0.254	-0.851	0.323	1.08	Mm.3390	Myo1b
													1448989_a_at	-0.313	-0.606	0.659	1.27	Mm.3390	Myo1b
													1448990_a_at	-0.294	-0.809	0.203	0.56	Mm.3390	Myo1b
													1458007_at	0.04	0.18	0.199	0.893	Mm.3390	Myo1b
													1459679_s_at	-0.365	-0.787	0.485	1.05	Mm.3390	Myo1b
AA058323	Hs.458414	Interferon induced transmembrane protein 1 (9-27)	IFITM1	0	-0.24	-2.8	-1	-0.21	-2.7	NM_003641	ND	8519	Data not found						
AA058357	Hs.74466	Carcinoembryonic antigen-related cell adhesion molecule 7	CEACAM7	0	-0.14	-0.4	0	0.06	0.8	NM_006890	ND	1087	Data not found						
AA058357	Hs.74466	Carcinoembryonic antigen-related cell adhesion molecule 7	CEACAM7	0	-0.01	-0.2	0	0.12	1.8	NM_006890	ND	1087	Data not found						
AA058857	Hs.2389	"Glutamate receptor, ionotropic, kainate 3"	GRIK3	0	-0.24	-0.6	0	-0.04	-0.4	NM_000831	ND	2899	1427709_at	-0.012	-0.062	-1.68E-001	-9.07E-001	Mm.348374	Grik3
AA062805	Hs.444472	"Succinate dehydrogenase complex, subunit C, integral membrane protein, 15kDa"	SDHC	0	0.03	0.6	0	-0.03	-0.9	NM_003001	1	6391	1435986_x_at	0.29	1.188	-1.90E-001	-7.78E-001	Mm.198138	Sdhc
													1448630_a_at	0.534	2.452	-0.229	-1.05	Mm.198138	Sdhc
													1457199_at	-0.215	-1.19	-0.0393	-0.218	Mm.198138	Sdhc
AA062993	Hs.370421	"Myosin VIIA (Usher syndrome 1B (autosomal recessive, severe))"	MYO7A	0	0.04	0.6	0	-0.03	-0.6	NM_000260	ND	4647	1421385_a_at	0.024	0.067	-5.42E-001	-1.54E+000	Mm.1403	Myo7a
AA063580	Hs.438838	"TAF7 RNA polymerase II, TATA box binding protein (TBP)-associated factor, 55kDa"	TAF7	0	0.13	2.2	0	-0.12	-2.7	NM_005642	ND	6879	1423169_at	0.125	0.64	-2.90E-002	-1.48E-001	Mm.236009	Taf7
													1423170_at	0.193	0.571	0.272	0.807	Mm.236009	Taf7
													1441982_at	0.253	1.135	0.173	0.774	Mm.236009	Taf7
AA063625	Data not found			0	-0.11	-0.5	0	0.09	0.9		ND	Data not found							
AA063631	Data not found			0	0.09	1.2	0	-0.06	-0.9		ND	Data not found							
AA063637	Hs.3873	"Palmitoyl-protein thioesterase 1 (ceroid-lipofuscinosis, neuronal 1, infantile)"	PPT1	1	0.25	4.7	0	0.01	0.2	NM_000310	ND	5538	1420015_s_at	-0.036	-0.242	-7.07E-002	-4.80E-001	Mm.277719	Ppt1
													1420016_at	0.007	0.032	0.233	1.11	Mm.277719	Ppt1
													1422467_at	0.223	1.557	-0.00641	-0.0448	Mm.277719	Ppt1
													1422468_at	0.264	0.661	0.0235	0.0588	Mm.277719	Ppt1
													1443141_at	0.066	0.415	0.203	1.27	Mm.277719	Ppt1
AA063637	Hs.3873	"Palmitoyl-protein thioesterase 1 (ceroid-lipofuscinosis, neuronal 1, infantile)"	PPT1	1	0.27	4.5	0	-0.07	-1.4	NM_000310	ND	5538	1420015_s_at	-0.036	-0.242	-7.07E-002	-4.80E-001	Mm.277719	Ppt1
													1420016_at	0.007	0.032	0.233	1.11	Mm.277719	Ppt1
													1422467_at	0.223	1.557	-0.00641	-0.0448	Mm.277719	Ppt1
													1422468_at	0.264	0.661	0.0235	0.0588	Mm.277719	Ppt1
													1443141_at	0.066	0.415	0.203	1.27	Mm.277719	Ppt1
AA064638	Hs.386939	Ubiquitin specific protease 7 (herpes virus-associated)	USP7	0	-0.14	-2.4	0	-0.05	-1.2	NM_003470	1	7874	1419920_s_at	-0.181	-0.515	-4.13E-002	-1.17E-001	Mm.295330	Usp7
													1419921_s_at	-0.672	-1.34	-0.116	-0.232	Mm.295330	Usp7
													1434371_x_at	-0.173	-0.349	0.214	0.431	Mm.295330	Usp7
													1437118_at	-0.459	-1.695	-0.211	-0.778	Mm.295330	Usp7
													1438249_at	-0.034	-0.092	-0.0422	-0.116	Mm.295330	Usp7
													1454948_at	-0.187	-0.37	0.263	0.52	Mm.295330	Usp7
													1454949_at	-0.355	-0.982	-0.167	-0.463	Mm.295330	Usp7
AA064668	Hs.5947	"RAB8A, member RAS oncogene family"	RAB8A	0	-0.04	-0.5	0	0.04	0.9	NM_005370	0	4218	1418692_at	0.053	0.099	1.52E-001	2.84E-001	Mm.162811	Rab8a
													1440620_at	-0.295	-1.209	0.115	0.473	Mm.162811	Rab8a
													1457624_at	-0.214	-1.291	0.181	1.09	Mm.162811	Rab8a
AA064946	Hs.499925	Vacuolar protein sorting 26 (yeast)	VPS26	0	0.03	0.7	0	-0.11	-2.5	NM_004896	1	9559	1420495_a_at	0.589	1.867	1.19E-001	3.76E-001	Mm.260703	Vps26
AA069024	Hs.531682	"Aldehyde dehydrogenase 3 family, memberA1"	ALDH3A1	0	-0.12	-1.1	0	-0.09	-1.7	NM_000691	ND	218	1418752_at	0.205	1.239	9.91E-002	5.99E-001	Mm.4257	Aldh3a1
AA069372	Hs.519385	Forkhead box D1	FOXD1	0	0.11	0.8	0	-0.06	-0.7	NM_004472	ND	2297	1418876_at	-0.403	-0.383	1.97E-001	1.87E-001	Mm.347441	Foxd1
													1418877_at	-0.292	-1.967	-0.0719	-0.485	Mm.347441	Foxd1
AA069414	Hs.514227	Glial fibrillary acidic protein	GFAP	0	-0.09	-0.7	0	-0.15	-1.8	NM_002055	1	2670	1426508_at	-0.387	-1.89	-1.66E-001	-8.12E-001	Mm.1239	Gfap
													1426509_s_at	-0.011	-0.047	0.147	0.605	Mm.1239	Gfap
													1440142_s_at	-0.208	-1.461	0.00704	0.0494	Mm.1239	Gfap
AA069517	Hs.315186	Proprotein convertase subtilisin/kexin type 2	PCSK2	0	0.06	0.8	0	-0.07	-1.1	NM_002594	1	5126	1428305_at	0.02	0.14	-2.92E-003	-2.00E-002	Mm.294493	Pcsk2
													1444147_at	0.18	1.151	-0.0701	-0.448	Mm.294493	Pcsk2
													1447991_at	0.145	0.835	0.113	0.649	Mm.294493	Pcsk2
													1447992_s_at	0.077	0.419	0.127	0.694	Mm.294493	Pcsk2
													1448312_at	-0.112	-0.558	0.0697	0.348	Mm.294493	Pcsk2
AA069596	Data not found			0	0.04	0.7	0	-0.15	-1.8		ND	Data not found							
AA069704	Hs.112318	Translocase of outer mitochondrial membrane 7 homolog (yeast)	TOMM7	0	0.09	1	0	0	0	NM_019059	ND	54543	1428214_at	0.152	0.714	6.73E-002	3.16E-001	Mm.291868	Tomm7
													1428215_x_at	0.107	0.515	0.0264	0.127	Mm.291868	Tomm7
													1428216_s_at	0.159	0.518	0.101	0.33	Mm.291868	Tomm7
													1434732_x_at	0.115	0.605	-0.134	-0.704	Mm.291868	Tomm7
AA069770	Hs.84244	"Potassium voltage-gated channel, Shab-related subfamily, member 1"	KCNB1	0	-0.14	-1.5	0	-0.01	-0.2	NM_004975	1	3745	1423179_at	0.078	0.427	2.86E-002	1.56E-001	Mm.235870	Kcnb1
													1423180_at	-0.364	-1.126	0.11	0.34	Mm.235870	Kcnb1
AA070226	Hs.275775	"Selenoprotein P, plasma, 1"	SEPP1	0	0.09	0.9	0	0	0	NM_005410	1	6414	1452141_a_at	0.475	1.053	5.44E-002	1.21E-001	Mm.22699	Sepp1
AA070358	Hs.89643	Transketolase (Wernicke-Korsakoff syndrome)	TKT	0	0.05	0.8	0	0.07	1.5	NM_001064	0	7086	1436605_at	0.011	0.079	-0.161	-1.11	Mm.290692	Tkt
													1439443_x_at	-0.327	-2.009	-0.382	-2.35	Mm.290692	Tkt
													1451015_at	-0.28	-1.252	-0.591	-2.64	Mm.290692	Tkt
AA070435	Hs.180141	Cofilin 2 (muscle)	CFL2	0	-0.08	-1.8	0	-0.1	-2.5	NM_021914	1	1073	1418066_at	-0.183	-0.424	6.10E-001	1.42E+000	Mm.276826	Cfl2
													1418067_at	0.27	0.636	0.349	0.823	Mm.276826	Cfl2
													1431432_at	-0.013	-0.068	0.211	1.06	Mm.276826	Cfl2
AA070437	Hs.437846	Smoothened homolog (Drosophila)	SMO	0	0.11	1.1	0	0.15	2.1	NM_005631	ND	6608	1427048_at	0.657	1.467	-7.39E-002	-1.65E-001	Mm.29279	Smo
													1427049_s_at	0.701	1.139	-0.0422	-0.0685	Mm.29279	Smo
													1442215_at	-0.672	-0.865	-0.344	-0.442	Mm.29279	Smo
AA070489	Hs.516505	S100 calcium binding protein A13	S100A13	0	0.12	1.1	0	0.06	1.2		ND	6284	1418704_at	-1.139	-4.586	-7.28E-002	-2.93E-001	Mm.6523	S100a13
AA070495	Hs.530862	"Protein kinase, AMP-activated, gamma 1 non-catalytic subunit"	PRKAG1	0	0.02	0.3	0	0	0	NM_002733	ND	5571	1417690_at	-0.038	-0.106	-1.17E-001	-3.25E-001	Mm.6670	Prkag1
													1433533_x_at	-0.42	-2.007	-0.168	-0.804	Mm.6670	Prkag1
													1457803_at	-0.184	-0.511	-0.0801	-0.222	Mm.6670	Prkag1
													1458489_at	-0.379	-1.591	0.135	0.566	Mm.6670	Prkag1
AA070501	Hs.546407	TBP-interacting protein	TIP120A	0	0.12	0.6	0	0.17	2.6	NM_018448	ND	55832	1428648_at	0.096	0.397	-9.18E-002	-3.79E-001	Mm.203965	D10Ertd516e
													1428649_at	0.137	0.664	-0.00893	-0.0432	Mm.203965	D10Ertd516e
													1435781_at	-0.108	-0.449	0.128	0.533	Mm.203965	D10Ertd516e
													1455751_at	-0.006	-0.033	0.0571	0.295	Mm.203965	D10Ertd516e
AA070997	Hs.77060	"Proteasome (prosome, macropain) subunit, beta type, 6"	PSMB6	0	0.06	0.9	-1	-0.16	-3.5	NM_002798	1	5694	1448822_at	0.104	0.614	-7.32E-002	-4.32E-001	Mm.98	Psmb6
AA071326	Hs.493919	Myelin protein zero-like 1	MPZL1	0	-0.07	-1	0	0.11	1.5	NM_003953	ND	9019	1428167_a_at	-0.577	-1.814	1.06E-002	3.34E-002	Mm.46438	Mpzl1
													1428168_at	-0.39	-0.519	0.273	0.363	Mm.46438	Mpzl1
AA071330	Hs.77269	"Guanine nucleotide binding protein (G protein), alpha inhibiting activity polypeptide 2"	GNAI2	0	0.07	1	0	0.07	1.9	NM_002070	ND	2771	1419449_a_at	-0.221	-1.368	-1.66E-001	-1.03E+000	Mm.196464	Gnai2
													1435652_a_at	-0.193	-0.916	-0.188	-0.891	Mm.196464	Gnai2
AA071473	Hs.189445	Matrilin 2	MATN2	0	0.04	0.3	0	0.06	0.6	NM_002380	ND	4147	1419442_at	0.081	0.527	1.32E-001	8.61E-001	Mm.3511	Matn2
													1445580_at	-0.201	-1.174	0.191	1.11	Mm.3511	Matn2
													1455978_a_at	-0.279	-1.017	0.0511	0.186	Mm.3511	Matn2
AA071486	Hs.442658	Aurora kinase B	AURKB	0	-0.09	-1.1	-1	-0.15	-2.8	NM_004217	0	9212	1424128_x_at	0.168	0.993	-0.444	-2.63	Mm.3488	Aurkb
													1451246_s_at	0.009	0.039	-0.516	-2.26	Mm.3488	Aurkb
AA071518	Hs.333786	"Proteasome (prosome, macropain) subunit, alpha type, 2"	PSMA2	0	0.02	0.2	0	0.04	1.1	NM_002787	1	5683	1448206_at	0.23	0.905	2.08E-001	8.18E-001	Mm.252255	Psma2
AA071526	Hs.106019	"Protein phosphatase 1, regulatory subunit 10"	PPP1R10	0	-0.05	-0.6	0	0.1	2.1	NM_002714	1	5514	1426726_at	-0.245	-0.948	-3.52E-001	-1.36E+000	Mm.29385	Ppp1r10
													1426727_s_at	-0.234	-0.922	-0.391	-1.54	Mm.29385	Ppp1r10
													1430560_at	0.23	0.87	0.254	0.957	Mm.29385	Ppp1r10
													1437576_at	-0.37	-0.832	0.129	0.291	Mm.29385	Ppp1r10
													1438623_x_at	0.315	1.569	0.064	0.319	Mm.29385	Ppp1r10
AA074145	Hs.517352	Proline dehydrogenase (oxidase) 1	PRODH	0	0.18	1.8	0	0.03	0.8	NM_016335	ND	5625	1417629_at	-0.302	-1.811	-2.82E-001	-1.69E+000	Mm.28456	Prodh
AA074148	Hs.1857	"Phosphodiesterase 6G, cGMP-specific, rod, gamma"	PDE6G	0	0.27	1.1	0	0.05	0.7	NM_002602	0	5148	1425100_a_at	0.251	1.262	1.77E-002	8.90E-002	Mm.39200	Pde6g
													1450453_a_at	-0.128	-0.749	-0.176	-1.03	Mm.39200	Pde6g
AA074222	Hs.502883	Squamous cell carcinoma antigen recognised by T cells	SART1	0	-0.07	-0.9	0	0.11	2	NM_005146	ND	9092	1442284_at	0.08	0.448	-0.375	-2.09	Mm.34562	Sart1
													1448658_at	-0.236	-0.552	-0.42	-0.981	Mm.34562	Sart1
AA074224	Data not found			0	-0.01	0	0	-0.01	-0.1		ND	Data not found							
AA074438	Hs.506655	PR domain containing 4	PRDM4	0	0.06	0.3	0	0.13	1.6	NM_012406	ND	11108	1452208_at	-0.53	-2.472	-6.46E-002	-3.01E-001	Mm.25307	Prdm4
AA074446	Hs.530792	GTP cyclohydrolase I feedback regulator	GCHFR	0	0.05	0.4	0	-0.11	-2.6	NM_005258	0	2644	1435750_at	-0.172	-1.055	2.91E-002	1.78E-001	Mm.86373	Gchfr
AA074511	Hs.224607	Syndecan 1	SDC1	0	0.15	1	0	-0.02	-0.3	NM_002997	1	6382	1415943_at	-1.524	-1.292	-1.62E-001	-1.37E-001	Mm.2580	Sdc1
													1415944_at	-1.628	-1.899	-0.056	-0.0653	Mm.2580	Sdc1
													1437279_x_at	-1.488	-2.926	-0.153	-0.301	Mm.2580	Sdc1
													1448158_at	-0.633	-1.494	-0.0456	-0.108	Mm.2580	Sdc1
AA074613	Hs.513430	"Cerebellar degeneration-related protein 2, 62kDa"	CDR2	0	-0.01	-0.1	0	0.03	0.6		1	1039	1417430_at	0.092	0.254	-2.48E-001	-6.84E-001	Mm.1640	Cdr2
AA075307	Hs.268939	Matrin 3	MATR3	0	0.06	0.9	0	0.05	1	NM_018834	1	9782	1431235_at	-0.157	-0.758	-4.08E-002	-1.97E-001	Mm.296990	Matr3
													1434888_a_at	0.805	2.029	0.581	1.47	Mm.296990	Matr3
													1436796_at	0.243	0.874	-0.161	-0.581	Mm.296990	Matr3
													1438368_a_at	0.386	1.007	0.405	1.06	Mm.296990	Matr3
													1441272_at	0.06	0.216	-0.389	-1.39	Mm.296990	Matr3
													1450874_at	0.49	1.049	0.826	1.77	Mm.296990	Matr3
													1458508_at	0.207	0.543	0.108	0.284	Mm.296990	Matr3
AA076063	Hs.490203	Caldesmon 1	CALD1	0	-0.01	0	0	-0.01	-0.2	NM_004342	1	800	Data not found						
AA076350	Hs.67846	"Leukocyte immunoglobulin-like receptor, subfamily B (with TM and ITIM domains), member 4"	LILRB4	0	-0.05	-0.9	0	0.02	0.3	NM_006847	ND	11006	1420394_s_at	0.061	0.297	-2.08E-001	-1.01E+000	Mm.34408	Lilrb4
AA078778	Hs.77793	C-src tyrosine kinase	CSK	0	0.28	1.8	0	0.05	0.6	NM_004383	1	1445	1423518_at	-0.419	-1.32	-1.90E-001	-5.97E-001	Mm.21974	Csk
													1439744_at	-0.148	-0.49	0.175	0.58	Mm.21974	Csk
AA078976	Hs.114412	Thioredoxin-like 1	TXNL1	0	-0.09	-1.8	0	0.09	1.6	NM_004786	ND	9352	1423299_at	-0.044	-0.164	-9.37E-002	-3.45E-001	Mm.19169	Txnl1
													1435235_at	0.48	1.517	0.262	0.828	Mm.19169	Txnl1
													1436947_a_at	0.149	0.514	-0.0538	-0.186	Mm.19169	Txnl1
													1437905_at	0.023	0.159	0.053	0.371	Mm.19169	Txnl1
													1437906_x_at	0.04	0.208	0.121	0.623	Mm.19169	Txnl1
													1455866_x_at	0.09	0.547	-0.0559	-0.341	Mm.19169	Txnl1
AA079028	Hs.139896	Macrophage erythroblast attacher	MAEA	0	0.04	0.3	0	0.07	0.5	NM_005882	0	10296	Data not found						
AA079775	Hs.77793	C-src tyrosine kinase	CSK	0	0.58	2.2	0	0.08	1	NM_004383	1	1445	1423518_at	-0.419	-1.32	-1.90E-001	-5.97E-001	Mm.21974	Csk
													1439744_at	-0.148	-0.49	0.175	0.58	Mm.21974	Csk
AA081039	Hs.528631	Arylsulfatase D	ARSD	0	0.06	0.6	0	-0.01	-0.1	NM_009589	ND	414	Data not found						
AA082943	Hs.79101	Cyclin G1	CCNG1	0	0.05	0.6	1	0.19	4.2	NM_004060	1	900	1420827_a_at	0.162	0.49	2.79E-001	8.41E-001	Mm.2103	Ccng1
													1450016_at	-0.675	-1.899	0.254	0.715	Mm.2103	Ccng1
													1450017_at	0.069	0.185	0.522	1.41	Mm.2103	Ccng1
AA083228	Hs.446123	"Capping protein (actin filament) muscle Z-line, alpha 2"	CAPZA2	0	-0.04	-0.2	0	-0.13	-1.9	NM_006136	0	830	1423057_at	0.349	0.659	3.21E-001	6.07E-001	Mm.262039	Capza2
													1423058_at	0.378	0.78	0.411	0.849	Mm.262039	Capza2
AA083478	Hs.501778	Tripartite motif-containing 22	TRIM22	0	0.09	1.7	0	0.14	2.1	NM_006074	ND	10346	1445271_at	0.135	0.829	7.77E-003	4.78E-002	Mm.259010	9230105E10Rik
AA083485	Hs.381061	Ribosomal protein L19	RPL19	0	0.13	1.4	0	0.06	0.7	NM_000981	1	6143	1416219_at	-0.082	-0.223	-2.32E-001	-6.29E-001	Mm.309019	Rpl19
AA085319	Hs.25590	Stanniocalcin 1	STC1	0	-0.14	-1.1	0	-0.05	-0.3	NM_003155	1	6781	1421984_at	0.016	0.096	3.82E-002	2.29E-001	Mm.20911	Stc1
													1450448_at	-0.299	-1.152	0.184	0.707	Mm.20911	Stc1
AA085619	Hs.528993	RalA binding protein 1	RALBP1	0	0.08	1.4	0	-0.07	-1.6	NM_006788	0	10928	1417248_at	-1.045	-4.01	-3.26E-001	-1.25E+000	Mm.17009	Ralbp1
													1448634_at	-0.238	-0.422	-0.106	-0.188	Mm.17009	Ralbp1
													1454296_at	-0.304	-1.048	0.222	0.765	Mm.17009	Ralbp1
													1454297_at	0.038	0.204	0.0269	0.144	Mm.17009	Ralbp1
AA085720	Hs.255973	CREBBP/EP300 inhibitor 1	CRI1	0	0.13	2.3	1	0.14	3.1	NM_014335	ND	23741	1416614_at	0.58	0.987	2.02E-001	3.44E-001	Mm.44244	Cri1
													1448405_a_at	0.89	1.807	0.241	0.489	Mm.44244	Cri1
													1448406_at	0.481	0.755	0.36	0.565	Mm.44244	Cri1
													1457118_at	0.386	2.359	0.0495	0.303	Mm.44244	Cri1
AA085748	Hs.356377	Hypothetical protein LOC149603	LOC149603	0	-0.19	-3.5	0	-0.03	-0.4		ND	149603	1423896_a_at	-0.047	-0.228	-6.99E-002	-3.41E-001	Mm.249986	2410016F01Rik
													1423897_at	-0.061	-0.199	0.00993	0.0326	Mm.249986	2410016F01Rik
													1451157_at	0.113	0.559	-0.18	-0.892	Mm.249986	2410016F01Rik
AA085749	Hs.370017	Thioredoxin domain containing 9	TXNDC9	0	0.11	1.1	0	0	-0.1	NM_005783	0	10190	1424512_a_at	0.034	0.096	3.32E-001	9.46E-001	Mm.28438	Txndc9
													1436108_at	-0.191	-1.091	-0.0344	-0.197	Mm.28438	Txndc9
													1436951_x_at	0.161	0.428	0.393	1.04	Mm.28438	Txndc9
AA085759	Hs.2820	Oxytocin receptor	OXTR	0	0.12	0.6	0	-0.01	-0.1	NM_000916	ND	5021	1426000_at	-0.004	-0.025	-3.74E-002	-2.44E-001	Mm.333310	Oxtr
AA085918	Hs.187763	Bromodomain containing 4	BRD4	0	-0.19	-2.4	0	0.03	0.4	NM_014299	ND	23476	1424922_a_at	-0.873	-1.316	-4.97E-001	-7.49E-001	Mm.253518	Brd4
													1440078_at	-0.131	-0.578	-0.189	-0.834	Mm.253518	Brd4
													1444535_at	-0.041	-0.265	0.0132	0.0859	Mm.253518	Brd4
													1450711_at	-0.453	-2.224	-0.321	-1.58	Mm.253518	Brd4
													1451870_a_at	-0.347	-0.577	-0.683	-1.14	Mm.253518	Brd4
													1458708_at	-0.823	-1.326	-0.0361	-0.0581	Mm.253518	Brd4
AA086038	Hs.410477	"Phospholipase A2 receptor 1, 180kDa"	PLA2R1	0	-0.01	-0.1	0	0.04	0.7	NM_007366	ND	22925	1427616_at	-0.021	-0.092	2.68E-001	1.18E+000	Mm.5092	Pla2g1br
													1450144_at	0.058	0.358	-0.265	-1.64	Mm.5092	Pla2g1br
													1454145_at	0.05	0.287	0.0868	0.494	Mm.5092	Pla2g1br
AA086038	Hs.410477	"Phospholipase A2 receptor 1, 180kDa"	PLA2R1	0	0.28	2.1	0	0.15	0.9	NM_007366	ND	22925	1427616_at	-0.021	-0.092	2.68E-001	1.18E+000	Mm.5092	Pla2g1br
													1450144_at	0.058	0.358	-0.265	-1.64	Mm.5092	Pla2g1br
													1454145_at	0.05	0.287	0.0868	0.494	Mm.5092	Pla2g1br
AA086471	Hs.416073	S100 calcium binding protein A8 (calgranulin A)	S100A8	0	-0.01	-0.1	0	0.13	2.9	NM_002964	0	6279	Data not found						
AA086475	Hs.440320	Cullin 5	CUL5	0	0.07	1.2	0	0.01	0.1	NM_003478	1	8065	1428287_at	0.466	1.27	3.94E-001	1.07E+000	Mm.218910	Cul5
													1452722_a_at	0.034	0.088	-0.018	-0.0463	Mm.218910	Cul5
													1456102_a_at	0.088	0.149	0.343	0.58	Mm.218910	Cul5
AA086476	Hs.89570	Adenosine monophosphate deaminase 1 (isoform M)	AMPD1	0	0	0	0	0.17	1.9	NM_000036	ND	270	1434722_at	0.063	0.282	2.63E-002	1.17E-001	Mm.331272	Ampd1
AA088258	Data not found			0	-0.28	-2.2	0	0.31	5.9		ND	Data not found							
AA088420	Hs.162646	"Peroxisome proliferative activated receptor, gamma"	PPARG	0	0.2	2.9	0	0.02	0.3	NM_005037	ND	5468	1420715_a_at	-1.182	-1.57	-8.87E-002	-1.18E-001	Mm.3020	Pparg
AA088428	Hs.388653	Transcribed locus		0	0.1	2.1	0	-0.07	-2.2		ND	Data not found							
AA088434	Hs.435302	Zinc finger protein 3 (A8-51)	ZNF3	0	0.03	0.4	0	0.02	0.3	NM_032924	ND	7551	1420675_at	0.286	1.193	1.98E-001	8.28E-001	Mm.19274	Zfp113
AA088722	Hs.227253	Translocase of outer mitochondrial membrane 70 homolog A (yeast)	TOMM70A	0	0.11	1.6	0	-0.08	-2	NM_014820	ND	9868	Data not found						
AA088837	Hs.476697	"Transcribed locus, strongly similar to NP_002793.2 proteasome (prosome, macropain) 26S subunit, ATPase, 1 [Homo sapiens]"		0	0.04	0.6	0	-0.11	-2.4		ND	Data not found							
AA088861	Hs.89436 	"Cadherin 17, LI cadherin (liver-intestine)"	CDH17	0	0	0	0	0.07	1.1	NM_004063	0	Data not found							
AA098867	Hs.131704	Neuropilin 1	NRP1	0	0.02	0.1	0	-0.07	-1.3	NM_003873	ND	8829	1418084_at	0.849	1.078	1.54E-001	1.95E-001	Mm.271745	Nrp1
													1448943_at	1.258	2.115	0.292	0.492	Mm.271745	Nrp1
													1448944_at	1.22	1.374	-0.0348	-0.0392	Mm.271745	Nrp1
													1457198_at	1.597	2.552	0.247	0.395	Mm.271745	Nrp1
													1459500_at	-0.081	-0.522	-0.0192	-0.124	Mm.271745	Nrp1
AA098896	Hs.110849	Estrogen-related receptor alpha	ESRRA	0	-0.1	-1.1	0	-0.14	-3.1	NM_004451	0	2101	1442864_at	-0.45	-1.615	-2.64E-001	-9.47E-001	Mm.371597	Esrra
													1460652_at	0.162	0.425	-0.22	-0.575	Mm.371597	Esrra
AA098979	Hs.468415	"Phosphatidylinositol glycan, class F"	PIGF	0	-0.02	-0.2	0	0.16	1.7	NM_002643	1	5281	1448896_at	0.4	1.809	6.30E-001	2.84E+000	Mm.219685	Pigf
AA098980	Hs.440833	Protein kinase N2	PKN2	0	-0.17	-1.6	0	0.04	0.7	NM_006256	0	5586	1437295_at	0.016	0.057	4.83E-001	1.70E+000	Mm.244236	Pkn2
													1437296_at	-0.526	-1.53	0.145	0.421	Mm.244236	Pkn2
AA099134	Hs.277704	Hypoxia up-regulated 1	HYOU1	0	-0.1	-1.7	0	0.03	0.2	NM_006389	ND	10525	1423290_at	-0.088	-0.202	-1.99E-001	-4.55E-001	Mm.116721	Hyou1
													1423291_s_at	-0.466	-1.408	-0.379	-1.14	Mm.116721	Hyou1
													1451913_a_at	-0.722	-1.839	-0.101	-0.257	Mm.116721	Hyou1
AA099136	Hs.435166	Lamin B receptor	LBR	0	-0.1	-1.4	0	-0.02	-0.4	NM_002296	ND	3930	1415829_at	0.533	1.762	-9.10E-002	-3.01E-001	Mm.4538	Lbr
AA099140	Hs.64016	Protein S (alpha)	PROS1	0	-0.21	-1.1	0	0.11	1.2	NM_000313	0	5627	1426246_at	-0.75	-2.179	7.31E-003	2.12E-002	Mm.127156	Pros1
AA099153	Hs.297324	"Tissue inhibitor of metalloproteinase 3 (Sorsby fundus dystrophy, pseudoinflammatory)"	TIMP3	0	0.19	2.8	0	-0.02	-0.3	NM_000362	1	7078	1419088_at	0.057	0.384	1.12E-002	7.55E-002	Mm.4871	Timp3
													1419089_at	-0.71	-1.393	-0.0259	-0.0508	Mm.4871	Timp3
													1443006_at	-0.179	-0.961	-0.0921	-0.495	Mm.4871	Timp3
													1449334_at	-0.081	-0.262	-0.31	-1	Mm.4871	Timp3
													1449335_at	-0.318	-1.042	0.00000665	0.0000218	Mm.4871	Timp3
													1459550_at	0.008	0.053	0.141	0.898	Mm.4871	Timp3
AA099169	Hs.75160	"Phosphofructokinase, muscle"	PFKM	0	0	0	0	0	0	NM_000289	ND	5213	1416780_at	-0.407	-1.22	-1.21E-001	-3.62E-001	Mm.272582	Pfkm
AA099357	Hs.195395	"ATP-binding cassette, sub-family A (ABC1), member 6"	ABCA6	0	0.11	1	0	0.1	1.5	NM_080284	1	23460	1453817_at	0.025	0.148	6.46E-002	3.85E-001	Mm.159704	Abca6
AA099394	Data not found			0	-0.02	-0.2	0	-0.04	-0.4		ND	Data not found							
AA099431	Hs.478682	Chromosome 3 open reading frame 6	C3orf6	0	0.06	0.6	0	-0.04	-0.3	NM_174908	0	152137	Data not found						
AA099487	Data not found			0	0.05	0.4	0	0.07	0.8		ND	Data not found							
AA099534	Hs.229641	Activated RNA polymerase II transcription cofactor 4	PC4	0	-0.23	-2.9	0	0.07	1.7	NM_006713	ND	10923	1422692_at	0.711	1.82	7.85E-001	2.01E+000	Mm.41746	Rpo2tc1
													1422693_a_at	0.114	0.405	0.293	1.04	Mm.41746	Rpo2tc1
AA099568	Hs.488240	Uridine phosphorylase 1	UPP1	-1	-0.36	-4.1	0	-0.08	-1.6	NM_003364	1	7378	1448562_at	-1.237	-1.305	-1.08E-001	-1.14E-001	Mm.4610	Upp1
AA099568	Hs.488240	Uridine phosphorylase 1	UPP1	0	-0.32	-1	0	0.06	1.2	NM_003364	1	7378	1448562_at	-1.237	-1.305	-1.08E-001	-1.14E-001	Mm.4610	Upp1
AA099582	Hs.62578	ADP-ribosylation factor guanine nucleotide-exchange factor 2 (brefeldin A-inhibited)	ARFGEF2	0	0.11	1.4	0	0	0	NM_006420	ND	10564	1436192_at	-0.8	-4.396	-0.209	-1.15	Mm.297192	Arfgef2
													1443842_at	-0.302	-1.842	0.00849	0.0518	Mm.297192	Arfgef2
													1454982_at	-0.209	-1.139	-0.539	-2.94	Mm.297192	Arfgef2
AA099855	Hs.534383	"COX17 homolog, cytochrome c oxidase assembly protein (yeast)"	COX17	0	0.19	3.8	0	-0.1	-3	NM_005694	0	10063	Data not found						
AA100296	Data not found			0	0.02	0.2	0	0.05	1.1		ND	Data not found							
AA100696	Hs.26518	Transmembrane 4 superfamily member 7	TM4SF7	1	0.35	5.9	-1	-0.26	-3.9	NM_003271	ND	7106	1428296_at	-0.06	-0.359	-2.04E-001	-1.23E+000	Mm.259477	Tm4sf7
													1448276_at	-0.267	-0.568	-0.111	-0.236	Mm.259477	Tm4sf7
AA101072	Hs.7953	"Golgi autoantigen, golgin subfamily a, 7"	GOLGA7	0	-0.07	-1.3	0	-0.07	-2.1	NM_016099	ND	51125	1415672_at	0.44	0.679	1.44E-001	2.21E-001	Mm.196269	Golga7
													1430800_at	-0.216	-1.014	-0.237	-1.11	Mm.196269	Golga7
													1458063_at	0.062	0.387	-0.00442	-0.0275	Mm.196269	Golga7
AA101225	Hs.26225	"Gamma-aminobutyric acid (GABA) A receptor, pi"	GABRP	0	0.02	0.3	0	0	0.1	NM_014211	ND	2568	1424647_at	-0.179	-0.827	5.10E-001	2.35E+000	Mm.99989	Gabrp
													1451424_at	-0.019	-0.058	0.736	2.26	Mm.99989	Gabrp
AA101348	Hs.502244	Dendritic cell protein	GA17	0	0.09	1.1	0	-0.04	-1.1	NM_006360	1	10480	1437189_x_at	0.019	0.076	1.95E-001	7.67E-001	Mm.370300	Ga17
													1442519_at	0.416	1.796	0.0476	0.206	Mm.370300	Ga17
													1451076_s_at	0.469	1.03	0.476	1.05	Mm.370300	Ga17
AA101875	Hs.443681	Chondroitin sulfate proteoglycan 2 (versican)	CSPG2	0	-0.11	-1.1	0	-0.14	-2.3	NM_004385	1	1462	1421694_a_at	0.837	0.687	9.17E-001	7.53E-001	Mm.158700	Cspg2
													1427256_at	1.52	1.366	0.753	0.677	Mm.158700	Cspg2
													1427257_at	0.39	0.545	0.406	0.566	Mm.158700	Cspg2
													1433043_at	1.417	2.173	0.765	1.17	Mm.158700	Cspg2
													1433044_at	-0.059	-0.372	0.24	1.52	Mm.158700	Cspg2
													1447586_at	0.045	0.251	0.0709	0.396	Mm.158700	Cspg2
													1447887_x_at	0.282	0.977	0.464	1.61	Mm.158700	Cspg2
													1459767_x_at	0.066	0.338	0.275	1.42	Mm.158700	Cspg2
AA101878	Hs.303084	"Apelin, AGTRL1 ligand"	APLN	0	0.08	0.9	0	-0.02	-0.5	NM_017413	ND	8862	1451038_at	0.612	1.125	4.51E-002	8.30E-002	Mm.29262	Apln
AA102068	Hs.512156	Heat shock transcription factor 4	HSF4	0	-0.27	-3.4	0	0.04	0.7	NM_001538	1	3299	1425786_a_at	0.098	0.424	-1.16E-001	-5.02E-001	Mm.89204	Hsf4
AA102068	Hs.512156	Heat shock transcription factor 4	HSF4	0	0	-0.1	0	0.03	0.5	NM_001538	1	3299	1425786_a_at	0.098	0.424	-1.16E-001	-5.02E-001	Mm.89204	Hsf4
AA102089	Hs.290243	Golgi-specific brefeldin A resistance factor 1	GBF1	0	-0.07	-0.8	0	0.06	1	NM_004193	ND	8729	1415709_s_at	-0.049	-0.209	-1.00E-001	-4.27E-001	Mm.271620	Gbf1
													1415757_at	0.055	0.19	0.00281	0.00975	Mm.271620	Gbf1
													1432676_at	-0.11	-0.311	-0.201	-0.569	Mm.271620	Gbf1
													1438207_at	-0.291	-1.021	-0.194	-0.682	Mm.271620	Gbf1
													1442111_at	0.065	0.197	0.0656	0.198	Mm.271620	Gbf1
AA102107	Hs.435765	Glutamyl aminopeptidase (aminopeptidase A)	ENPEP	0	0.32	3.1	0	-0.11	-1.8	NM_001977	1	2028	1448649_at	0.077	0.203	1.70E-001	4.48E-001	Mm.1193	Enpep
AA102130	Hs.104925	Ectodermal-neural cortex (with BTB-like domain)	ENC1	0	-0.03	-0.2	0	-0.08	-1.1	NM_003633	1	8507	1420964_at	0.001	0.002	9.63E-002	3.10E-001	Mm.241073	Enc1
													1420965_a_at	-0.179	-0.384	0.341	0.732	Mm.241073	Enc1
													1450061_at	-0.137	-0.45	0.288	0.949	Mm.241073	Enc1
												401199	Data not found						
AA102454	Hs.350899	"Calpain 2, (m/II) large subunit"	CAPN2	0	-0.5	-2.1	0	0.15	2.3	NM_001748	ND	824	1416257_at	0.248	0.785	1.02E-001	3.21E-001	Mm.19306	Capn2
													1440532_a_at	0.004	0.02	0.0564	0.328	Mm.19306	Capn2
AA102526	Hs.624	Interleukin 8	IL8	0	0.24	3.1	1	0.17	3.2	NM_000584	ND	3576	Data not found						
AA102526	Hs.624	Interleukin 8	IL8	0	0.2	3	0	-0.06	-0.8	NM_000584	ND	3576	Data not found						
AA102634	Hs.523930	TNF receptor-associated factor 5	TRAF5	0	-0.2	-1.1	0	-0.01	-0.1	NM_004619	ND	7188	1447682_x_at	-0.234	-1.046	-0.181	-0.807	Mm.196445	Traf5
													1448861_at	-0.581	-3.013	-0.427	-2.21	Mm.196445	Traf5
AA102646	Hs.483239	"Aldehyde dehydrogenase 7 family, member A1"	ALDH7A1	0	0.04	0.2	0	0.06	0.4	NM_001182	ND	501	1415902_at	-0.089	-0.583	-2.02E-001	-1.33E+000	Mm.30250	Aldh7a1
													1448137_at	-0.354	-2.283	-0.0303	-0.195	Mm.30250	Aldh7a1
													1460167_at	-0.143	-0.651	-0.165	-0.749	Mm.30250	Aldh7a1
AA111969	Hs.484703	"CD83 antigen (activated B lymphocytes, immunoglobulin superfamily)"	CD83	1	0.3	5	-1	-0.31	-7.5	NM_004233	1	9308	1416111_at	0.193	1.046	2.60E-001	1.41E+000	Mm.57175	Cd83
AA111969	Hs.484703	"CD83 antigen (activated B lymphocytes, immunoglobulin superfamily)"	CD83	1	0.39	6.5	-1	-0.63	-10.6	NM_004233	1	9308	1416111_at	0.193	1.046	2.60E-001	1.41E+000	Mm.57175	Cd83
AA111999	Hs.534168	"NADH dehydrogenase (ubiquinone) 1 alpha subcomplex, 1, 7.5kDa"	NDUFA1	0	0	-0.1	0	-0.18	-5.4	NM_004541	0	4694	1422241_a_at	-0.092	-0.305	1.95E-001	6.43E-001	Mm.34869	Ndufa1
AA112105	Hs.370312	"Farnesyltransferase, CAAX box, alpha"	FNTA	0	-0.03	-0.4	0	0.08	1.6	NM_002027	1	2339	1417465_at	-0.016	-0.095	4.63E-002	2.69E-001	Mm.3496	Fnta
													1447904_s_at	-0.064	-0.407	0.034	0.215	Mm.3496	Fnta
AA112660	Data not found			0	-0.15	-1.7	0	0.12	2.4		ND	Data not found							
AA112979	Hs.422662	Vaccinia related kinase 1	VRK1	0	0.1	1.8	0	0.08	1.3	NM_003384	1	7443	1425006_a_at	0.003	0.01	9.03E-002	2.97E-001	Mm.2981	Vrk1
													1458951_at	0.414	1.166	0.115	0.323	Mm.2981	Vrk1
AA113011	Hs.314263	"Bromodomain adjacent to zinc finger domain, 2A"	BAZ2A	0	0.02	0.2	0	0.07	1.3	NM_013449	ND	11176	1427209_at	-0.402	-1.335	-4.46E-002	-1.48E-001	Mm.252213	Baz2a
													1427210_at	-0.914	-2.296	-0.449	-1.13	Mm.252213	Baz2a
													1438192_s_at	-0.086	-0.482	-0.135	-0.755	Mm.252213	Baz2a
AA113291	Hs.415058	Hydroxysteroid (17-beta) dehydrogenase 8	HSD17B8	0	-0.06	-0.5	0	0.2	1.2	NM_014234	ND	7923	1454987_a_at	-0.263	-1.027	-6.73E-002	-2.63E-001	Mm.275452	H2-Ke6
AA113339	Hs.203772	FSHD region gene 1	FRG1	0	0.13	1.4	0	0	-0.1	NM_004477	0	2483	1417253_at	0.167	0.52	6.10E-002	1.90E-001	Mm.302275	Frg1
AA113872	Hs.522114	"Clathrin, light polypeptide (Lca)"	CLTA	0	-0.19	-0.8	0	0	0	NM_001833	0	1211	1421062_s_at	-0.048	-0.263	-2.62E-001	-1.43E+000	Mm.298875	Clta
													1434540_a_at	-0.33	-0.9	-0.18	-0.489	Mm.298875	Clta
													1444328_at	-0.887	-2.257	-0.336	-0.856	Mm.298875	Clta
AA113881	Hs.462035	"Ubiquitin-conjugating enzyme E2G 1 (UBC7 homolog, C. elegans)"	UBE2G1	0	-0.03	-0.7	0	0.12	2.5	NM_003342	1	7326	1415688_at	0.649	2.019	3.24E-001	1.01E+000	Mm.340315	Ube2g1
													1431158_at	0.194	0.535	0.252	0.697	Mm.340315	Ube2g1
													1455094_s_at	0.739	1.297	0.0158	0.0278	Mm.340315	Ube2g1
AA115076	Hs.82071	"Cbp/p300-interacting transactivator, with Glu/Asp-rich carboxy-terminal domain, 2"	CITED2	0	-0.24	-1.8	0	0.01	0.3	NM_006079	1	10370	Data not found						
AA115164	Hs.547643	Transcribed locus		0	0.12	2.7	0	-0.01	-0.2		ND	Data not found							
AA115186	Hs.448231	"General transcription factor II, i, pseudogene 1"	GTF2IP1	0	0.11	2.2	1	0.21	5.6		ND	2970	Data not found						
												4687	1425609_at	0.054	0.243	0.00967	0.0436	Mm.4149	Ncf1
													1451767_at	0.074	0.3	-0.121	-0.493	Mm.4149	Ncf1
													1456772_at	-0.121	-0.335	-2.14	-5.93	Mm.4149	Ncf1
AA115310	Hs.488473	Full-length cDNA clone CS0DE011YH21 of Placenta of Homo sapiens (human)		0	-0.29	-4	0	-0.13	-2.4		ND	Data not found							
AA115537	Hs.507433	Zinc finger protein 198	ZNF198	0	0.02	0.2	0	0.11	2.1	NM_003453	ND	7750	1428941_at	0.47	1.112	7.42E-001	1.76E+000	Mm.31417	Zfp198
													1452970_at	0.578	1.061	0.671	1.23	Mm.31417	Zfp198
AA115877	Hs.478153	"Serine (or cysteine) proteinase inhibitor, clade I (neuroserpin), member 1"	SERPINI1	0	0.01	0.2	-1	-0.25	-4.5	NM_005025	1	5274	1416702_at	0.098	0.564	6.99E-001	4.01E+000	Mm.41560	Serpini1
													1443756_at	-0.214	-1.398	0.105	0.685	Mm.41560	Serpini1
													1448443_at	0.176	0.458	1.29	3.35	Mm.41560	Serpini1
AA115919	Hs.520459	"General transcription factor II, i"	GTF2I	0	0.19	3.9	1	0.28	5.4	NM_001518	1	2969	1425628_a_at	0.457	0.915	-9.57E-002	-1.92E-001	Mm.261570	Gtf2i
													1431675_a_at	0.082	0.361	-0.0853	-0.375	Mm.261570	Gtf2i
													1431676_x_at	0.266	1.377	0.0674	0.35	Mm.261570	Gtf2i
													1460279_a_at	-0.099	-0.202	-0.127	-0.258	Mm.261570	Gtf2i
												2970	Data not found						
AA116017	Hs.127950	Bromodomain containing 1	BRD1	0	0.03	0.6	0	0.03	0.9	NM_014577	ND	23774	1419929_at	-0.035	-0.204	0.0327	0.189	Mm.254438	Brd1
													1419930_at	-0.074	-0.433	0.042	0.246	Mm.254438	Brd1
													1434821_at	-0.169	-0.978	-0.356	-2.06	Mm.254438	Brd1
													1438771_at	0.048	0.267	-0.305	-1.7	Mm.254438	Brd1
													1447420_at	-0.465	-2.003	-0.075	-0.323	Mm.254438	Brd1
													1456692_at	0.105	0.513	-0.135	-0.659	Mm.254438	Brd1
												90834	Data not found						
AA116061	Data not found			0	0.07	1.2	0	0.04	1.1		ND	Data not found							
AA116125	Hs.246506	"Solute carrier family 25 (mitochondrial carrier; adenine nucleotide translocator), member 4"	SLC25A4	0	-0.21	-1.2	0	0.19	1.4	NM_001151	0	291	1424562_a_at	0.064	0.224	2.09E-001	7.31E-001	Mm.16228	Slc25a4
													1424563_at	-0.121	-0.784	0.155	1.01	Mm.16228	Slc25a4
													1434897_a_at	-0.095	-0.377	0.0817	0.323	Mm.16228	Slc25a4
													1455069_x_at	0.079	0.305	0.115	0.443	Mm.16228	Slc25a4
												293	Data not found						
AA121313	Data not found			0	-0.07	-1.1	0	0	0		ND	Data not found							
AA121668	Hs.269944	Mitochondrial carrier homolog 2 (C. elegans)	MTCH2	0	0.13	2.8	0	-0.08	-2.3	NM_014342	1	23788	1430474_a_at	-0.121	-0.481	3.35E-002	1.33E-001	Mm.28023	Mtch2
													1430969_at	-0.15	-0.832	-0.0278	-0.155	Mm.28023	Mtch2
													1437805_at	-0.211	-1.131	-0.043	-0.231	Mm.28023	Mtch2
													1437806_x_at	0.067	0.422	-0.0582	-0.366	Mm.28023	Mtch2
													1438842_at	-0.171	-1.003	-0.0487	-0.285	Mm.28023	Mtch2
													1438843_x_at	-0.103	-0.514	0.1	0.498	Mm.28023	Mtch2
													1448654_at	0.474	1.246	0.415	1.09	Mm.28023	Mtch2
AA122272	Hs.528763	Small nuclear ribonucleoprotein polypeptide A'	SNRPA1	0	-0.06	-1.2	0	-0.16	-4.1	NM_003090	0	6627	1417351_a_at	-0.063	-0.289	-1.45E-001	-6.70E-001	Mm.821	Snrpa1
													1417352_s_at	0.152	0.7	-0.0894	-0.411	Mm.821	Snrpa1
													1417353_x_at	-0.011	-0.046	-0.183	-0.789	Mm.821	Snrpa1
AA122287	Hs.151641	Glycoprotein A repetitions predominant	GARP	0	-0.15	-2.7	0	-0.02	-0.3	NM_005512	ND	2615	Data not found						
AA125825	Hs.470174	"Origin recognition complex, subunit 4-like (yeast)"	ORC4L	0	-0.04	-0.4	0	0.07	1.1	NM_002552	ND	5000	1423336_at	0.156	0.445	4.85E-001	1.38E+000	Mm.291059	Orc4l
													1423337_at	0.385	1.088	0.819	2.32	Mm.291059	Orc4l
													1437382_at	0.511	1.314	0.983	2.53	Mm.291059	Orc4l
													1439643_at	0.738	1.42	0.653	1.26	Mm.291059	Orc4l
													1445026_at	-0.049	-0.263	0.109	0.585	Mm.291059	Orc4l
													1453804_a_at	0.47	1.097	0.546	1.28	Mm.291059	Orc4l
AA125872	Hs.490892	Angiopoietin 2	ANGPT2	0	-0.18	-0.9	0	-0.01	-0.1	NM_001147	ND	285	Data not found						
AA126009	Hs.301350	FXYD domain containing ion transport regulator 3	FXYD3	0	-0.03	-0.3	0	-0.01	-0.2	NM_005971	ND	5349	1418374_at	-0.778	-3.235	5.08E-002	2.11E-001	Mm.263847	Fxyd3
AA126265	Hs.529890	Calnexin	CANX	0	-0.18	-2.9	0	-0.1	-2.1	NM_001746	1	821	1415692_s_at	0.066	0.172	-3.93E-002	-1.03E-001	Mm.248827	Canx
													1422845_at	-0.527	-1.079	0.0336	0.0688	Mm.248827	Canx
													1428935_at	0.523	1.222	0.171	0.4	Mm.248827	Canx
AA126313	Data not found			0	0.16	2.7	0	-0.07	-1.8		ND	Data not found							
AA126468	Hs.518618	"Corin, serine protease"	CORIN	0	0.06	0.9	0	-0.06	-1.3	NM_006587	ND	10699	1419017_at	0.229	1.141	3.99E-001	1.99E+000	Mm.332425	Corin
AA126623	Hs.531752	RAN binding protein 3	RANBP3	0	0.2	1.5	0	-0.04	-0.6	NM_007321	ND	8498	1452673_at	-0.233	-1.06	-1.50E-001	-6.81E-001	Mm.29608	Ranbp3
													1457711_at	-0.433	-1.863	0.0625	0.269	Mm.29608	Ranbp3
													1460612_at	-0.001	-0.004	-0.0493	-0.149	Mm.29608	Ranbp3
AA126676	Hs.302085	Prostaglandin I2 (prostacyclin) synthase	PTGIS	0	0.01	0.2	0	-0.19	-2.7	NM_000961	1	5740	1445044_at	0.144	0.58	-4.64E-002	-1.87E-001	Mm.2339	Ptgis
													1448816_at	-1.052	-1.653	-0.0435	-0.0683	Mm.2339	Ptgis
													1456669_at	-0.156	-0.74	-0.0575	-0.273	Mm.2339	Ptgis
AA126860	Hs.460978	"Amyloid beta precursor protein binding protein 1, 59kDa"	APPBP1	0	0.1	1.5	0	-0.03	-0.6	NM_003905	1	8883	1423781_at	0.345	1.032	4.73E-001	1.41E+000	Mm.237670	Appbp1
AA126911	Hs.546261	Heterogeneous nuclear ribonucleoprotein A1	HNRPA1	0	0.05	0.7	1	0.33	5.1	NM_002136	ND	3178	Data not found						
												120364	Data not found						
AA126919	Hs.421194	Tyrosylprotein sulfotransferase 1	TPST1	0	0.2	1.9	0	0.09	1.8	NM_003596	0	8460	1421733_a_at	0.432	1.194	3.33E-002	9.21E-002	Mm.332720	Tpst1
AA126958	Hs.190622	DEAD (Asp-Glu-Ala-Asp) box polypeptide 58	DDX58	0	0.07	1.1	0	-0.05	-1.1	NM_014314	ND	23586	1436562_at	-0.388	-1.96	3.23E-001	1.64E+000	Mm.86382	Ddx58
													1446457_at	-0.234	-1.254	0.0222	0.119	Mm.86382	Ddx58
													1456890_at	0.011	0.054	0.0505	0.257	Mm.86382	Ddx58
AA126982	Data not found			0	-0.18	-3.1	0	0.07	1.6		ND	Data not found							
AA126989	Hs.460109	"Myosin, heavy polypeptide 11, smooth muscle"	MYH11	0	0.13	0.8	0	-0.04	-0.3	NM_002474	ND	4629	1418122_at	0.082	0.378	-8.04E-002	-3.71E-001	Mm.250705	Myh11
													1448962_at	0.086	0.53	0.0253	0.155	Mm.250705	Myh11
AA127014	Hs.90443	"NADH dehydrogenase (ubiquinone) Fe-S protein 8, 23kDa (NADH-coenzyme Q reductase)"	NDUFS8	0	0.22	3.8	0	-0.21	-2.1	NM_002496	1	4728	1423907_a_at	-0.276	-0.738	8.88E-002	2.37E-001	Mm.44227	Ndufs8
													1423908_at	-0.103	-0.356	0.0648	0.224	Mm.44227	Ndufs8
													1434212_at	-0.293	-1.844	-0.0621	-0.391	Mm.44227	Ndufs8
													1434213_x_at	-0.256	-0.933	-0.017	-0.0619	Mm.44227	Ndufs8
													1434579_x_at	-0.194	-0.575	0.0531	0.158	Mm.44227	Ndufs8
													1455283_x_at	-0.209	-0.602	-0.0322	-0.0928	Mm.44227	Ndufs8
AA127093	Hs.3352	Histone deacetylase 2	HDAC2	0	0.12	2.4	0	-0.04	-0.8	NM_001527	ND	3066	1439704_at	-0.016	-0.056	3.72E-001	1.28E+000	Mm.19806	Hdac2
													1445684_s_at	0.721	1.823	0.418	1.06	Mm.19806	Hdac2
													1449080_at	0.732	1.92	0.356	0.933	Mm.19806	Hdac2
AA127096	Data not found			0	-0.14	-1.8	0	0.11	2.4		ND	Data not found							
AA127100	Hs.518244	Ribophorin I	RPN1	0	-0.12	-2.1	-1	-0.24	-4.8	NM_002950	0	6184	1416470_a_at	-0.248	-0.845	2.36E-001	8.06E-001	Mm.188544	Rpn1
													1438943_x_at	-0.247	-0.957	0.155	0.602	Mm.188544	Rpn1
													1439257_x_at	-0.158	-0.537	0.0996	0.338	Mm.188544	Rpn1
													1448353_x_at	-0.271	-0.753	0.177	0.491	Mm.188544	Rpn1
													1456438_x_at	-0.253	-0.932	0.162	0.595	Mm.188544	Rpn1
													1459778_at	0.501	1.793	-0.334	-1.2	Mm.188544	Rpn1
												285226	Data not found						
AA127221	Hs.66	Interleukin 1 receptor-like 1	IL1RL1	0	0.05	1.2	0	0.15	2.8	NM_003856	ND	9173	1422317_a_at	0.015	0.09	1.48E-001	8.77E-001	Mm.289824	Il1rl1
													1425145_at	-0.087	-0.423	-0.361	-1.75	Mm.289824	Il1rl1
AA127234	Hs.546515	Psoriasis susceptibility 1 candidate 1	PSORS1C1	0	-0.04	-0.1	0	-0.02	-0.1	NM_014068	ND	170679	Data not found						
AA127685	Hs.91586	Transmembrane 9 superfamily member 1	TM9SF1	0	-0.15	-2.4	0	0.01	0.2	NM_006405	0	10548	1418198_a_at	-0.274	-0.542	-1.28E-001	-2.54E-001	Mm.132857	Tm9sf1
													1442908_at	-0.064	-0.291	-0.106	-0.485	Mm.132857	Tm9sf1
AA127741	Hs.512603	Doublecortin domain containing 2	DCDC2	0	-0.35	-2.2	0	0.35	3.4	NM_016356	ND	51473	Data not found						
AA128041	Hs.549163	WW domain containing oxidoreductase	WWOX	0	-0.1	-1.1	0	-0.02	-0.3	NM_016373	0	51741	1416334_at	0.074	0.32	-5.32E-002	-2.29E-001	Mm.222224	Wwox
													1431942_at	-0.081	-0.474	0.0414	0.243	Mm.222224	Wwox
													1431960_at	-0.498	-1.909	0.22	0.842	Mm.222224	Wwox
													1432065_at	-0.124	-0.505	0.0197	0.0799	Mm.222224	Wwox
													1438517_at	-0.543	-2.324	-0.212	-0.907	Mm.222224	Wwox
													1442651_at	-0.338	-1.553	-0.162	-0.744	Mm.222224	Wwox
													1446412_at	-0.336	-1.715	0.133	0.677	Mm.222224	Wwox
													1453706_at	-0.386	-1.214	0.0713	0.224	Mm.222224	Wwox
AA128153	Hs.66	Interleukin 1 receptor-like 1	IL1RL1	0	0.08	0.7	0	0	0	NM_003856	ND	9173	1422317_a_at	0.015	0.09	1.48E-001	8.77E-001	Mm.289824	Il1rl1
													1425145_at	-0.087	-0.423	-0.361	-1.75	Mm.289824	Il1rl1
AA128162	Hs.325960	"Membrane-spanning 4-domains, subfamily A, member 4"	MS4A4A	0	0.08	0.9	0	0.05	0.3	NM_024021	ND	51338	Data not found						
AA128274	Hs.333907	"Protein kinase C, eta"	PRKCH	1	1.3	17.6	-1	-0.18	-2.9	NM_006255	1	5583	1422079_at	-0.906	-0.869	2.80E-001	2.68E-001	Mm.341677	Prkch
													1434248_at	-1.212	-1.737	0.0573	0.0821	Mm.341677	Prkch
AA128316	Hs.437779	Chromosome 11 open reading frame 10	C11orf10	0	-0.27	-4	0	-0.1	-2.1	NM_014206	0	746	Data not found						
AA128328	Hs.161000	AT rich interactive domain 4A (RBP1-like)	ARID4A	0	0.05	0.6	0	-0.04	-0.6	NM_023001	ND	5926	1436191_at	0.191	0.525	4.18E-001	1.15E+000	Mm.241601	Arid4a
													1438464_at	0.19	0.698	0.0722	0.265	Mm.241601	Arid4a
													1456420_at	-0.468	-0.772	0.239	0.395	Mm.241601	Arid4a
AA128826	Hs.149103	Arylsulfatase B	ARSB	0	0.13	0.7	0	-0.03	-0.3	NM_000046	0	411	1458281_at	-0.108	-0.713	2.52E-001	1.66E+000	Mm.300178	Arsb
AA129135	Data not found			0	0.12	1.4	0	0.07	1.5		ND	Data not found							
AA129171	Hs.75199	"Protein phosphatase 2, regulatory subunit B (B56), beta isoform"	PPP2R5B	0	-0.1	-1.7	0	0.03	0.8	NM_006244	0	5526	1426811_at	0.063	0.369	-2.46E-001	-1.45E+000	Mm.118076	Ppp2r5b
AA129397	Hs.522868	Deleted in azoospermia 4	DAZ4	0	0.12	0.8	0	0.05	0.7	NM_020420	0	1617	Data not found						
												57135	Data not found						
AA129677	Hs.91448	Dual specificity phosphatase 14	DUSP14	0	-0.02	-0.3	0	-0.06	-0.3	NM_007026	1	11072	1431422_a_at	-0.498	-0.965	-1.47E-001	-2.85E-001	Mm.240885	Dusp14
AA129677	Hs.91448	Dual specificity phosphatase 14	DUSP14	0	0.28	1.8	0	0.07	1	NM_007026	1	11072	1431422_a_at	-0.498	-0.965	-1.47E-001	-2.85E-001	Mm.240885	Dusp14
AA129777	Hs.500761	"Solute carrier family 16 (monocarboxylic acid transporters), member 3"	SLC16A3	0	-0.13	-1.4	0	0.21	2.3	NM_004207	ND	9123	1449005_at	-0.286	-0.57	-2.24E-001	-4.47E-001	Mm.28632	Slc16a3
AA129931	Hs.79081	"Protein phosphatase 1, catalytic subunit, gamma isoform"	PPP1CC	0	-0.09	-0.8	-1	-0.18	-4	NM_002710	ND	5501	1440594_at	-0.825	-1.835	-1.59E-001	-3.55E-001	Mm.280784	Ppp1cc
													1450149_a_at	0.183	0.646	0.0427	0.151	Mm.280784	Ppp1cc
													1452046_a_at	0.255	0.377	-0.0278	-0.0411	Mm.280784	Ppp1cc
AA130187	Hs.408453	Wilms tumor 1	WT1	0	0.14	0.9	0	0	0	NM_000378	1	7490	1425995_s_at	0.052	0.275	-9.83E-003	-5.18E-002	Mm.246679	Wt1
AA130238	Hs.1905	Prolactin	PRL	0	0.28	2.9	0	-0.01	-0.1	NM_000948	ND	5617	1429287_a_at	-0.124	-0.544	1.31E-001	5.74E-001	Mm.1270	Prl
AA130579	Hs.5302	"Lectin, galactoside-binding, soluble, 4 (galectin 4)"	LGALS4	0	0.16	1.2	0	0.11	1.5	NM_006149	ND	3960	1422071_at	-0.044	-0.254	1.28E-001	7.45E-001	Mm.210336	Lgals4
													1451336_at	0.186	0.8	0.133	0.573	Mm.210336	Lgals4
AA130584	Hs.220529	Carcinoembryonic antigen-related cell adhesion molecule 5	CEACAM5	0	-0.04	-0.5	0	0.02	0.3	NM_004363	ND	1048	Data not found						
AA130584	Hs.220529	Carcinoembryonic antigen-related cell adhesion molecule 5	CEACAM5	0	0.11	0.8	0	0	0	NM_004363	ND	1048	Data not found						
AA130591	Hs.534464	Chromosome X open reading frame 15	CXorf15	0	-0.04	-0.6	0	0	0.1	NM_018360	0	55787	1415775_at	-0.002	-0.007	4.18E-002	1.20E-001	Mm.270186	Rbbp7
													1434681_at	0.425	0.986	0.485	1.12	Mm.371732	4932441K18
													1439131_at	0.077	0.244	0.398	1.26	Mm.371732	4932441K18
													1456227_x_at	-0.07	-0.257	0.00389	0.0142	Mm.371732	4932441K18
AA130633	Hs.286145	SRB7 suppressor of RNA polymerase B homolog (yeast)	SURB7	0	0.13	1	0	0.04	1.1	NM_004264	1	9412	1425806_a_at	0.263	0.809	3.79E-001	1.16E+000	Mm.26212	Surb7
AA130669	Hs.524281	WW domain binding protein 11	WBP11	0	0.07	1.2	0	0.07	1.5	NM_016312	0	51729	1415799_at	-0.276	-1.145	-0.572	-2.37	Mm.141197	Wbp11
													1430987_s_at	-0.125	-0.365	-0.251	-0.731	Mm.141197	Wbp11
													1447401_at	0.051	0.344	-0.0408	-0.274	Mm.141197	Wbp11
AA130714	Hs.252820	"Placental growth factor, vascular endothelial growth factor-related protein"	PGF	0	0.2	1.7	1	0.27	5.4	NM_002632	1	5228	1418471_at	-0.882	-2.714	8.75E-002	2.69E-001	Mm.4809	Pgf
AA130717	Hs.515634	Zinc finger protein 264	ZNF264	0	0.03	0.2	0	0.11	1.8		ND	9422	Data not found						
AA130846	Hs.84928	"Nuclear transcription factor Y, beta"	NFYB	0	-0.01	-0.1	0	0.02	0.2	NM_006166	1	4801	1419266_at	0.481	1.414	4.29E-001	1.26E+000	Mm.245998	Nfyb
													1419267_at	0.478	1.452	0.106	0.322	Mm.245998	Nfyb
AA130870	Hs.517949	Microtubule-associated protein 4	MAP4	0	0.04	0.6	0	-0.08	-1.8	NM_002375	ND	4134	Data not found						
AA130874	Hs.204749	"Protein tyrosine phosphatase, non-receptor type 14"	PTPN14	0	0.05	0.5	0	0.05	1.1	NM_005401	1	5784	1421499_a_at	-0.393	-1.618	-4.85E-003	-2.00E-002	Mm.4498	Ptpn14
													1436442_at	-0.688	-2.174	0.135	0.427	Mm.4498	Ptpn14
AA131238	Hs.435680	Dermatan sulfate proteoglycan 3	DSPG3	0	0	0	0	0.02	0.4	NM_004950	ND	1833	1421114_a_at	0.166	0.737	1.49E-001	6.59E-001	Mm.148886	Dspg3
AA131406	Hs.77367	Chemokine (C-X-C motif) ligand 9	CXCL9	0	0	0	0	0.14	1	NM_002416	1	4283	1418652_at	0.267	1.456	-1.21E-001	-6.60E-001	Mm.766	Cxcl9
													1456907_at	-0.099	-0.632	-0.175	-1.12	Mm.766	Cxcl9
AA131406	Hs.77367	Chemokine (C-X-C motif) ligand 9	CXCL9	0	0.17	3.2	0	0.11	2.4	NM_002416	1	4283	1418652_at	0.267	1.456	-1.21E-001	-6.60E-001	Mm.766	Cxcl9
													1456907_at	-0.099	-0.632	-0.175	-1.12	Mm.766	Cxcl9
AA131526	Hs.516077	Hypothetical protein FLJ14668	FLJ14668	0	0.05	0.9	-1	-0.26	-6.2	NM_032822	ND	84908	Data not found						
AA131527	Hs.124649	"ATP-binding cassette, sub-family G (WHITE), member 1"	ABCG1	0	0.21	1.3	0	0.07	0.8	NM_004915	ND	9619	1423570_at	-0.632	-2.543	-2.50E-001	-1.00E+000	Mm.15691	Abcg1
													1455221_at	-0.074	-0.497	-0.0854	-0.573	Mm.15691	Abcg1
AA131585	Data not found			0	0.14	1.6	1	0.42	4.3		ND	Data not found							
AA131693	Hs.89626	Parathyroid hormone-like hormone	PTHLH	0	-0.05	-0.5	0	0.14	1.5	NM_002820	ND	5744	1422324_a_at	-1.913	-1.838	-2.50E-001	-2.40E-001	Mm.28440	Pthlh
													1427527_a_at	-0.634	-1.44	-0.321	-0.729	Mm.28440	Pthlh
AA132007	Hs.348418	"Down-regulator of transcription 1, TBP-binding (negative cofactor 2)"	DR1	0	-0.03	-0.4	0	0.05	1.2	NM_001938	1	1810	1416018_at	0.419	0.963	-1.10E-001	-2.52E-001	Mm.303534	Dr1
													1416019_at	-0.058	-0.324	-0.00429	-0.0241	Mm.303534	Dr1
AA132086	Hs.109752	Chromosome 6 open reading frame 108	C6orf108	1	0.31	5	0	-0.01	-0.2	NM_006443	0	10591	Data not found						
AA132090	Hs.443057	CD53 antigen	CD53	0	-0.05	-0.7	0	0.13	1.6	NM_000560	1	963	1439589_at	0.058	0.3	0.183	0.953	Mm.316861	Cd53
													1448617_at	-0.245	-1.264	-0.667	-3.44	Mm.316861	Cd53
													1459744_at	-0.214	-1.385	0.0534	0.345	Mm.316861	Cd53
AA132090	Hs.443057	CD53 antigen	CD53	0	0.16	1.6	0	0.02	0.2	NM_000560	1	963	1439589_at	0.058	0.3	0.183	0.953	Mm.316861	Cd53
													1448617_at	-0.245	-1.264	-0.667	-3.44	Mm.316861	Cd53
													1459744_at	-0.214	-1.385	0.0534	0.345	Mm.316861	Cd53
AA132226	Hs.381189	"Chromobox homolog 3 (HP1 gamma homolog, Drosophila)"	CBX3	0	-0.02	-0.2	0	0.04	0.6	NM_007276	ND	11335	1416884_at	0.211	0.635	2.33E-001	7.03E-001	Mm.371551	Cbx3
													1432628_at	-0.339	-1.8	-0.0141	-0.0751	Mm.371551	Cbx3
													1448504_a_at	0.274	0.868	0.225	0.713	Mm.371551	Cbx3
AA132766	Hs.458365	"Zinc finger protein 183 (RING finger, C3HC4 type)"	ZNF183	0	-0.17	-3.3	0	-0.03	-0.5	NM_006978	ND	7737	1428415_at	0.151	0.82	-1.49E-003	-8.10E-003	Mm.24846	2310020H19Rik
AA133129	Hs.549069	"Transcription elongation factor B (SIII), polypeptide 3 (110kDa, elongin A)"	TCEB3	0	-0.06	-0.7	0	0.06	1.2	NM_003198	1	6924	1422591_at	-0.501	-1.192	-8.30E-002	-1.97E-001	Mm.27663	Tceb3
													1434117_at	-0.729	-2.059	-0.173	-0.488	Mm.27663	Tceb3
													1450676_at	-0.028	-0.109	0.00293	0.0113	Mm.27663	Tceb3
AA133187	Hs.436031	Iron-responsive element binding protein 2	IREB2	0	-0.22	-1.1	0	0.03	0.5	NM_004136	0	3658	1433527_at	0.456	0.758	7.21E-001	1.20E+000	Mm.208991	Ireb2
													1458618_at	0.137	0.268	0.353	0.689	Mm.208991	Ireb2
AA133189	Hs.71215	"Docking protein 2, 56kDa"	DOK2	0	-0.28	-3	0	0.1	1.6	NM_003974	1	9046	1416333_at	-0.125	-0.705	-2.05E-001	-1.16E+000	Mm.243323	Dok2
AA133191	Hs.146602	Low molecular mass ubiquinone-binding protein (9.5kD)	QP-C	0	0.19	2.6	0	-0.04	-1.1	NM_014402	ND	27089	1427880_at	-0.231	-1.233	-1.00E-001	-5.35E-001	Mm.251621	1500040F11Rik
													1430326_s_at	0.12	0.573	-0.111	-0.529	Mm.251621	1500040F11Rik
													1437134_at	0.126	0.466	-0.334	-1.23	Mm.251621	1500040F11Rik
													1452613_at	-0.182	-0.767	-0.0487	-0.205	Mm.251621	1500040F11Rik
AA133212	Hs.522932	Nuclear receptor coactivator 4	NCOA4	0	0.01	0.2	0	0.06	1.9	NM_005437	1	8031	1420808_at	0.058	0.118	1.65E-001	3.36E-001	Mm.371598	Ncoa4
													1450006_at	0.071	0.119	0.334	0.565	Mm.371598	Ncoa4
AA133215	Hs.471783	Receptor (calcitonin) activity modifying protein 1	RAMP1	0	0.11	1.8	0	-0.1	-1.1	NM_005855	ND	10267	1417481_at	-0.105	-0.464	-4.32E-002	-1.91E-001	Mm.3272	Ramp1
													1447474_at	0.096	0.542	-0.139	-0.778	Mm.3272	Ramp1
AA133469	Hs.84905	Keratin 20	KRT20	0	0.02	0.4	0	-0.02	-0.3	NM_019010	ND	54474	1426284_at	0.025	0.058	-5.10E-002	-1.18E-001	Mm.28042	Krt20
AA133548	Hs.16184	RAD17 homolog (S. pombe)	RAD17	0	0.08	1	0	0.04	0.8	NM_002873	ND	5884	1448762_at	0.387	1.2	4.62E-001	1.43E+000	Mm.248489	Rad17
AA133554	Hs.155651	Forkhead box A2	FOXA2	0	-0.07	-0.4	0	0.08	1.1	NM_021784	1	3170	1422833_at	-0.027	-0.067	-6.61E-003	-1.61E-002	Mm.938	Foxa2
AA133566	Hs.77100	"General transcription factor IIE, polypeptide 2, beta 34kDa"	GTF2E2	0	-0.04	-0.8	0	-0.06	-2	NM_002095	0	2961	1448884_at	0.164	0.522	2.20E-001	7.02E-001	Mm.286104	Gtf2e2
AA133577	Hs.6454	Regulator of G-protein signalling 19 interacting protein 1	RGS19IP1	0	0.1	1.3	0	-0.05	-1.2	NM_005716	0	6637	1448357_at	-0.05	-0.288	6.40E-002	3.70E-001	Mm.276802	Snrpg
													1448358_s_at	0.199	0.782	0.167	0.656	Mm.276802	Snrpg
												10755	1422763_at	0.264	0.519	-0.345	-0.678	Mm.20945	Rgs19ip1
AA133584	Hs.26333	Chromosome X open reading frame 37	CXorf37	0	-0.2	-2	0	-0.02	-0.3	NM_014008	0	28952	1418347_at	0.155	1.026	-2.79E-001	-1.84E+000	Mm.288192	DXImx40e
													1447759_x_at	0.231	1.014	-0.00927	-0.0406	Mm.288192	DXImx40e
													1455805_x_at	-0.28	-0.649	-0.408	-0.944	Mm.288192	DXImx40e
AA133656	Hs.505545	"Solute carrier family 11 (proton-coupled divalent metal ion transporters), member 2"	SLC11A2	0	0.07	0.3	0	0.13	1.1	NM_000617	0	4891	1417584_at	0.183	0.446	-5.47E-001	-1.33E+000	Mm.234608	Slc11a2
													1426441_at	-0.192	-0.96	-0.366	-1.83	Mm.234608	Slc11a2
													1441709_at	0.066	0.267	0.0284	0.116	Mm.234608	Slc11a2
													1452078_a_at	-0.368	-0.504	-0.663	-0.907	Mm.234608	Slc11a2
AA133959	Hs.481466	Brain-specific protein p25 alpha	TPPP	0	0.06	1	0	-0.06	-0.7	NM_007030	ND	11076	1452766_at	0.004	0.015	4.15E-002	1.70E-001	Mm.39752	2900041A09Rik
AA134555	Hs.383019	Transcription factor-like 4	TCFL4	0	-0.03	-0.4	0	0.05	1.1	NM_170607	1	6945	1418437_a_at	0.236	0.486	-5.47E-002	-1.13E-001	Mm.628	Tcfl4
													1425930_a_at	0.113	0.296	0.0571	0.149	Mm.628	Tcfl4
AA134570	Hs.485635	"RAB23, member RAS oncogene family"	RAB23	0	-0.24	-0.7	1	0.17	4.3	NM_016277	1	51715	1422399_a_at	-0.339	-0.858	7.48E-002	1.89E-001	Mm.86744	Rab23
													1452113_a_at	-0.164	-0.346	0.141	0.297	Mm.86744	Rab23
													1454876_at	-0.051	-0.106	-0.0624	-0.128	Mm.86744	Rab23
AA134814	Data not found			0	0.04	0.5	0	0.11	1.5		ND	Data not found							
AA134871	Hs.24601	Fibulin 1	FBLN1	0	0.01	0.1	0	0.21	2.7	NM_001996	1	2192	1422540_at	-0.311	-1.162	-2.38E-001	-8.88E-001	Mm.297992	Fbln1
													1439688_at	0.077	0.464	0.125	0.75	Mm.297992	Fbln1
													1451119_a_at	0.323	0.69	-0.0423	-0.0905	Mm.297992	Fbln1
AA135152	Hs.2704	Glutathione peroxidase 2 (gastrointestinal)	GPX2	0	0.08	1	0	-0.16	-3.8	NM_002083	1	2877	1438774_s_at	-0.459	-0.564	4.64E-001	5.70E-001	Mm.371561	Gpx2
													1449279_at	0.34	1.696	-0.0285	-0.142	Mm.371561	Gpx2
													1452841_at	0.559	1.334	0.478	1.14	Mm.371561	Gpx2
													1456478_at	-0.052	-0.101	0.387	0.75	Mm.371561	Gpx2
AA135824	Hs.267446	Hypothetical protein FLJ11184	FLJ11184	0	0.03	0.3	0	-0.15	-1.6	NM_018352	ND	55319	1423289_a_at	0.098	0.192	1.42E-001	2.78E-001	Mm.294985	1810029B16Rik
													1431117_x_at	0.072	0.335	0.0492	0.229	Mm.294985	1810029B16Rik
													1441400_at	-0.216	-0.962	-0.199	-0.884	Mm.294985	1810029B16Rik
AA136049	Data not found			0	-0.06	-0.6	0	0.05	0.3		ND	Data not found							
AA136054	Hs.387567	ATP citrate lyase	ACLY	0	0.16	3.1	0	-0.06	-1.3	NM_001096	1	47	1425326_at	-0.402	-0.862	7.92E-002	1.70E-001	Mm.282039	Acly
													1438389_x_at	-0.178	-0.889	0.0193	0.0968	Mm.282039	Acly
													1439445_x_at	-0.21	-1.034	0.00131	0.00646	Mm.282039	Acly
													1439459_x_at	-0.18	-0.823	-0.144	-0.656	Mm.282039	Acly
													1451666_at	-0.487	-2.154	-0.0164	-0.0724	Mm.282039	Acly
AA136125	Data not found			0	-0.06	-1	-1	-0.14	-3.4		ND	Data not found							
AA136271	Hs.34341	"CD58 antigen, (lymphocyte function-associated antigen 3)"	CD58	0	0.08	0.9	0	-0.02	-0.5	NM_001779	ND	965	Data not found						
AA136336	Hs.164060	Growth factor receptor-bound protein 10	GRB10	0	-0.03	-0.4	0	-0.29	-5.5	NM_005311	1	2887	1425457_a_at	-0.179	-0.242	1.28E-001	1.73E-001	Mm.273117	Grb10
													1425458_a_at	0.921	2.041	0.00536	0.0119	Mm.273117	Grb10
													1430164_a_at	0.189	0.446	0.191	0.451	Mm.273117	Grb10
													1440935_at	0.758	0.75	0.762	0.753	Mm.273117	Grb10
AA136336	Hs.164060	Growth factor receptor-bound protein 10	GRB10	0	0.12	1.2	0	0.1	1.3	NM_005311	1	2887	1425457_a_at	-0.179	-0.242	1.28E-001	1.73E-001	Mm.273117	Grb10
													1425458_a_at	0.921	2.041	0.00536	0.0119	Mm.273117	Grb10
													1430164_a_at	0.189	0.446	0.191	0.451	Mm.273117	Grb10
													1440935_at	0.758	0.75	0.762	0.753	Mm.273117	Grb10
AA136359	Hs.34341	"CD58 antigen, (lymphocyte function-associated antigen 3)"	CD58	0	0	0	0	0.06	1.6	NM_001779	ND	965	Data not found						
AA136500	Hs.3353	Ras-GTPase-activating protein SH3-domain-binding protein	G3BP	0	-0.06	-1.1	0	0.09	2.5	NM_005754	0	10146	1422801_at	-0.048	-0.158	-3.68E-001	-1.20E+000	Mm.39631	G3bp
													1436461_at	0.197	0.946	0.729	3.51	Mm.39631	G3bp
													1442317_at	-0.165	-0.82	-0.0732	-0.365	Mm.39631	G3bp
													1455060_at	0.424	0.765	-0.017	-0.0306	Mm.39631	G3bp
AA136533	Hs.488433	"Transcribed locus, strongly similar to XP_517933.1 similar to S-phase kinase-associated protein 1A isoform b; organ of Corti protein 2; transcription elongation factor B (SIII), polypeptide 1-like; RNA polymerase II elongation factor-like protein OCP2; cyclin A/CDK2-associated p19 [Pan troglodytes]"		0	0.26	1.6	0	-0.01	-0.1		ND	Data not found							
AA136566	Hs.239	Forkhead box M1	FOXM1	0	-0.15	-1	0	0.01	0.2	NM_021953	1	2305	1417748_x_at	0.146	0.508	-1.92E-001	-6.69E-001	Mm.42148	Foxm1
													1437138_at	0.049	0.338	-0.117	-0.807	Mm.42148	Foxm1
													1448833_at	0.02	0.069	-0.206	-0.709	Mm.42148	Foxm1
													1448834_at	-0.502	-2.391	0.0422	0.201	Mm.42148	Foxm1
AA136707	Hs.477866	"Procollagen-lysine, 2-oxoglutarate 5-dioxygenase 2"	PLOD2	0	0.05	0.4	0	0.16	2.1	NM_000935	1	5352	1416686_at	-0.268	-0.501	8.35E-001	1.56E+000	Mm.79983	Plod2
													1416687_at	-0.545	-1.307	0.729	1.75	Mm.79983	Plod2
													1459230_at	0.127	0.859	0.0467	0.315	Mm.79983	Plod2
AA136710	Hs.268849	Glyoxalase I	GLO1	1	0.25	4.6	-1	-0.28	-8.1	NM_006708	ND	2739	1424108_at	0.11	0.373	1.67E-001	5.69E-001	Mm.261984	Glo1
													1424109_a_at	0.229	0.741	0.0685	0.222	Mm.261984	Glo1
													1436070_at	0.519	2.694	0.0316	0.164	Mm.261984	Glo1
													1451240_a_at	0.036	0.151	0.0644	0.268	Mm.261984	Glo1
AA136882	Hs.470316	"Activin A receptor, type I"	ACVR1	0	-0.07	-1.1	0	0.06	1.6	NM_001105	ND	90	1416786_at	-0.432	-1.449	-2.72E-002	-9.15E-002	Mm.689	Acvr1
													1416787_at	-0.217	-0.806	0.126	0.469	Mm.689	Acvr1
													1448460_at	0.167	0.881	-0.12	-0.634	Mm.689	Acvr1
													1457551_at	0.554	2.42	0.296	1.29	Mm.689	Acvr1
AA136983	Hs.116471	"Cadherin 11, type 2, OB-cadherin (osteoblast)"	CDH11	0	0.21	0.9	0	0.09	1.9	NM_001797	ND	1009	1446048_at	0.407	0.76	5.13E-001	9.57E-001	Mm.1571	Cdh11
													1450757_at	1.385	2.171	0.326	0.511	Mm.1571	Cdh11
AA137031	Hs.485572	Suppressor of cytokine signaling 2	SOCS2	0	0.27	0.8	0	0.02	0.1	NM_003877	ND	8835	1418507_s_at	1.109	1.86	8.27E-001	1.39E+000	Mm.4132	Socs2
													1438470_at	0.065	0.298	0.135	0.624	Mm.4132	Socs2
													1441476_at	0.017	0.099	0.255	1.52	Mm.4132	Socs2
													1442586_at	0.033	0.157	0.0714	0.34	Mm.4132	Socs2
													1446085_at	0.32	2.237	0.104	0.725	Mm.4132	Socs2
													1449109_at	1.003	2.281	0.553	1.26	Mm.4132	Socs2
AA137269	Data not found			0	-0.03	-0.3	0	-0.02	-0.4		ND	Data not found							
AA142922	Hs.481342	Arg/Abl-interacting protein ArgBP2	ARGBP2	0	-0.13	-1	0	0.06	1.2	NM_003603	ND	8470	1431192_at	-0.155	-1.026	-7.70E-002	-5.11E-001	Mm.211096	9430041O17Rik
													1437197_at	0.614	3.739	0.665	4.05	Mm.211096	9430041O17Rik
													1441624_at	0.105	0.649	0.217	1.34	Mm.211096	9430041O17Rik
													1446744_at	0.119	0.523	0.00019	0.000835	Mm.211096	9430041O17Rik
AA142943	Hs.103854	"Docking protein 1, 62kDa (downstream of tyrosine kinase 1)"	DOK1	0	0.02	0.3	0	0.1	1.8	NM_001381	0	1796	1417790_at	-0.62	-2.07	-5.55E-001	-1.85E+000	Mm.156	Dok1
AA142971	Hs.279837	Glutathione S-transferase M2 (muscle)	GSTM2	0	-0.08	-0.4	0	0.1	1	NM_000848	ND	2946	1427473_at	0.005	0.033	1.58E-001	1.07E+000	Mm.347436	Gstm3
													1427474_s_at	0.136	0.494	-0.225	-0.817	Mm.347436	Gstm3
AA143331	Hs.83169	Matrix metalloproteinase 1 (interstitial collagenase)	MMP1	0	0.22	2.1	0	0.16	2	NM_002421	ND	4312	1422175_at	-0.628	-1.285	7.54E-002	1.54E-001	Mm.156952	Mmp1a
AA143437	Data not found			0	0.18	1.7	0	0.04	0.6		ND	Data not found							
AA143510	Hs.500645	"Aldehyde dehydrogenase 18 family, member A1"	ALDH18A1	0	-0.11	-2.3	0	-0.13	-2.8	NM_002860	ND	5832	1415836_at	0.232	1.176	-3.91E-001	-1.99E+000	Mm.233117	Pycs
													1435855_x_at	-0.297	-0.615	-0.378	-0.784	Mm.233117	Pycs
													1437325_x_at	-0.363	-0.607	-0.821	-1.37	Mm.233117	Pycs
													1437333_x_at	-0.044	-0.141	-0.328	-1.06	Mm.233117	Pycs
													1437620_x_at	-0.314	-0.953	0.0238	0.0722	Mm.233117	Pycs
AA143559	Hs.148721	Vacuolar protein sorting 41 (yeast)	VPS41	0	0.12	2.2	0	-0.04	-0.7	NM_014396	1	27072	1433665_at	0.155	0.484	4.53E-001	1.41E+000	Mm.27389	Vps41
													1433666_s_at	0.03	0.09	0.738	2.23	Mm.27389	Vps41
													1437901_a_at	-0.047	-0.087	0.705	1.31	Mm.27389	Vps41
AA143609	Hs.437609	Interferon-induced protein with tetratricopeptide repeats 2	IFIT2	0	-0.17	-0.9	0	-0.12	-2.9	NM_001547	0	3433	1418293_at	1.365	2.248	5.84E-001	9.62E-001	Mm.2036	Ifit2
AA146655	Hs.278721	"Solute carrier family 39 (zinc transporter), member 7"	SLC39A7	0	-0.14	-2.4	1	0.25	4.7	NM_006979	0	7922	1416949_s_at	-0.112	-0.211	-3.96E-001	-7.46E-001	Mm.18556	Slc39a7
AA146773	Hs.524760	"2',5'-oligoadenylate synthetase 1, 40/46kDa"	OAS1	0	-0.26	-3.4	0	0.02	0.3	NM_002534	ND	4938	1424775_at	-1.413	-1.448	-3.71E-001	-3.80E-001	Mm.14301	Oas1a
													1424775_at	-1.413	-1.448	-0.371	-0.38	Mm.14301	Oas1a
AA146803	Hs.484222	RNA terminal phosphate cyclase domain 1	RTCD1	0	0.02	0.5	0	-0.07	-1.4	NM_003729	0	8634	1424095_at	0.433	1.53	1.36E-001	4.80E-001	Mm.251228	Rtcd1
AA147043	Hs.103315	Zinc finger protein 384	ZNF384	0	-0.07	-1.1	0	0.01	0.4	NM_133476	ND	171017	Data not found						
AA147214	Hs.426229	Transcribed locus		0	-0.03	-0.1	0	0.13	1.5		ND	Data not found							
AA147594	Hs.1314	"Tumor necrosis factor receptor superfamily, member 8"	TNFRSF8	0	-0.17	-1.1	0	-0.08	-0.6	NM_001243	1	943	1421649_at	-0.216	-1.254	1.18E-001	6.84E-001	Mm.12810	Tnfrsf8
AA147640	Hs.282417	"Phosphorylase, glycogen; liver (Hers disease, glycogen storage disease type VI)"	PYGL	0	0.24	1.2	0	-0.08	-1.1	NM_002863	ND	5836	1417741_at	-0.64	-1.093	-5.22E-001	-8.90E-001	Mm.256926	Pygl
AA147641	Hs.79741	Whn-dependent transcript 2	FLJ10116	0	0.02	0.5	0	0	0	NM_018000	ND	55686	1437250_at	0.762	2.701	-2.39E-001	-8.46E-001	Mm.45760	Wdt2
AA147980	Hs.483924	Mitochondrial ribosomal protein L22	MRPL22	0	-0.14	-1.5	0	-0.01	-0.2	NM_014180	0	29093	Data not found						
AA148102	Hs.129683	"Ubiquitin-conjugating enzyme E2D 1 (UBC4/5 homolog, yeast)"	UBE2D1	0	-0.24	-0.6	0	0.08	1	NM_003338	1	7321	1424062_at	0.755	2.315	8.29E-002	2.54E-001	Mm.270530	Ube2d1
AA148200	Hs.5158	Integrin-linked kinase	ILK	0	0.01	0.1	0	-0.12	-2.6	NM_004517	1	3611	1449942_a_at	-0.479	-1.621	-3.32E-001	-1.12E+000	Mm.274846	Ilk
													1455625_at	0.083	0.493	-0.106	-0.632	Mm.274846	Ilk
												55522	Data not found						
AA148230	Hs.90753	"HIV-1 Tat interactive protein 2, 30kDa"	HTATIP2	0	0.02	0.3	0	-0.21	-4.2	NM_006410	ND	10553	1451814_a_at	-0.758	-0.958	-5.77E-001	-7.29E-001	Mm.20801	Htatip2
													1454227_at	0.088	0.487	0.0979	0.544	Mm.20801	Htatip2
AA148536	Data not found			0	0.02	0.2	0	-0.03	-0.7		ND	Data not found							
AA148548	Hs.112669	"Fatty acid binding protein 3, muscle and heart (mammary-derived growth inhibitor)"	FABP3	0	0.23	1.4	0	0.01	0.2	NM_004102	1	2170	1416023_at	-1.303	-0.856	1.04E-001	6.80E-002	Mm.22220	Fabp3
													1444844_at	-0.655	-1.461	-0.179	-0.4	Mm.22220	Fabp3
													1446066_at	0.237	1.431	-0.0754	-0.455	Mm.22220	Fabp3
AA148578	Hs.263600	Zinc finger protein 20 (KOX 13)	ZNF20	0	-0.09	-0.8	1	0.17	3.6	NM_021143	ND	7568	1443930_at	0.102	0.166	4.05E-001	6.57E-001	Mm.234640	BC052046
AA148641	Hs.510989	"Meis1, myeloid ecotropic viral integration site 1 homolog 2 (mouse)"	MEIS2	0	-0.04	-0.3	1	0.15	2.5	NM_002399	ND	4212	1417129_a_at	1.456	1.447	4.25E-001	4.22E-001	Mm.247566	Mrg1
													1439915_at	1.104	1.335	0.679	0.82	Mm.247566	Mrg1
													1440091_at	1.491	1.278	1.26	1.08	Mm.247566	Mrg1
													1443561_at	-0.048	-0.186	-0.128	-0.499	Mm.247566	Mrg1
													1443926_at	1.938	1.925	0.869	0.863	Mm.247566	Mrg1
													1445638_at	0.809	0.55	1.15	0.783	Mm.247566	Mrg1
													1446176_at	0.099	0.092	0.465	0.43	Mm.247566	Mrg1
													1447861_x_at	1.178	1.374	0.0531	0.0619	Mm.247566	Mrg1
													1457358_at	0.759	0.999	0.746	0.982	Mm.247566	Mrg1
													1457632_s_at	1.754	1.423	0.194	0.157	Mm.247566	Mrg1
													1459301_at	1.082	1.209	0.639	0.714	Mm.247566	Mrg1
AA148737	Hs.252189	"Syndecan 4 (amphiglycan, ryudocan)"	SDC4	0	-0.03	-0.5	0	0	-0.1	NM_002999	1	6385	1417654_at	-0.448	-0.536	-1.02E-001	-1.22E-001	Mm.3815	Sdc4
													1448793_a_at	-0.428	-0.829	-0.191	-0.37	Mm.3815	Sdc4
AA149095	Data not found			0	-0.12	-1.1	-1	-0.58	-11.8		ND	Data not found							
AA149097	Hs.126521	Hemopoietic cell kinase	HCK	1	1.27	19.5	0	0.01	0.1	NM_002110	1	3055	1446553_at	-0.06	-0.398	1.16E-001	7.69E-001	Mm.715	Hck
													1449455_at	-0.117	-0.57	-0.392	-1.91	Mm.715	Hck
AA149204	Hs.175783	"Solute carrier family 39 (zinc transporter), member 2"	SLC39A2	0	-0.37	-2.6	0	0.2	2.2	NM_014579	ND	29986	1443163_at	-0.095	-0.541	5.05E-002	2.87E-001	Mm.281343	Slc39a2
AA149292	Hs.100299	"Ligase III, DNA, ATP-dependent"	LIG3	0	0.1	1.5	0	0	0.1	NM_002311	1	3980	1423419_at	-0.692	-2.156	-0.0116	-0.0362	Mm.277136	Lig3
													1425865_a_at	-0.576	-0.95	-0.0189	-0.0311	Mm.277136	Lig3
													1431715_a_at	0.261	0.904	-0.0633	-0.22	Mm.277136	Lig3
													1434432_at	-0.73	-2.674	-0.817	-2.99	Mm.277136	Lig3
													1437198_at	-0.451	-2.761	0.0613	0.375	Mm.277136	Lig3
													1453986_at	-0.173	-1.216	0.126	0.884	Mm.277136	Lig3
AA149579	Data not found			0	-0.06	-0.8	0	0.01	0.1		ND	Data not found							
AA149987	Hs.274407	"Protease, serine, 16 (thymus)"	PRSS16	0	-0.13	-1.5	0	0.03	0.3	NM_005865	0	10279	1448355_at	-0.099	-0.318	9.55E-002	3.08E-001	Mm.32043	Prss16
AA150301	Hs.248941	"TAF9 RNA polymerase II, TATA box binding protein (TBP)-associated factor, 32kDa"	TAF9	1	0.22	4.6	0	0.04	1	NM_003187	ND	6880	1422778_at	0.41	1.297	3.82E-001	1.21E+000	Mm.301148	Taf9
													1451509_at	-0.117	-0.423	0.225	0.81	Mm.301148	Taf9
AA150402	Hs.17441	"Collagen, type IV, alpha 1"	COL4A1	0	0.08	1	0	0.06	1	NM_001845	1	1282	1426348_at	-0.985	-2.364	-5.92E-002	-1.42E-001	Mm.738	Col4a1
													1452035_at	-1.007	-3.131	-0.286	-0.888	Mm.738	Col4a1
AA150416	Hs.256278	"Tumor necrosis factor receptor superfamily, member 1B"	TNFRSF1B	0	-0.07	-1.3	0	0.11	1.7	NM_001066	0	7133	1418099_at	-1.577	-1.789	-8.11E-001	-9.20E-001	Mm.235328	Tnfrsf1b
													1448951_at	-0.094	-0.412	0.0697	0.307	Mm.235328	Tnfrsf1b
AA150443	Hs.412331	"GTPase, IMAP family member 5"	GIMAP5	1	0.48	6.3	0	-0.2	-1.6	NM_018384	ND	55340	1444181_at	-0.113	-0.744	-2.05E-002	-1.35E-001	Mm.347698	Gimap5
AA150487	Data not found			0	-0.23	-0.8	0	0.17	1.4		ND	Data not found							
AA150507	Hs.126256	"Interleukin 1, beta"	IL1B	0	0.13	0.7	0	-0.02	-0.1	NM_000576	1	3553	1449399_a_at	-0.003	-0.013	-1.67E-001	-7.77E-001	Mm.222830	Il1b
AA150507	Hs.126256	"Interleukin 1, beta"	IL1B	0	0.14	1.5	0	-0.03	-0.6	NM_000576	1	3553	1449399_a_at	-0.003	-0.013	-1.67E-001	-7.77E-001	Mm.222830	Il1b
AA150538	Hs.519842	Receptor (TNFRSF)-interacting serine-threonine kinase 1	RIPK1	0	-0.14	-2.3	0	-0.03	-0.6	NM_003804	ND	8737	1446417_at	-0.208	-0.791	1.91E-001	7.24E-001	Mm.252210	Serpinb6a
													1450138_a_at	-0.312	-0.769	0.284	0.699	Mm.252210	Serpinb6a
													1455590_at	0.221	0.711	0.165	0.53	Mm.252210	Serpinb6a
AA150687	Hs.437156	Gamma-glutamyltransferase-like activity 1	GGTLA1	0	-0.01	-0.1	-1	-0.15	-3.2	NM_004121	0	2687	1418216_at	0.096	0.54	-6.24E-003	-3.50E-002	Mm.257927	Ggtla1
													1455747_at	-0.106	-0.512	-0.0809	-0.392	Mm.257927	Ggtla1
AA150777	Hs.75133	"Transcription factor A, mitochondrial"	TFAM	0	0.01	0.2	0	0	0	NM_003201	0	7019	1448224_at	0.207	0.644	2.64E-001	8.20E-001	Mm.229292	Tfam
													1456215_at	0.46	2.109	0.364	1.67	Mm.229292	Tfam
AA150828	Hs.186486	Mitogen-activated protein kinase kinase kinase 5	MAP3K5	0	0.31	2.8	0	-0.02	-0.2	NM_005923	0	4217	1421340_at	0.03	0.159	-2.29E-001	-1.20E+000	Mm.6595	Map3k5
													1439830_at	-0.365	-1.24	-0.15	-0.508	Mm.6595	Map3k5
AA150918	Data not found			0	0.07	1.1	0	-0.07	-0.7		ND	Data not found							
AA151002	Hs.431099	Membrane-associated protein 17	MAP17	0	-0.02	-0.3	0	-0.03	-0.4	NM_005764	1	10158	1417689_a_at	0.173	0.513	-8.14E-002	-2.41E-001	Mm.30181	Map17
													1455477_s_at	-0.093	-0.223	-0.205	-0.492	Mm.30181	Map17
AA151125	Hs.4998	Tropomodulin 3 (ubiquitous)	TMOD3	0	0.05	0.7	-1	-0.13	-2.7	NM_014547	1	29766	1423088_at	-0.139	-0.329	3.46E-001	8.16E-001	Mm.38445	Tmod3
													1423089_at	-0.348	-0.651	0.26	0.487	Mm.38445	Tmod3
													1438556_a_at	-0.79	-2.6	0.27	0.888	Mm.38445	Tmod3
													1439626_at	-0.056	-0.22	0.16	0.624	Mm.38445	Tmod3
													1455708_at	0.071	0.336	0.107	0.508	Mm.38445	Tmod3
													1456913_at	-0.076	-0.432	0.06	0.343	Mm.38445	Tmod3
AA151214	Hs.303676	Ras-GTPase activating protein SH3 domain-binding protein 2	G3BP2	0	0.1	1.7	0	0.08	1.9	NM_012297	ND	9908	1415697_at	0.328	1.251	2.81E-001	1.07E+000	Mm.290530	E430034L04Rik
													1421323_a_at	0.285	0.812	0.219	0.624	Mm.290530	E430034L04Rik
													1423758_at	0.719	2.219	0.352	1.09	Mm.290530	E430034L04Rik
AA151249	Hs.517373	Protoporphyrinogen oxidase	PPOX	0	-0.13	-2.5	0	0.01	0.1	NM_000309	1	5498	1416618_at	-0.517	-2.506	-2.07E-001	-1.00E+000	Mm.266888	Ppox
AA151295	Hs.442707	Telomeric repeat binding factor (NIMA-interacting) 1	TERF1	0	-0.05	-0.7	0	0.08	1.1	NM_003218	ND	7013	1418380_at	0.149	0.347	1.67E-001	3.90E-001	Mm.4306	Terf1
AA151428	Hs.535261	Full length insert cDNA clone ZD63C05		0	0	0	0	-0.01	-0.2		ND	Data not found							
AA151486	Hs.104123	Phosphoribosyl pyrophosphate synthetase 2	PRPS2	0	0.17	2.6	0	0.06	1.4	NM_002765	1	5634	1420637_at	1.223	4.444	-5.56E-002	-2.02E-001	Mm.272955	Prps2
													1420638_at	1.022	2.85	-0.119	-0.333	Mm.272955	Prps2
													1443418_at	-0.041	-0.18	0.125	0.554	Mm.272955	Prps2
													1454843_at	1.445	3.631	-0.0762	-0.191	Mm.272955	Prps2
AA151574	Hs.461420	Methionine sulfoxide reductase B2	MSRB2	0	-0.04	-0.7	0	0.05	0.6	NM_012228	ND	22921	1424433_at	-0.203	-0.926	1.22E-001	5.59E-001	Mm.27166	Msrb2
AA151708	Hs.171980	Homeo box (expressed in ES cells) 1	HESX1	0	0.03	0.4	0	-0.05	-0.5	NM_003865	1	8820	1420604_at	1.421	2.154	-4.43E-002	-6.72E-002	Mm.4802	Hesx1
AA151930	Hs.443379	"Proteasome (prosome, macropain) 26S subunit, non-ATPase, 11"	PSMD11	0	-0.16	-2.1	0	-0.06	-1.1	NM_002815	1	5717	1429370_a_at	-0.309	-1.393	-1.04E-001	-4.71E-001	Mm.260539	Psmd11
													1431013_at	-0.135	-0.784	-0.157	-0.913	Mm.260539	Psmd11
													1432726_at	-0.035	-0.202	-0.0191	-0.11	Mm.260539	Psmd11
													1432727_at	-0.11	-0.586	0.0155	0.083	Mm.260539	Psmd11
													1437080_s_at	-0.302	-1.722	-0.134	-0.763	Mm.260539	Psmd11
													1440253_at	-0.23	-0.852	-0.352	-1.31	Mm.260539	Psmd11
													1456059_at	-0.334	-2.116	-0.104	-0.662	Mm.260539	Psmd11
													1456104_at	-0.318	-1.97	-0.229	-1.42	Mm.260539	Psmd11
AA152099	Hs.19545	Frizzled homolog 4 (Drosophila)	FZD4	0	-0.01	-0.2	0	-0.03	-0.4	NM_012193	1	8322	1419301_at	0.357	0.825	1.22E-001	2.82E-001	Mm.86755	Fzd4
													1434756_at	0.772	2.775	0.162	0.583	Mm.86755	Fzd4
													1449416_at	-0.127	-0.839	-0.0258	-0.17	Mm.86755	Fzd4
AA152183	Hs.534399	"Opsin 3 (encephalopsin, panopsin)"	OPN3	0	-0.03	-0.3	0	0.07	0.8	NM_014322	ND	23596	1417677_at	0.294	1.608	2.96E-002	1.62E-001	Mm.32744	Opn3
													1435926_at	0.419	1.392	0.343	1.14	Mm.32744	Opn3
AA152347	Hs.485557	Glutathione S-transferase A4	GSTA4	0	0.47	2.7	0	-0.07	-1.3	NM_001512	ND	2941	Data not found						
AA152461	Data not found			0	0.02	0.2	0	-0.01	-0.1		ND	Data not found							
AA152486	Hs.81564	Platelet factor 4 (chemokine (C-X-C motif) ligand 4)	PF4	0	-0.06	-1	0	0	0	NM_002619	ND	5196	Data not found						
AA152496	Hs.153504	Target of myb1-like 1 (chicken)	TOM1L1	0	-0.07	-1.6	-1	-0.12	-2.5	NM_005486	ND	10040	Data not found						
AA155640	Hs.2012	"Transcobalamin I (vitamin B12 binding protein, R binder family)"	TCN1	0	0.04	0.8	0	-0.01	-0.1	NM_001062	ND	6947	Data not found						
AA155671	Hs.131514	Uronyl-2-sulfotransferase	UST	0	0.45	0.9	0	-0.01	-0.1	NM_005715	ND	10090	1433244_at	-0.175	-0.675	1.36E-002	5.23E-002	Mm.41163	Ust
													1439218_at	-0.053	-0.112	0.152	0.319	Mm.41163	Ust
													1444275_at	0.145	0.873	-0.153	-0.926	Mm.41163	Ust
													1454522_at	-0.208	-1.105	0.115	0.612	Mm.41163	Ust
													1458581_at	0.125	0.877	-0.0514	-0.361	Mm.41163	Ust
													1458897_at	-0.302	-0.881	-0.152	-0.445	Mm.41163	Ust
													1459970_at	0.108	0.624	-0.16	-0.923	Mm.41163	Ust
AA155913	Hs.365706	Matrix Gla protein	MGP	0	0.13	2.9	0	-0.02	-0.6	NM_000900	ND	4256	1448416_at	0.152	0.554	-4.66E-001	-1.70E+000	Mm.243085	Mglap
AA156031	Hs.418241	Metallothionein 2A	MT2A	-1	-0.56	-10.4	1	0.1	2.7	NM_005953	ND	4502	1428942_at	-1.204	-1.406	-5.43E-001	-6.35E-001	Mm.147226	Mt2
AA156109	Hs.66180	Nucleosome assembly protein 1-like 2	NAP1L2	0	-0.07	-0.4	0	0.02	0.3	NM_021963	ND	4674	1418046_at	0.991	3.087	4.97E-001	1.55E+000	Mm.347470	Nap1l2
AA156324	Hs.517033	"Transglutaminase 2 (C polypeptide, protein-glutamine-gamma-glutamyltransferase)"	TGM2	0	0.17	1.6	0	-0.03	-0.3	NM_004613	0	7052	1417500_a_at	-1.403	-1.491	-2.36E-001	-2.51E-001	Mm.330731	Tgm2
													1426004_a_at	-0.251	-0.909	0.0709	0.257	Mm.330731	Tgm2
													1433428_x_at	-1.427	-1.978	-0.553	-0.767	Mm.330731	Tgm2
													1437277_x_at	-1.521	-2.293	-0.608	-0.917	Mm.330731	Tgm2
													1438942_x_at	-0.202	-1.387	0.0976	0.67	Mm.330731	Tgm2
													1455900_x_at	-1.534	-2.24	-0.579	-0.846	Mm.330731	Tgm2
AA156342	Hs.515266	Regulator of nonsense transcripts 1	RENT1	0	0.13	0.5	0	0.08	1.6	NM_002911	0	5976	1419685_at	-0.075	-0.21	5.64E-002	1.58E-001	Mm.149309	Rent1
AA156461	Hs.474010	Pituitary tumor-transforming 1 interacting protein	PTTG1IP	0	-0.07	-0.6	0	-0.07	-1.9	NM_004339	ND	754	1420131_s_at	-0.374	-0.754	-3.36E-001	-6.78E-001	Mm.28853	Pttg1ip
													1420132_s_at	-0.378	-1.728	0.0977	0.446	Mm.28853	Pttg1ip
													1437342_x_at	-0.518	-2.37	-0.282	-1.29	Mm.28853	Pttg1ip
AA156560	Hs.171458	Cytosolic ovarian carcinoma antigen 1	COVA1	0	0.03	0.2	0	-0.05	-1.3	NM_006375	1	10495	1427043_s_at	0.481	1.255	-8.36E-003	-2.18E-002	Mm.327730	Cova1
													1451657_a_at	0.04	0.19	-0.0223	-0.105	Mm.327730	Cova1
AA156571	Hs.315137	Alanyl-tRNA synthetase	AARS	0	0.06	1.1	0	-0.26	-6.1	NM_001605	0	16	1423685_at	0.061	0.167	-1.83E-001	-5.00E-001	Mm.24174	Aars
													1451083_s_at	-0.277	-1.249	-0.144	-0.65	Mm.24174	Aars
AA156602	Hs.438533	Polymerase (DNA directed) iota	POLI	0	-0.16	-3.1	0	0.01	0.2	NM_007195	0	11201	1449098_a_at	-0.184	-0.817	7.65E-002	3.39E-001	Mm.244352	Poli
AA156793	Hs.382168	Nuclear receptor coactivator 3	NCOA3	0	-0.07	-0.7	0	0.03	0.5	NM_006534	0	8202	1422737_at	-0.427	-1.113	-1.60E-001	-4.16E-001	Mm.1011	Ncoa3
													1458039_at	0.101	0.264	0.287	0.748	Mm.1011	Ncoa3
AA156802	Hs.439726	"Laminin, beta 2 (laminin S)"	LAMB2	0	0.22	2.6	0	-0.03	-0.4	NM_002292	ND	3913	1416513_at	-0.465	-1.796	2.12E-002	8.19E-002	Mm.289706	Lamb2
AA156863	Hs.75835	Phosphomannomutase 1	PMM1	0	-0.03	-0.3	0	-0.11	-1.6	NM_002676	0	5372	1424167_a_at	-0.471	-1.02	-4.56E-001	-9.89E-001	Mm.18939	Pmm1
													1430780_a_at	-0.435	-0.642	-0.204	-0.301	Mm.18939	Pmm1
AA156940	Hs.443831	Programmed cell death 5	PDCD5	0	0.18	3.4	0	-0.09	-2.1	NM_004708	0	9141	1439657_at	-0.125	-0.687	-8.56E-002	-4.72E-001	Mm.33304	Kcnk2
													1445929_at	0.044	0.263	-0.109	-0.652	Mm.33304	Kcnk2
													1449158_at	-0.083	-0.422	0.105	0.531	Mm.33304	Kcnk2
													1450638_at	-0.061	-0.261	0.146	0.619	Mm.371609	Pdcd5
AA156947	Hs.50861	Sirtuin (silent mating type information regulation 2 homolog) 4 (S. cerevisiae)	SIRT4	0	-0.02	-0.1	0	-0.06	-0.8	NM_012240	0	23409	1426847_at	0.082	0.438	5.98E-002	3.19E-001	Mm.332616	Sirt4
AA156959	Hs.30213	"Ceroid-lipofuscinosis, neuronal 5"	CLN5	0	-0.04	-0.6	0	-0.01	-0.1	NM_006493	0	1203	1426886_at	0.059	0.306	7.28E-002	3.78E-001	Mm.295289	Cln5
AA156988	Hs.446075	"Aconitase 1, soluble"	ACO1	0	0.09	0.9	0	-0.08	-1.4	NM_002197	ND	48	1423644_at	0.079	0.376	-1.07E-002	-5.12E-002	Mm.331547	Aco1
													1441046_at	0.262	1.136	0.0828	0.359	Mm.331547	Aco1
													1447080_at	-0.051	-0.356	-0.188	-1.31	Mm.331547	Aco1
													1456728_x_at	-0.181	-0.747	-0.164	-0.675	Mm.331547	Aco1
AA157018	Hs.501735	Stromal interaction molecule 1	STIM1	0	-0.08	-1.4	0	0.02	0.4	NM_003156	1	6786	1436945_x_at	-0.155	-0.98	-5.42E-002	-3.43E-001	Mm.645	Stim1
													1448320_at	-0.434	-2.125	-0.0902	-0.441	Mm.645	Stim1
													1458460_at	0.029	0.178	-0.115	-0.711	Mm.645	Stim1
AA157064	Hs.369052	Selenoprotein T	SELT	0	-0.1	-1.4	0	-0.04	-1	NM_016275	ND	51714	Data not found						
AA157129	Hs.63290	2-hydroxyphytanoyl-CoA lyase	HPCL2	0	0.14	2.7	0	-0.06	-1.4	NM_012260	ND	26061	1449047_at	0.064	0.361	-1.55E-001	-8.71E-001	Mm.38887	1600020H07Rik
AA157261	Hs.18079	"Phosphatidylinositol glycan, class Q"	PIGQ	0	-0.17	-0.6	0	0.01	0.1	NM_004204	0	9091	1415946_at	-0.521	-1.25	-4.57E-001	-1.10E+000	Mm.6354	Pigq
													1426055_a_at	-0.053	-0.236	-0.341	-1.51	Mm.6354	Pigq
													1426056_at	-0.242	-1.393	-0.126	-0.723	Mm.6354	Pigq
													1431917_at	-0.078	-0.452	0.0439	0.254	Mm.6354	Pigq
													1435416_x_at	-0.058	-0.148	-0.447	-1.14	Mm.6354	Pigq
													1437999_x_at	-0.509	-1.704	-0.588	-1.97	Mm.6354	Pigq
													1438652_x_at	-0.576	-1.687	-0.681	-2	Mm.6354	Pigq
AA157286	Hs.484371	Mitogen-activated protein kinase 9	MAPK9	0	0.02	0.5	0	-0.1	-2	NM_002752	ND	5601	1421876_at	0.125	0.303	-2.68E-001	-6.48E-001	Mm.68933	Mapk9
													1421877_at	-0.32	-0.772	-0.195	-0.47	Mm.68933	Mapk9
													1421878_at	-0.123	-0.415	0.352	1.19	Mm.68933	Mapk9
AA157813	Hs.532634	"Interferon, alpha-inducible protein 27"	IFI27	0	-0.2	-0.8	0	-0.03	-0.5	NM_005532	ND	3429	1426278_at	-0.125	-0.621	3.55E-002	1.76E-001	Mm.271275	Ifi27
													1452956_a_at	-0.172	-0.815	0.0562	0.267	Mm.2121	D12Ertd647e
													1454757_s_at	-0.565	-1.443	0.0242	0.0618	Mm.2121	D12Ertd647e
AA157955	Hs.105269	Sterol-C4-methyl oxidase-like	SC4MOL	0	-0.11	-2.1	0	-0.05	-1	NM_006745	1	6307	1423078_a_at	0.008	0.013	6.79E-001	1.11E+000	Mm.30119	Sc4mol
													1459627_at	-0.177	-0.492	0.266	0.741	Mm.30119	Sc4mol
AA158035	Hs.284491	"Pyridoxal (pyridoxine, vitamin B6) kinase"	PDXK	0	-0.41	-1.4	0	0.01	0.2	NM_003681	ND	8566	1427929_a_at	-1.033	-5.046	-1.56E-001	-7.60E-001	Mm.358727	2310036D04Rik
													1427930_at	-0.44	-1.014	-0.182	-0.421	Mm.206159	Pdxk
													1427931_s_at	-0.723	-2.994	-0.167	-0.692	Mm.206159	Pdxk
												85006	Data not found						
AA158244	Hs.527061	Regulator of G-protein signalling 12	RGS12	0	0.09	1.8	0	0.02	0.5	NM_002926	ND	6002	1429380_at	0.202	0.831	-1.59E-001	-6.53E-001	Mm.196208	Rgs12
													1453129_a_at	-0.015	-0.03	-0.181	-0.363	Mm.196208	Rgs12
													1457511_at	-0.103	-0.531	-0.0577	-0.296	Mm.196208	Rgs12
													1459566_at	-0.164	-0.805	0.221	1.08	Mm.196208	Rgs12
AA158396	Hs.1802	"Major histocompatibility complex, class II, DO beta"	HLA-DOB	0	0.09	1.4	0	-0.03	-0.8	NM_002120	ND	3112	1422201_at	-0.251	-1.717	5.12E-003	3.50E-002	Mm.358604	H2-Ob
													1440837_at	-0.125	-0.698	-0.00618	-0.0345	Mm.358604	H2-Ob
AA158735	Hs.503747	"CDNA clone MGC:8772 IMAGE:3862861, complete cds"		0	0.24	0.8	0	0.09	1.8		ND	80097	1452591_a_at	0.352	1.228	0.00876	0.0305	Mm.22351	2410018G20Rik
AA158797	Hs.512709	"Troponin I, cardiac"	TNNI3	0	-0.22	-2.5	0	0.04	1	NM_000363	ND	7137	1422536_at	0.418	1.741	-2.75E-001	-1.15E+000	Mm.358642	Tnni3
AA158991	Hs.513488	Major vault protein	MVP	0	0.01	0.2	0	0.01	0.2	NM_005115	ND	9961	1448618_at	-0.758	-1.383	-4.34E-001	-7.91E-001	Mm.228797	Mvp
													1456586_x_at	-0.779	-1.91	-0.359	-0.88	Mm.228797	Mvp
AA159359	Hs.307720	"Dystrobrevin, beta"	DTNB	0	-0.57	-3.5	0	0.06	0.9	NM_021907	1	1838	1437651_a_at	-0.135	-0.637	-8.85E-002	-4.16E-001	Mm.286202	Dtnb
													1445329_at	0.363	1.272	0.229	0.802	Mm.286202	Dtnb
													1446012_at	-0.245	-1.504	0.004	0.0245	Mm.286202	Dtnb
AA159497	Hs.378836	Hook homolog 1 (Drosophila)	HOOK1	0	0.08	0.8	0	0.11	1.2	NM_015888	ND	51361	1438018_at	0.902	2.212	9.93E-001	2.44E+000	Mm.49994	Hook1
													1439173_at	0.144	0.47	0.188	0.613	Mm.49994	Hook1
AA159577	Hs.534332	"Mucin 5, subtypes A and C, tracheobronchial/gastric"	MUC5AC	0	0.12	1	0	-0.02	-0.3		ND	4586	Data not found						
												4587	1427626_at	-0.122	-0.776	0.00724	0.0462	Mm.200752	Muc5b
AA159620	Hs.5509	Ecotropic viral integration site 2B	EVI2B	-1	-0.43	-5.6	0	0.12	2.6	NM_006495	ND	2124	Data not found						
AA160507	Hs.433845	"Keratin 5 (epidermolysis bullosa simplex, Dowling-Meara/Kobner/Weber-Cockayne types)"	KRT5	0	0.24	1.3	0	0.09	1.2	NM_000424	ND	3852	1424096_at	0.075	0.298	-2.00E-001	-8.00E-001	Mm.22657	Krt2-5
AA160670	Hs.528084	"Acid phosphatase 6, lysophosphatidic"	ACP6	0	0.01	0.2	0	-0.07	-1.4	NM_016361	1	51205	1444410_at	-0.138	-0.843	1.05E-001	6.42E-001	Mm.101368	Acp6
													1448445_at	-0.046	-0.204	-0.17	-0.758	Mm.101368	Acp6
AA160783	Hs.481371	FAT tumor suppressor homolog 1 (Drosophila)	FAT	0	-0.09	-0.8	0	0.11	1.7	NM_005245	ND	2195	1433857_at	-0.876	-3.694	-2.56E-001	-1.08E+000	Mm.27365	Fath
AA160906	Hs.530477	Signal-induced proliferation-associated gene 1	SIPA1	0	-0.03	-0.6	0	0.22	6.1	NM_006747	ND	6494	1416206_at	-0.613	-1.785	-4.74E-001	-1.38E+000	Mm.3072	Sipa1
AA160913	Hs.473927	Phosphodiesterase 9A	PDE9A	0	0.06	1.2	1	0.21	4.8	NM_002606	ND	5152	1449403_at	0.324	1.081	2.49E-001	8.32E-001	Mm.10812	Pde9a
AA161097	Hs.162877	Protein kinase C and casein kinase substrate in neurons 2	PACSIN2	0	0.09	1.2	0	0.11	2.6	NM_007229	0	11252	1417810_a_at	-0.427	-1.525	-4.49E-001	-1.60E+000	Mm.23978	Pacsin2
													1430633_s_at	-0.689	-2.379	-0.277	-0.955	Mm.23978	Pacsin2
AA161161	Hs.121260	"Multiple inositol polyphosphate histidine phosphatase, 1"	MINPP1	0	0.14	1	0	-0.02	-0.4	NM_004897	1	9562	1423265_at	0.399	2.077	-0.631	-3.29	Mm.255116	Minpp1
													1455787_x_at	0.42	2.173	-0.414	-2.15	Mm.255116	Minpp1
AA161188	Hs.499941	Transmembrane 4 superfamily member 15	TM4SF15	0	0.18	2.2	0	0	0	NM_012339	ND	23555	1424653_at	-0.143	-0.703	-3.63E-001	-1.78E+000	Mm.291752	Tm4sf15
AA164440	Hs.491148	Pericentriolar material 1	PCM1	0	0.27	0.7	0	-0.06	-0.6	NM_006197	ND	5108	1418524_at	0.289	0.487	4.40E-001	7.41E-001	Mm.117896	Pcm1
													1431287_at	-0.118	-0.389	0.0623	0.205	Mm.117896	Pcm1
													1436908_at	0.708	1.903	0.35	0.939	Mm.117896	Pcm1
													1438528_at	0.909	1.684	0.461	0.854	Mm.117896	Pcm1
													1449120_a_at	-0.008	-0.01	0.333	0.398	Mm.117896	Pcm1
AA164706	Hs.533725	Hypothetical protein DKFZp586C1924	DKFZp586C1924	0	0.21	1.8	0	0.1	1.1	NM_032273	0	84233	1451000_at	0	0.002	1.99E-001	8.01E-001	Mm.28963	1810020E01Rik
AA165325	Hs.517941	Huntingtin interacting protein B	HYPB	0	-0.08	-0.8	0	0.04	0.7	NM_012271	ND	29072	1420395_a_at	-0.368	-2.574	-4.07E-002	-2.85E-001	Mm.42170	Kif9
AA165400	Hs.433512	ARP3 actin-related protein 3 homolog (yeast)	ACTR3	0	0.23	3.6	0	-0.17	-4.3	NM_005721	1	10096	1426392_a_at	0.02	0.044	-2.24E-002	-4.90E-002	Mm.183102	Actr3
													1434968_a_at	0.171	0.36	-0.103	-0.216	Mm.183102	Actr3
													1452051_at	0.078	0.13	-0.0164	-0.0271	Mm.183102	Actr3
													1459266_at	-0.156	-0.451	0.203	0.59	Mm.183102	Actr3
AA166695	Hs.525157	"Tumor necrosis factor (ligand) superfamily, member 13b"	TNFSF13B	1	0.27	4.9	0	0	0	NM_006573	1	10673	1445251_at	0.058	0.292	-8.42E-002	-4.25E-001	Mm.28835	Tnfsf13b
													1458047_at	0.039	0.204	0.142	0.75	Mm.28835	Tnfsf13b
													1460255_at	0.193	1.18	0.0554	0.339	Mm.28835	Tnfsf13b
AA167189	Hs.521264	Zinc fingers and homeoboxes 1	ZHX1	0	0.19	2.4	1	0.13	3.5	NM_007222	ND	11244	1448875_at	1.176	2.439	4.98E-001	1.03E+000	Mm.244931	Zhx1
													1460516_at	-0.116	-0.678	0.0557	0.326	Mm.244931	Zhx1
AA167223	Hs.409662	"Collagen, type XIV, alpha 1 (undulin)"	COL14A1	0	0.15	1.1	0	-0.04	-0.4		ND	7373	1427168_a_at	0.214	0.721	1.13E-001	3.81E-001	Mm.297859	Col14a1
													1428455_at	-0.114	-0.415	0.0816	0.298	Mm.297859	Col14a1
													1453931_at	-0.21	-1.37	0.271	1.77	Mm.297859	Col14a1
													1459251_at	-0.075	-0.428	-0.00443	-0.0254	Mm.297859	Col14a1
AA167269	Hs.524599	Nucleosome assembly protein 1-like 1	NAP1L1	0	0.24	3.3	1	0.13	4.5	NM_004537	ND	4673	1420476_a_at	-0.023	-0.049	2.76E-001	5.98E-001	Mm.337558	Nap1l1
													1420477_at	0.365	0.899	0.297	0.731	Mm.337558	Nap1l1
													1420478_at	0.288	0.56	0.314	0.61	Mm.290407	Nap1l1
													1420479_a_at	0.133	0.23	0.16	0.276	Mm.337558	Nap1l1
													1429227_x_at	0.051	0.145	0.255	0.726	Mm.337558	Nap1l1
													1437945_x_at	0.234	0.852	0.0906	0.33	Mm.337558	Nap1l1
													1452778_x_at	0.17	0.554	0.162	0.53	Mm.337558	Nap1l1
AA167728	Hs.112058	CD27-binding (Siva) protein	SIVA	0	0.19	1.5	0	-0.05	-0.5	NM_006427	0	10572	1418377_a_at	0.207	1.019	-8.06E-002	-3.97E-001	Mm.289812	Siva
													1426323_x_at	0.368	1.492	-0.083	-0.337	Mm.289812	Siva
													1433680_x_at	0.243	1.136	-0.0551	-0.258	Mm.289812	Siva
													1452020_a_at	0.594	2.964	-0.0263	-0.131	Mm.289812	Siva
AA169183	Hs.408614	"Sialyltransferase 8A (alpha-N-acetylneuraminate: alpha-2,8-sialyltransferase, GD3 synthase)"	SIAT8A	0	0.08	0.8	0	-0.03	-0.4	NM_003034	1	6489	1419694_at	0.187	1.239	3.68E-002	2.43E-001	Mm.260838	Siat8a
													1419695_at	0.04	0.191	-0.18	-0.865	Mm.260838	Siat8a
AA169469	Hs.8364	"Pyruvate dehydrogenase kinase, isoenzyme 4"	PDK4	0	0.18	1.9	-1	-0.47	-8.5	NM_002612	1	5166	1417273_at	0.042	0.274	-5.35E-002	-3.48E-001	Mm.235547	Pdk4
AA169645	Hs.472785	Transcribed locus		0	-0.16	-2.2	0	0.21	4.7		ND	Data not found							
AA169798	Data not found			0	-0.05	-0.7	1	0.12	3		ND	Data not found							
AA169807	Hs.494538	Patched homolog (Drosophila)	PTCH	0	0.26	1.4	0	0.04	0.4	NM_000264	ND	5727	1428853_at	0.99	2.394	-7.38E-002	-1.78E-001	Mm.228798	Ptch1
													1439663_at	0.248	0.774	0.141	0.44	Mm.228798	Ptch1
													1450824_at	-0.043	-0.22	0.0463	0.236	Mm.228798	Ptch1
AA169814	Hs.134822	Sorting nexin 2	SNX2	0	0.05	0.5	0	0.1	1.4	NM_003100	ND	6643	1460224_at	0.207	0.906	1.68E-001	7.34E-001	Mm.252171	Snx2
AA169832	Hs.368610	3'-phosphoadenosine 5'-phosphosulfate synthase 1	PAPSS1	0	-0.1	-1.6	0	-0.04	-1	NM_005443	1	9061	1415890_at	-0.131	-0.716	-3.61E-002	-1.97E-001	Mm.244912	Papss1
AA169872	Hs.459779	"DnaJ (Hsp40) homolog, subfamily A, member 3"	DNAJA3	0	0.04	0.2	0	0.04	0.6	NM_005147	1	9093	1420629_a_at	-0.317	-0.425	-3.92E-001	-5.25E-001	Mm.325524	Dnaja3
													1432066_at	0.049	0.265	0.0771	0.42	Mm.325524	Dnaja3
													1449935_a_at	-0.226	-1.213	-0.194	-1.04	Mm.325524	Dnaja3
AA171606	Hs.289347	Dehydrogenase/reductase (SDR family) member 3	DHRS3	0	-0.08	-1.3	1	0.17	3.4	NM_004753	ND	9249	1448390_a_at	-0.052	-0.256	-2.20E-001	-1.09E+000	Mm.14063	Dhrs3
AA171613	Hs.210995	Carbonic anhydrase XII	CA12	0	-0.12	-1.5	0	-0.03	-0.8	NM_001218	ND	771	1428485_at	-0.472	-0.707	-3.30E-002	-4.94E-002	Mm.277921	Car12
													1446517_at	-0.01	-0.071	-0.0595	-0.409	Mm.277921	Car12
													1447762_x_at	0.077	0.271	-0.127	-0.449	Mm.277921	Car12
AA171715	Data not found			0	0.4	1.5	0	0.07	1		ND	Data not found							
AA171899	Hs.512973	Butyrate-induced transcript 1	HSPC121	0	0.2	3.2	0	-0.11	-2.9	NM_016395	ND	51495	1433706_a_at	-0.335	-1.401	1.94E-001	8.10E-001	Mm.308180	AW742319
													1452427_s_at	-0.209	-0.905	0.043	0.187	Mm.308180	AW742319
													1454698_at	-0.231	-0.529	0.195	0.445	Mm.308180	AW742319
AA172210	Hs.518326	Stress-associated endoplasmic reticulum protein 1	SERP1	0	-0.2	-1.8	0	-0.08	-1.3	NM_014445	ND	27230	1415827_a_at	0.714	1.865	2.50E-001	6.53E-001	Mm.29702	D3Ucla1
													1415828_a_at	0.066	0.22	-0.181	-0.606	Mm.29702	D3Ucla1
AA172400	Hs.546325	"G protein-coupled receptor, family C, group 5, member A"	GPCR5A	0	-0.16	-1.6	0	0.24	3.2	NM_003979	ND	9052	1437486_at	0.101	0.276	-2.46E-001	-6.76E-001	Mm.23575	Rai3
AA173109	Data not found			0	0.09	1.8	0	0.02	0.4		ND	Data not found							
AA173225	Hs.405639	Dihydroorotate dehydrogenase	DHODH	0	0.02	0.4	0	0.01	0.2	NM_001361	0	1723	1417581_at	-0.51	-3.186	-2.51E-001	-1.57E+000	Mm.23894	Dhodh
													1417582_s_at	-0.357	-1.376	-0.158	-0.61	Mm.23894	Dhodh
AA173225	Hs.405639	Dihydroorotate dehydrogenase	DHODH	0	0.22	1.6	0	0.02	0.4	NM_001361	0	1723	1417581_at	-0.51	-3.186	-2.51E-001	-1.57E+000	Mm.23894	Dhodh
													1417582_s_at	-0.357	-1.376	-0.158	-0.61	Mm.23894	Dhodh
AA173290	Hs.67397	Homeo box A1	HOXA1	0	-0.18	-1.2	0	0.04	0.4	NM_005522	1	3198	1420565_at	1.896	2.1	4.07E-001	4.50E-001	Mm.197	Hoxa1
AA173454	Hs.517973	Macrophage stimulating 1 receptor (c-met-related tyrosine kinase)	MST1R	0	0.54	1.2	0	0.1	1.3	NM_002447	1	4486	1420461_at	-0.208	-0.8	-1.58E-001	-6.06E-001	Mm.3901	Mst1r
AA173926	Hs.503368	"Asparagine-linked glycosylation 8 homolog (yeast, alpha-1,3-glucosyltransferase)"	ALG8	0	-0.2	-1	0	0.03	0.5	NM_024079	ND	79053	1455887_at	-0.421	-1.437	4.69E-002	1.60E-001	Mm.279683	Alg8
AA173972	Hs.32018	SNAP-associated protein	SNAPAP	0	-0.01	-0.3	0	-0.06	-1.5	NM_012437	0	23557	1415756_a_at	-0.02	-0.073	2.37E-001	8.59E-001	Mm.331182	Snapap
AA173981	Hs.485518	CD2-associated protein	CD2AP	0	0.11	1.1	0	0.11	2.2	NM_012120	ND	23607	1420906_at	-0.179	-0.727	2.05E-001	8.31E-001	Mm.218637	Cd2ap
													1420907_at	0.404	1.098	0.516	1.4	Mm.218637	Cd2ap
													1420908_at	0.403	1.016	0.28	0.706	Mm.218637	Cd2ap
													1460140_at	-0.005	-0.032	-0.00717	-0.0456	Mm.218637	Cd2ap
AA176260	Hs.332422	Aspartate beta-hydroxylase	ASPH	0	0.13	1.5	0	0.03	0.4	NM_004318	ND	444	1420959_at	-0.132	-0.401	2.58E-001	7.86E-001	Mm.239247	Asph
													1425274_at	-0.18	-0.418	0.0693	0.161	Mm.239247	Asph
													1425275_at	0.294	1.29	0.204	0.896	Mm.239247	Asph
													1426015_s_at	0.093	0.252	0.069	0.187	Mm.239247	Asph
													1431684_at	0.089	0.407	0.204	0.928	Mm.222206	4933402J24Rik
													1433906_at	-0.365	-1.032	0.18	0.51	Mm.239247	Asph
													1450058_at	-0.02	-0.081	-0.0896	-0.363	Mm.239247	Asph
													1459941_at	-0.068	-0.353	0.236	1.23	Mm.222206	4933402J24Rik
AA176453	Hs.408257	"NADH dehydrogenase (ubiquinone) Fe-S protein 6, 13kDa (NADH-coenzyme Q reductase)"	NDUFS6	0	0.02	0.1	0	0.1	0.8	NM_004553	0	4726	1433603_at	0.005	0.033	-1.67E-001	-1.02E+000	Mm.29897	Ndufs6
AA176491	Data not found			0	0.26	0.9	0	-0.02	-0.6		ND	Data not found							
AA176506	Hs.549032	Eyes absent homolog 4 (Drosophila)	EYA4	0	-0.61	-0.9	0	0.01	0.1	NM_004100	1	2070	1432461_at	-0.044	-0.258	4.24E-002	2.50E-001	Mm.332128	Eya4
													1442542_at	0.546	1.28	0.93	2.18	Mm.332128	Eya4
													1445809_at	0.044	0.262	0.212	1.27	Mm.332128	Eya4
													1456647_a_at	-0.25	-1.381	-0.113	-0.625	Mm.332128	Eya4
													1456665_at	0.242	1.023	0.275	1.16	Mm.332128	Eya4
AA176581	Hs.517586	Myoglobin	MB	0	-0.04	-0.6	0	0.04	0.5	NM_005368	ND	4151	1422420_at	0.097	0.583	4.91E-002	2.96E-001	Mm.201606	Mb
													1451203_at	0.22	0.746	-0.298	-1.01	Mm.201606	Mb
AA176688	Hs.349656	"Scavenger receptor class B, member 2"	SCARB2	0	-0.02	-0.3	0	-0.02	-0.3	NM_005506	1	950	1454704_at	-0.253	-0.608	2.42E-001	5.83E-001	Mm.297964	Scarb2
													1460235_at	-1.637	-4.249	0.0643	0.167	Mm.297964	Scarb2
AA176957	Hs.529265	Nebulin	NEB	0	0.22	1.7	0	0.02	0.3	NM_004543	ND	4703	Data not found						
AA180007	Hs.433068	"Protein kinase, cAMP-dependent, regulatory, type II, beta"	PRKAR2B	0	-0.01	0	0	-0.06	-0.7	NM_002736	1	5577	1430640_a_at	0.566	0.787	-7.24E-001	-1.01E+000	Mm.25594	Prkar2b
													1438664_at	0.672	0.848	-0.148	-0.187	Mm.25594	Prkar2b
													1456475_s_at	0.762	0.802	-0.383	-0.402	Mm.25594	Prkar2b
AA180013	Hs.268788	Nebulin-related anchoring protein	NRAP	0	0.03	0.4	0	-0.05	-0.6	NM_006175	1	4892	1421253_at	0.189	0.884	-3.40E-002	-1.59E-001	Mm.6384	Nrap
													1427475_a_at	0.381	1.025	-0.0552	-0.149	Mm.6384	Nrap
AA180046	Hs.161008	Karyopherin alpha 1 (importin alpha 5)	KPNA1	0	-0.06	-0.9	0	0	0	NM_002264	1	3836	1419548_at	0.219	0.378	3.66E-001	6.31E-001	Mm.6952	Kpna1
													1444247_at	-0.432	-1.952	0.00628	0.0284	Mm.6952	Kpna1
													1449503_at	-0.372	-0.945	0.278	0.706	Mm.6952	Kpna1
													1449504_at	-0.508	-1.085	-0.0253	-0.0541	Mm.6952	Kpna1
													1449505_at	0.247	0.587	0.462	1.1	Mm.6952	Kpna1
													1460260_s_at	0.113	0.251	0.298	0.659	Mm.6952	Kpna1
AA180223	Hs.517841	"Protein kinase, cAMP-dependent, regulatory, type II, alpha"	PRKAR2A	0	0	-0.1	0	0	0.1	NM_004157	ND	5576	1427414_at	-0.078	-0.502	-7.69E-002	-4.96E-001	Mm.253102	Prkar2a
													1428783_at	-0.097	-0.282	0.321	0.935	Mm.253102	Prkar2a
													1432409_at	-0.07	-0.354	-0.169	-0.859	Mm.253102	Prkar2a
													1452915_at	-0.173	-0.738	0.296	1.26	Mm.253102	Prkar2a
AA180742	Hs.75318	"Tubulin, alpha 1 (testis specific)"	TUBA1	0	0.03	0.5	-1	-0.24	-6.3	NM_006000	ND	7277	1417373_a_at	-0.019	-0.062	-1.48	-4.89	Mm.1155	Tuba4
													1417374_at	0.037	0.12	-1.47	-4.75	Mm.1155	Tuba4
												84854	Data not found						
AA181023	Hs.165830	Ecotropic viral integration site 1	EVI1	0	0.12	0.5	0	0	0.1	NM_005241	ND	2122	1423011_at	-0.065	-0.389	8.77E-002	5.28E-001	Mm.56965	Evi1
													1438325_at	0.823	1.005	0.1	0.123	Mm.56965	Evi1
												4197	1422295_at	-0.087	-0.406	0.253	1.18	Mm.222255	9530010C24Rik
													1439275_s_at	-0.16	-0.546	0.131	0.447	Mm.222255	9530010C24Rik
													1456704_at	-0.046	-0.258	-0.0982	-0.552	Mm.222255	9530010C24Rik
													1457386_at	0.063	0.197	0.0551	0.173	Mm.222255	9530010C24Rik
AA181085	Hs.534392	KDEL (Lys-Asp-Glu-Leu) endoplasmic reticulum protein retention receptor 3	KDELR3	0	-0.14	-1.7	0	0.07	1.7	NM_006855	0	11015	1418538_at	-0.234	-0.372	2.90E-001	4.62E-001	Mm.298199	Kdelr3
AA181179	Hs.297343	"Calcium/calmodulin-dependent protein kinase kinase 2, beta"	CAMKK2	0	0.05	0.7	0	0.04	0.4	NM_006549	1	10645	1424474_a_at	-0.289	-0.629	-2.36E-001	-5.14E-001	Mm.289237	Camkk2
													1424475_at	0.008	0.039	-0.294	-1.39	Mm.289237	Camkk2
													1424476_at	-0.112	-0.682	-0.0581	-0.354	Mm.289237	Camkk2
													1455401_at	0.561	1.404	-0.215	-0.536	Mm.320098	AW061083
AA181300	Hs.180062	"Proteasome (prosome, macropain) subunit, beta type, 8 (large multifunctional protease 7)"	PSMB8	0	0.01	0.1	0	-0.03	-0.4	NM_004159	ND	5696	1422962_a_at	0.132	0.557	-3.15E-001	-1.33E+000	Mm.180191	Psmb8
													1444619_x_at	-0.209	-1.08	0.0319	0.165	Mm.180191	Psmb8
AA181306	Hs.148716	"Sialyltransferase 10 (alpha-2,3-sialyltransferase VI)"	SIAT10	0	0.21	2.2	0	0	0	NM_006100	ND	10402	1437635_at	0.184	0.798	2.27E-001	9.82E-001	Mm.212742	Siat10
													1449078_at	0.471	1.137	-0.351	-0.849	Mm.212742	Siat10
													1454246_at	0.112	0.496	-0.133	-0.589	Mm.212742	Siat10
AA181307	Hs.171189	Aryl hydrocarbon receptor	AHR	0	-0.01	-0.1	0	0.26	2.1	NM_001621	1	196	1422631_at	0.875	2.726	1.05E-001	3.28E-001	Mm.341377	Ahr
													1450695_at	-0.124	-0.499	-0.0319	-0.128	Mm.341377	Ahr
AA181334	Hs.523403	"Troponin I, skeletal, fast"	TNNI2	0	-0.05	-0.6	1	0.34	4.7	NM_003282	ND	7136	1416889_at	0.182	0.722	-1.50E-001	-5.94E-001	Mm.39469	Tnni2
													1438608_at	0.044	0.224	0.00955	0.0487	Mm.39469	Tnni2
													1438609_x_at	-0.035	-0.172	-0.128	-0.627	Mm.39469	Tnni2
AA181500	Hs.433068	"Protein kinase, cAMP-dependent, regulatory, type II, beta"	PRKAR2B	1	0.41	4.5	0	0.03	0.3	NM_002736	1	5577	1430640_a_at	0.566	0.787	-7.24E-001	-1.01E+000	Mm.25594	Prkar2b
													1438664_at	0.672	0.848	-0.148	-0.187	Mm.25594	Prkar2b
													1456475_s_at	0.762	0.802	-0.383	-0.402	Mm.25594	Prkar2b
AA182680	Hs.165856	"Ubiquitin specific protease 9, Y-linked (fat facets-like, Drosophila)"	USP9Y	0	-0.4	-1.3	0	-0.02	-0.1	NM_004654	ND	8287	1452509_at	0.035	0.228	2.56E-002	1.65E-001	Mm.347376	Usp9y
AA182845	Hs.332706	Optineurin	OPTN	0	0.03	0.4	0	-0.03	-0.4	NM_021980	ND	10133	1429778_at	-0.239	-0.663	-0.275	-0.76	Mm.116942	Optn
													1435679_at	-0.543	-1.51	-0.793	-2.2	Mm.116942	Optn
AA182847	Hs.130491	Mitogen-activated protein kinase kinase kinase kinase 5	MAP4K5	0	-0.07	-0.4	0	-0.07	-2.1	NM_006575	ND	11183	1427083_a_at	-0.169	-0.703	-1.20E-001	-5.00E-001	Mm.291936	Map4k5
													1427084_a_at	-0.036	-0.099	0.342	0.928	Mm.291936	Map4k5
													1427376_a_at	-0.131	-0.631	0.0969	0.467	Mm.291936	Map4k5
													1440059_at	0.273	1.281	-0.0518	-0.243	Mm.291936	Map4k5
													1443373_at	-0.005	-0.028	-0.138	-0.717	Mm.291936	Map4k5
													1453606_at	-0.048	-0.231	0.235	1.12	Mm.291936	Map4k5
AA182848	Hs.320890	"Troponin I, skeletal, slow"	TNNI1	0	0.19	1.4	0	-0.01	-0.1	NM_003281	1	7135	1450813_a_at	1.484	3.494	-2.39E-001	-5.63E-001	Mm.44379	Tnni1
AA186327	Hs.472056	"Synaptotagmin binding, cytoplasmic RNA interacting protein"	SYNCRIP	0	-0.04	-0.8	1	0.09	2.3		1	10492	1422769_at	0.128	0.296	4.82E-002	1.12E-001	Mm.260545	Syncrip
													1426402_at	0.457	0.948	0.237	0.491	Mm.260545	Syncrip
													1428546_at	0.767	1.9	0.579	1.43	Mm.260545	Syncrip
													1442484_at	0.331	1.034	0.297	0.93	Mm.260545	Syncrip
													1450743_s_at	0.165	0.423	-0.0634	-0.162	Mm.260545	Syncrip
AA186348	Hs.511760	Neuropathy target esterase	NTE	0	-0.06	-1	0	-0.04	-0.8	NM_006702	ND	10908	1416517_at	-0.689	-2.337	-1.73E-001	-5.88E-001	Mm.23085	Nte
													1427379_at	-0.118	-0.59	0.0265	0.132	Mm.23085	Nte
												147791	Data not found						
AA186413	Hs.173162	Neighbor of COX4	NOC4	0	0.15	1.9	0	-0.02	-0.6	NM_006067	ND	10328	1434952_at	0.35	1.187	-9.90E-002	-3.36E-001	Mm.273059	Noc4
													1448677_at	0.194	0.862	-0.212	-0.943	Mm.273059	Noc4
AA186427	Hs.517972	TRAF interacting protein	TRIP	0	0.12	1.3	0	0.06	0.9	NM_005879	ND	10293	1420707_a_at	0.036	0.16	1.04E-001	4.59E-001	Mm.297870	Traip
													1420708_at	0.497	2.517	0.0127	0.0643	Mm.297870	Traip
AA186605	Hs.435735	"Solute carrier family 5 (sodium-dependent vitamin transporter), member 6"	SLC5A6	0	0.13	1.6	0	-0.06	-0.7	NM_021095	0	8884	1435860_at	-0.048	-0.187	3.84E-002	1.49E-001	Mm.205463	Slc5a6
AA186804	Hs.525339	ERO1-like (S. cerevisiae)	ERO1L	-1	-0.28	-5.8	0	0.02	0.5	NM_014584	ND	30001	1419029_at	-0.74	-0.817	-3.77E-001	-4.16E-001	Mm.264435	Ero1l
													1419030_at	-0.857	-1.251	-0.0259	-0.0378	Mm.264435	Ero1l
AA186901	Hs.75812	Phosphoenolpyruvate carboxykinase 2 (mitochondrial)	PCK2	0	-0.1	-1.4	0	0.06	1.3	NM_004563	ND	5106	1425615_a_at	-0.046	-0.254	-0.444	-2.47	Mm.29856	Pck2
													1452620_at	0.423	1.065	-0.437	-1.1	Mm.29856	Pck2
AA187148	Hs.460988	"Core-binding factor, beta subunit"	CBFB	0	-0.01	-0.1	0	-0.04	-1.2	NM_001755	0	865	1442617_at	-0.189	-0.358	-1.57E-001	-2.97E-001	Mm.2018	Cbfb
													1460716_a_at	0.382	1.109	0.109	0.317	Mm.2018	Cbfb
AA187148	Hs.460988	"Core-binding factor, beta subunit"	CBFB	0	0.03	0.6	0	-0.01	-0.2	NM_001755	0	865	1442617_at	-0.189	-0.358	-1.57E-001	-2.97E-001	Mm.2018	Cbfb
													1460716_a_at	0.382	1.109	0.109	0.317	Mm.2018	Cbfb
AA187349	Hs.744	Ferredoxin 1	FDX1	0	0.06	1.1	0	-0.03	-0.6	NM_004109	0	2230	1449108_at	-1.088	-0.979	3.60E-002	3.24E-002	Mm.1061	Fdx1
AA187351	Hs.226390	Ribonucleotide reductase M2 polypeptide	RRM2	-1	-0.23	-5.3	-1	-0.31	-6.8	NM_001034	0	6241	1416120_at	-0.132	-0.277	-2.79E-001	-5.88E-001	Mm.99	Rrm2
													1434437_x_at	0.081	0.262	-0.268	-0.865	Mm.99	Rrm2
													1448226_at	0.093	0.166	-0.293	-0.522	Mm.99	Rrm2
AA187977	Hs.481720	Myosin X	MYO10	0	0	0	0	-0.02	-0.5	NM_012334	ND	4651	1422544_at	0.03	0.118	-1.10E-001	-4.27E-001	Mm.60590	Myo10
													1427363_at	0.005	0.019	0.0314	0.114	Mm.60590	Myo10
													1450650_at	-0.484	-0.91	-0.016	-0.0301	Mm.60590	Myo10
													1450651_at	-0.076	-0.151	0.0139	0.0276	Mm.60590	Myo10
													1454731_at	-0.336	-1.417	-0.347	-1.47	Mm.60590	Myo10
AA188179	Hs.489284	"Actin related protein 2/3 complex, subunit 1B, 41kDa"	ARPC1B	1	0.29	4.1	0	-0.01	-0.2	NM_005720	0	10095	1416226_at	-1.3	-1.848	-6.97E-001	-9.90E-001	Mm.30010	Arpc1b
												11333	1416227_at	-0.535	-2.657	0.0655	0.325	Mm.188851	Pdap1
													1434019_at	0.389	2.304	-0.0872	-0.517	Mm.188851	Pdap1
													1434020_at	-0.514	-0.733	-0.36	-0.514	Mm.188851	Pdap1
													1434808_at	-0.233	-0.943	-0.137	-0.554	Mm.188851	Pdap1
AA188366	Hs.292097	SEC15-like 1 (S. cerevisiae)	SEC15L1	0	0.05	0.8	0	0	0	NM_019053	0	54536	1424230_at	0.498	0.876	-1.58E-001	-2.78E-001	Mm.24865	Sec15l1
													1424231_s_at	0.729	3.689	-0.239	-1.21	Mm.24865	Sec15l1
													1446375_at	-0.048	-0.229	-0.00599	-0.0288	Mm.24865	Sec15l1
													1460576_at	0.533	1.847	-0.305	-1.06	Mm.24865	Sec15l1
AA188661	Hs.257761	SH3-domain binding protein 5 (BTK-associated)	SH3BP5	-1	-0.77	-6.3	0	-0.03	-0.7	NM_004844	1	9467	1421922_at	-0.107	-0.469	-1.02E-001	-4.49E-001	Mm.371596	Sh3bp5
													1444346_at	0.412	2.814	-0.0335	-0.229	Mm.371596	Sh3bp5
AA188761	Data not found			0	0.2	0.7	0	0.09	1.1		ND	Data not found							
AA188797	Hs.481927	Nipped-B homolog (Drosophila)	NIPBL	0	-0.01	-0.1	0	0.1	2.3	NM_133433	ND	25836	Data not found						
AA189050	Hs.514495	Signal recognition particle 68kDa	SRP68	0	-0.16	-2.3	0	-0.02	-0.4	NM_014230	0	6730	1433708_at	-0.011	-0.045	8.73E-002	3.72E-001	Mm.29655	Srp68
AA189125	Hs.489515	Zuotin related factor 1	ZRF1	0	-0.05	-0.9	0	-0.04	-0.5		ND	27000	Data not found						
AA190339	Hs.181046	Dual specificity phosphatase 3 (vaccinia virus phosphatase VH1-related)	DUSP3	0	-0.51	-3.9	-1	-0.13	-3.2	NM_004090	1	1845	1425608_at	-0.565	-3.011	-1.59E-001	-8.45E-001	Mm.196295	Dusp3
													1456769_at	-0.337	-1.333	-0.42	-1.66	Mm.196295	Dusp3
AA190401	Hs.474150	BH3 interacting domain death agonist	BID	0	0.11	1.9	-1	-0.29	-5.6	NM_001196	0	637	1417045_at	0.795	2.241	-4.80E-001	-1.35E+000	Mm.235081	Bid
													1424406_at	-0.148	-0.386	-0.151	-0.393	Mm.235081	Bid
													1429539_at	-0.099	-0.314	-0.00611	-0.0195	Mm.235081	Bid
													1448560_at	0.092	0.391	-0.243	-1.03	Mm.235081	Bid
AA190583	Hs.175322	Ubiquitin specific protease 13 (isopeptidase T-3)	USP13	0	-0.09	-0.5	0	-0.05	-0.5	NM_003940	ND	8975	1452442_at	-0.01	-0.072	-7.47E-002	-5.15E-001	Mm.355622	Usp13
													1455473_at	0.178	0.863	-0.135	-0.653	Mm.355622	Usp13
AA190627	Hs.74082	"Killer cell lectin-like receptor subfamily C, member 2"	KLRC3	0	0.02	0.1	0	0.06	0.6	NM_002260	ND	3822	Data not found						
												3823	Data not found						
AA190634	Hs.157031	"Phosphatidylinositol glycan, class N"	PIGN	0	-0.08	-0.9	0	0.01	0.1	NM_012327	ND	23556	1421284_at	0.051	0.152	-1.78E-002	-5.34E-002	Mm.268911	Pign
													1425813_at	0.08	0.503	0.121	0.758	Mm.268911	Pign
													1425997_a_at	-0.226	-1.636	-0.168	-1.21	Mm.268911	Pign
													1432115_a_at	0.24	1.197	0.111	0.553	Mm.268911	Pign
													1435262_at	0.456	1.781	0.0547	0.214	Mm.268911	Pign
AA190825	Hs.271955	"Tumor necrosis factor, alpha-induced protein 8"	TNFAIP8	-1	-0.37	-7.9	0	-0.19	-3.5	NM_014350	1	25816	1416950_at	-0.012	-0.024	2.96E-001	5.65E-001	Mm.27740	Tnfaip8
AA190871	Hs.37009	"Alkaline phosphatase, intestinal"	ALPI	0	0.21	3.7	0	0.01	0.1	NM_001631	ND	248	1431077_at	-0.12	-0.508	1.75E-003	7.43E-003	Mm.58068	2010001C14Rik
AA190993	Hs.386283	A disintegrin and metalloproteinase domain 12 (meltrin alpha)	ADAM12	0	-0.08	-0.5	0	-0.01	-0.1	NM_003474	1	8038	1421171_at	0.137	0.55	2.84E-001	1.14E+000	Mm.323601	Adam12
													1421172_at	0.133	0.313	-0.407	-0.957	Mm.323601	Adam12
													1446341_at	0.257	1.376	-0.048	-0.257	Mm.323601	Adam12
													1453905_at	0.226	1.119	0.169	0.837	Mm.323601	Adam12
AA191348	Hs.130031	Triple functional domain (PTPRF interacting)	TRIO	0	0.03	0.2	0	0.04	0.6	NM_007118	ND	7204	Data not found						
AA191356	Hs.512607	Membrane interacting protein of RGS16	MIR16	0	-0.04	-0.4	0	-0.07	-1.5	NM_016641	0	51573	1418444_a_at	0.055	0.266	2.28E-002	1.10E-001	Mm.273142	Mir16
AA191426	Hs.306242	RAN binding protein 9	RANBP9	0	0.02	0.2	0	0.1	2.6	NM_005493	ND	10048	1422736_at	-0.275	-0.687	2.35E-002	5.88E-002	Mm.148781	Ranbp9
													1456199_x_at	-0.164	-0.871	-0.0282	-0.15	Mm.148781	Ranbp9
												285813	Data not found						
AA191461	Hs.239818	"Phosphoinositide-3-kinase, catalytic, beta polypeptide"	PIK3CB	0	0.02	0.4	0	0.07	1.5	NM_006219	ND	5291	1445731_at	-0.219	-1.103	2.28E-001	1.14E+000	Mm.213128	Pik3cb
													1453069_at	-1.337	-2.086	0.0816	0.127	Mm.213128	Pik3cb
AA191488	Hs.532315	"Solute carrier family 31 (copper transporters), member 1"	SLC31A1	0	-0.11	-1.4	0	-0.05	-0.9	NM_001859	ND	1317	1433750_at	0.379	1.169	4.43E-001	1.37E+000	Mm.248637	Slc31a1
													1455285_at	0.043	0.081	0.119	0.223	Mm.248637	Slc31a1
													1459540_at	-0.232	-1.487	-0.0453	-0.291	Mm.248637	Slc31a1
AA191518	Hs.150050	"Homo sapiens, clone IMAGE:5274560, mRNA"		1	0.31	4.2	0	-0.06	-0.4		ND	Data not found							
AA191548	Hs.192221	"Elongation factor, RNA polymerase II, 2"	ELL2	0	-0.29	-2.4	0	-0.03	-0.3	NM_012081	ND	22936	1450744_at	-0.891	-1.572	-1.12E+000	-1.97E+000	Mm.21288	Ell2
													1458569_at	0.098	0.486	0.0112	0.0556	Mm.21288	Ell2
AA191573	Hs.434494	Synaptojanin 2	SYNJ2	0	0.35	3.1	1	0.13	2.8	NM_003898	0	8871	1425217_a_at	-0.448	-1.489	2.00E-001	6.63E-001	Mm.236068	Synj2
													1427652_x_at	-0.058	-0.403	0.0269	0.187	Mm.236068	Synj2
													1427685_a_at	0.255	1.514	-0.115	-0.685	Mm.236068	Synj2
													1431697_at	-0.018	-0.049	-0.0981	-0.264	Mm.236068	Synj2
													1431828_a_at	-0.032	-0.201	-0.0463	-0.29	Mm.236068	Synj2
													1440936_at	-0.302	-1.158	0.32	1.23	Mm.236068	Synj2
													1452344_at	0.021	0.089	0.209	0.899	Mm.236068	Synj2
AA191692	Hs.523718	Stratifin	SFN	0	0.04	0.4	0	0.04	0.7	NM_006142	ND	2810	1448612_at	-0.603	-1.638	-3.65E-001	-9.91E-001	Mm.44482	Sfn
AA192166	Data not found			0	0.1	1.4	0	-0.1	-1.9		ND	Data not found							
AA192411	Hs.349283	"Chromobox homolog 5 (HP1 alpha homolog, Drosophila)"	CBX5	0	-0.16	-1.2	0	0.21	2.6	NM_012117	1	23468	1421932_at	0.236	1.179	-9.36E-002	-4.67E-001	Mm.262059	Cbx5
													1421933_at	0.824	1.541	0.47	0.879	Mm.262059	Cbx5
													1421934_at	0.469	0.815	-0.733	-1.27	Mm.262059	Cbx5
													1450416_at	0.333	1.459	0.154	0.672	Mm.262059	Cbx5
													1454636_at	0.331	0.856	0.287	0.743	Mm.262059	Cbx5
AA192411	Hs.349283	"Chromobox homolog 5 (HP1 alpha homolog, Drosophila)"	CBX5	0	0.04	0.5	0	0.19	2.2	NM_012117	1	23468	1421932_at	0.236	1.179	-9.36E-002	-4.67E-001	Mm.262059	Cbx5
													1421933_at	0.824	1.541	0.47	0.879	Mm.262059	Cbx5
													1421934_at	0.469	0.815	-0.733	-1.27	Mm.262059	Cbx5
													1450416_at	0.333	1.459	0.154	0.672	Mm.262059	Cbx5
													1454636_at	0.331	0.856	0.287	0.743	Mm.262059	Cbx5
AA192419	Hs.488143	Biliverdin reductase A	BLVRA	0	-0.21	-2.8	0	-0.1	-1.6	NM_000712	ND	644	1428580_at	-0.846	-0.936	-5.98E-002	-6.62E-002	Mm.22028	Blvra
AA192422	Hs.118722	"Fucosyltransferase 8 (alpha (1,6) fucosyltransferase)"	FUT8	0	-0.06	-0.4	0	0.16	2.1	NM_004480	1	2530	1441015_at	-0.102	-0.688	-1.86E-002	-1.25E-001	Mm.35628	Fut8
													1442483_at	0.443	1.612	0.0792	0.288	Mm.35628	Fut8
													1443656_at	-0.17	-0.933	-0.126	-0.689	Mm.35628	Fut8
													1456367_at	-0.003	-0.013	-0.0629	-0.277	Mm.35628	Fut8
													1460319_at	-0.322	-0.992	0.355	1.1	Mm.35628	Fut8
AA193025	Hs.231581	"Myosin, heavy polypeptide 1, skeletal muscle, adult"	MYH1	0	-0.27	-1.1	0	-0.01	-0.1	NM_005963	ND	4619	1427520_a_at	0.073	0.432	3.49E-003	2.08E-002	Mm.340132	Myh1
													1427867_at	0.045	0.288	0.0613	0.388	Mm.340132	Myh1
													1427868_x_at	0.033	0.164	-0.0864	-0.426	Mm.340132	Myh1
													1452465_at	0.175	1.151	-0.0172	-0.114	Mm.340132	Myh1
AA193116	Hs.524418	Glycerol-3-phosphate dehydrogenase 1 (soluble)	GPD1	1	0.51	7.1	0	-0.12	-1.6	NM_005276	1	2819	1416204_at	0.344	2.151	-3.17E-001	-1.98E+000	Mm.252391	Gpd1
													1439396_x_at	0.298	0.706	-0.141	-0.333	Mm.252391	Gpd1
													1448249_at	0.138	0.558	-0.182	-0.737	Mm.252391	Gpd1
													1456732_at	0.006	0.036	0.078	0.509	Mm.252391	Gpd1
AA194043	Hs.546240	Bradykinin receptor B2	BDKRB2	0	-0.13	-0.4	0	0.13	1.9	NM_000623	1	624	1422263_at	-0.03	-0.096	2.89E-002	9.41E-002	Mm.4500	Bdkrb2
AA194246	Data not found			0	0.06	1.2	0	-0.02	-0.4		ND	Data not found							
AA194819	Hs.187569	MAX gene associated	MGA	0	-0.1	-0.5	0	-0.03	-0.6		ND	23269	1422646_at	-1.221	-2.249	-1.40E-002	-2.57E-002	Mm.87532	Mga
													1430790_at	0.14	0.441	-0.131	-0.414	Mm.87532	Mga
													1431232_a_at	-0.006	-0.023	0.33	1.36	Mm.87532	Mga
													1431346_at	-0.073	-0.509	-0.075	-0.524	Mm.87532	Mga
													1433012_at	0.16	0.834	0.283	1.48	Mm.87532	Mga
													1433013_at	0.196	0.785	0.0649	0.26	Mm.87532	Mga
													1434746_at	-0.012	-0.029	0.369	0.886	Mm.87532	Mga
													1442356_at	-0.338	-1.739	0.197	1.01	Mm.87532	Mga
AA194833	Hs.439060	Claudin 1	CLDN1	0	0.1	1.5	0	0.07	1	NM_021101	1	9076	1437932_a_at	-0.003	-0.015	2.92E-001	1.26E+000	Mm.289441	Cldn1
													1438850_at	0.095	0.606	0.0523	0.333	Mm.289441	Cldn1
													1438851_x_at	-0.042	-0.275	0.0149	0.0987	Mm.289441	Cldn1
													1450014_at	-0.005	-0.019	0.103	0.384	Mm.289441	Cldn1
AA194983	Hs.81791	"Tumor necrosis factor receptor superfamily, member 11b (osteoprotegerin)"	TNFRSF11B	0	0.06	0.9	0	0.7	9.9	NM_002546	1	4982	1418309_at	-0.164	-0.805	1.19E-001	5.88E-001	Mm.15383	Tnfrsf11b
													1449033_at	0.051	0.318	-0.0498	-0.313	Mm.15383	Tnfrsf11b
AA195036	Hs.202510	Tripartite motif-containing 38	TRIM38	0	-0.22	-1.7	0	0.05	0.8	NM_006355	ND	10475	Data not found						
AA195042	Hs.84928	"Nuclear transcription factor Y, beta"	NFYB	0	-0.02	-0.2	0	-0.06	-0.5	NM_006166	1	4801	1419266_at	0.481	1.414	4.29E-001	1.26E+000	Mm.245998	Nfyb
													1419267_at	0.478	1.452	0.106	0.322	Mm.245998	Nfyb
AA195047	Hs.546249	Dystrophia myotonica-protein kinase	DMPK	0	-0.01	-0.2	0	0.05	0.8	NM_004409	ND	1760	1422989_a_at	0.278	1.472	-0.455	-2.41	Mm.6529	Dm15
													1434944_at	-0.234	-1.219	0.103	0.536	Mm.6529	Dm15
AA195398	Hs.194754	Hypothetical protein MGC29875	MGC29875	0	-0.01	-0.1	0	0.08	1.2	NM_014388	ND	27042	1452099_at	-0.124	-0.521	-4.39E-002	-1.84E-001	Mm.173758	AA408296
													1458448_at	-0.356	-1.471	0.0135	0.0557	Mm.173758	AA408296
													1458995_at	0.18	0.985	0.0816	0.447	Mm.173758	AA408296
AA195636	Data not found			0	0.18	1.1	0	-0.09	-1.3		ND	Data not found							
AA195959	Hs.83577	Cysteine and glycine-rich protein 3 (cardiac LIM protein)	CSRP3	0	-0.08	-0.3	0	0.01	0.2	NM_003476	0	8048	1460318_at	1.145	3.436	-1.82E-001	-5.47E-001	Mm.17235	Csrp3
AA196000	Hs.445037	"Actinin, alpha 3"	ACTN3	0	0.27	1.6	0	-0.08	-1.5	NM_001104	ND	89	1418677_at	0.422	2.121	-1.59E-001	-7.99E-001	Mm.5316	Actn3
AA196287	Hs.293970	"Aldehyde dehydrogenase 6 family, member A1"	ALDH6A1	0	-0.09	-1.5	0	0.15	2.3	NM_005589	1	4329	1448104_at	0.599	2.179	6.50E-002	2.36E-001	Mm.247510	Aldh6a1
AA196393	Hs.187338	"Myosin, light polypeptide 1, alkali; skeletal, fast"	MYL1	0	0.07	0.5	0	-0.04	-0.7	NM_079420	1	4632	1452651_a_at	0.07	0.376	5.45E-002	2.93E-001	Mm.1000	Myl1
AA196465	Hs.334629	Sarcolipin	SLN	0	-0.08	-1.1	0	0.08	1.3	NM_003063	ND	6588	Data not found						
AA196635	Hs.411925	Transmembrane protein 38B	TMEM38B	0	0.04	0.1	0	-0.01	-0.2	NM_018112	ND	55151	1419949_at	-0.054	-0.273	-1.46E-001	-7.42E-001	Mm.27184	D4Ertd89e
													1424700_at	0.171	0.46	-0.00909	-0.0245	Mm.27184	D4Ertd89e
													1449677_s_at	-0.128	-0.34	-0.247	-0.656	Mm.27184	D4Ertd89e
													1456544_at	-0.154	-0.39	0.166	0.421	Mm.27184	D4Ertd89e
AA196977	Hs.144936	IGF-II mRNA-binding protein 1	IMP-1	0	0.26	3.9	1	0.16	3.4	NM_006546	ND	10642	Data not found						
AA197278	Hs.334911	"PKD2 interactor, golgi and endoplasmic reticulum associated 1"	PGEA1	0	-0.15	-1.1	0	-0.1	-1.6	NM_015373	ND	25776	1451305_at	0.407	1.437	-1.21E-001	-4.28E-001	Mm.294441	Pgea1
AA197334	Hs.406134	"3'(2'), 5'-bisphosphate nucleotidase 1"	BPNT1	0	0.08	0.6	0	0.05	0.8	NM_006085	0	10380	1418764_a_at	-0.081	-0.294	5.64E-002	2.06E-001	Mm.227549	Bpnt1
													1449211_at	-0.06	-0.281	0.0739	0.345	Mm.227549	Bpnt1
AA199717	Hs.546914	Saitohin	STH	0	-0.08	-0.8	0	0.08	1		ND	246744	Data not found						
AA205393	Hs.515164	"Growth arrest and DNA-damage-inducible, gamma interacting protein 1"	GADD45GIP1	0	-0.12	-1.4	0	-0.02	-0.4	NM_052850	ND	90480	1417619_at	-0.443	-0.728	-6.95E-001	-1.14E+000	Mm.276291	Gadd45gip1
													1446783_at	-0.42	-2.82	-0.16	-1.07	Mm.276291	Gadd45gip1
AA205649	Hs.434406	Zinc finger protein 539	ZNF539	0	0.1	1.3	0	0.16	2.9	NM_203282	ND	9534	Data not found						
												399655	Data not found						
AA211496	Hs.210385	Hect (homologous to the E6-AP (UBE3A) carboxyl terminus) domain and RCC1 (CHC1)-like domain (RLD) 1	HERC1	0	0.01	0.1	0	0.05	0.9	NM_003922	ND	8925	1425378_at	0.008	0.037	-1.45E-001	-7.12E-001	Mm.244179	Herc1
													1434060_at	-0.187	-0.848	0.0204	0.0922	Mm.297998	Fbxl22
													1440437_at	-0.315	-0.832	-0.186	-0.49	Mm.244179	Herc1
													1454722_at	0.432	1.177	0.358	0.977	Mm.244179	Herc1
												84191	1416633_a_at	-0.021	-0.087	-0.211	-0.868	Mm.27107	5730536A07Rik
													1416634_at	0.122	0.265	-0.096	-0.209	Mm.27107	5730536A07Rik
AA211508	Hs.423725	Zinc finger with KRAB and SCAN domains 1	ZKSCAN1	0	-0.01	-0.1	1	0.26	4.6		ND	7586	1418801_at	0.279	0.776	3.08E-001	8.57E-001	Mm.213114	Zkscan1
													1429152_at	0.038	0.18	0.273	1.3	Mm.213114	Zkscan1
													1439908_at	-0.678	-1.388	0.065	0.133	Mm.213114	Zkscan1
													1440771_at	-0.702	-1.232	0.0162	0.0284	Mm.213114	Zkscan1
													1447944_at	-0.099	-0.623	0.118	0.746	Mm.213114	Zkscan1
													1453051_at	-0.129	-0.565	0.115	0.506	Mm.213114	Zkscan1
AA213816	Hs.369574	CDC42 effector protein (Rho GTPase binding) 3	CDC42EP3	1	0.41	9.5	0	-0.04	-0.9	NM_006449	1	10602	1422642_at	-0.775	-1.753	-2.12E-002	-4.80E-002	Mm.140601	Cdc42ep3
													1450700_at	-1.192	-1.373	-0.28	-0.322	Mm.140601	Cdc42ep3
AA215585	Hs.549673	"AF034176 Human mRNA (Tripodis and Ragoussis) Homo sapiens cDNA clone ntcon5 contig, mRNA sequence"		0	0.06	1.2	0	0.01	0.4		ND	Data not found							
AA216528	Hs.287749	"Sterol-C5-desaturase (ERG3 delta-5-desaturase homolog, fungal)-like"	SC5DL	0	-0.06	-0.7	0	-0.03	-0.8	NM_006918	ND	6309	1424709_at	0.137	0.769	-1.11E-002	-6.24E-002	Mm.32700	Sc5d
													1434520_at	0.777	2.158	0.603	1.68	Mm.32700	Sc5d
													1451457_at	-0.025	-0.083	0.358	1.18	Mm.32700	Sc5d
AA219045	Hs.535786	Microtubule-associated protein 1B	MAP1B	0	-0.12	-0.4	0	-0.02	-0.2	NM_005909	ND	4131	1421850_at	-0.077	-0.354	-1.63E-001	-7.49E-001	Mm.4173	Mtap1b
													1421851_at	-0.188	-0.361	0.198	0.381	Mm.4173	Mtap1b
													1450397_at	-0.683	-1.204	0.254	0.448	Mm.4173	Mtap1b
AA219061	Hs.156519	"MutS homolog 2, colon cancer, nonpolyposis type 1 (E. coli)"	MSH2	0	0.15	1.2	0	0.1	1.2	NM_000251	0	4436	1416988_at	-0.023	-0.077	-1.02E-001	-3.46E-001	Mm.4619	Msh2
													1447888_x_at	-0.154	-0.849	-0.179	-0.986	Mm.4619	Msh2
AA219179	Hs.30570	Translocase of inner mitochondrial membrane 17 homolog B (yeast)	TIMM17B	0	-0.1	-0.4	0	0.02	0.3	NM_005834	ND	10245	1438656_x_at	0.019	0.052	-3.20E-001	-8.83E-001	Mm.27393	Timm17b
													1460685_at	0.207	1.106	-0.104	-0.557	Mm.27393	Timm17b
AA227885	Hs.80395	"Mal, T-cell differentiation protein"	MAL	0	0.1	0.4	0	-0.03	-0.5	NM_002371	1	4118	1417275_at	0.317	1.848	1.19E-001	6.95E-001	Mm.39040	Mal
													1432558_a_at	0.102	0.563	0.0949	0.525	Mm.39040	Mal
AA227982	Hs.493516	PC4 and SFRS1 interacting protein 1	PSIP1	1	0.39	4.3	0	-0.09	-1.9	NM_021144	1	11168	1417166_at	0.303	0.613	6.68E-001	1.35E+000	Mm.105331	Psip1
													1429890_at	0.066	0.315	0.468	2.22	Mm.105331	Psip1
													1460403_at	0.201	0.453	0.459	1.04	Mm.105331	Psip1
AA228124	Hs.531879	RAD1 homolog (S. pombe)	RAD1	0	0.08	0.8	0	-0.14	-2.9	NM_002853	0	5810	1448414_at	-0.138	-0.43	-3.90E-001	-1.22E+000	Mm.38376	Rad1
AA232856	Hs.472737	Topoisomerase (DNA) I	TOP1	0	0.04	0.4	1	0.17	3.4	NM_003286	0	7150	1423474_at	0.189	0.443	6.52E-001	1.53E+000	Mm.217233	Top1
													1438495_at	0.4	0.619	0.216	0.335	Mm.217233	Top1
													1457573_at	0.303	1.52	-0.211	-1.06	Mm.217233	Top1
													1459672_at	0.314	0.318	0.208	0.21	Mm.217233	Top1
												29053	Data not found						
AA232856	Hs.472737	Topoisomerase (DNA) I	TOP1	0	0.06	0.4	1	0.13	3.2	NM_003286	0	7150	1423474_at	0.189	0.443	6.52E-001	1.53E+000	Mm.217233	Top1
													1438495_at	0.4	0.619	0.216	0.335	Mm.217233	Top1
													1457573_at	0.303	1.52	-0.211	-1.06	Mm.217233	Top1
													1459672_at	0.314	0.318	0.208	0.21	Mm.217233	Top1
												29053	Data not found						
AA232895	Data not found			0	0.05	0.5	0	0	0		ND	Data not found							
AA233079	Hs.401316	Insulin-like growth factor binding protein 1	IGFBP1	0	0.16	1.7	0	-0.04	-0.4	NM_000596	1	3484	1418918_at	-0.001	-0.001	-6.02E-001	-4.91E-001	Mm.21300	Igfbp1
AA233185	Hs.401316	Insulin-like growth factor binding protein 1	IGFBP1	0	-0.05	-0.2	0	0.05	0.5	NM_000596	1	3484	1418918_at	-0.001	-0.001	-6.02E-001	-4.91E-001	Mm.21300	Igfbp1
AA233549	Hs.155597	D component of complement (adipsin)	DF	0	-0.03	-0.2	0	0.09	0.9	NM_001928	ND	1675	1417867_at	-0.08	-0.451	-1.37E-001	-7.79E-001	Mm.4407	Adn
AA233564	Hs.9333	Phosphodiesterase 8A	PDE8A	0	-0.02	-0.3	0	0.1	2.2	NM_002605	ND	5151	1418406_at	-0.127	-0.361	5.62E-002	1.60E-001	Mm.322891	Pde8a
													1418407_at	0.116	0.614	0.102	0.542	Mm.322891	Pde8a
AA233650	Data not found			0	0.01	0.2	0	0.25	4.4		ND	Data not found							
AA233738	Data not found			0	0.16	1.7	0	0.07	0.7		ND	Data not found							
AA233809	Hs.133379	"Transforming growth factor, beta 2"	TGFB2	0	0.04	0.5	1	0.18	3	NM_003238	1	7042	1423250_a_at	0.54	0.91	-3.31E-002	-5.57E-002	Mm.18213	Tgfb2
													1438303_at	-0.153	-0.868	-0.0557	-0.316	Mm.18213	Tgfb2
													1450922_a_at	1.176	3.75	0.246	0.785	Mm.18213	Tgfb2
													1450923_at	0.799	1.025	0.0671	0.086	Mm.18213	Tgfb2
AA234544	Hs.120658	Oncostatin M receptor	OSMR	0	-0.06	-0.8	0	0.03	1.3	NM_003999	1	9180	1418674_at	-0.161	-0.423	1.42E-002	3.72E-002	Mm.10760	Osmr
													1418675_at	-0.065	-0.309	0.211	1.01	Mm.10760	Osmr
													1459217_at	-0.231	-1.356	-0.128	-0.75	Mm.10760	Osmr
AA234897	Hs.444409	"MADS box transcription enhancer factor 2, polypeptide C (myocyte enhancer factor 2C)"	MEF2C	0	-0.11	-1.9	0	-0.27	-5.8	NM_002397	1	4208	1421027_a_at	1.712	1.921	-4.28E-001	-4.80E-001	Mm.24001	Mef2c
													1421028_a_at	0.896	2.831	-0.062	-0.196	Mm.24001	Mef2c
													1424852_at	2.185	2.613	0.0682	0.0815	Mm.24001	Mef2c
													1439946_at	1.122	3.651	0.378	1.23	Mm.24001	Mef2c
													1445420_at	0.027	0.14	0.014	0.0739	Mm.24001	Mef2c
													1446484_at	0.164	0.626	0.172	0.659	Mm.24001	Mef2c
													1451506_at	0.63	3.361	0.00307	0.0164	Mm.24001	Mef2c
													1451507_at	0.49	1.896	-0.306	-1.18	Mm.24001	Mef2c
													1458551_at	0.296	1.629	0.248	1.37	Mm.24001	Mef2c
AA234982	Hs.387207	"Sarcoglycan, delta (35kDa dystrophin-associated glycoprotein)"	SGCD	0	0.13	0.8	0	-0.04	-0.4	NM_000337	1	6444	1444822_at	-0.045	-0.253	2.66E-002	1.49E-001	Mm.338890	Sgcd
													1450805_at	-0.127	-0.808	0.223	1.42	Mm.338890	Sgcd
AA235002	Hs.524293	Annexin A8	ANXA8	0	0.18	1.6	0	-0.1	-1.6		ND	244	1417732_at	0.061	0.264	2.76E-001	1.19E+000	Mm.3267	Anxa8
													1425789_s_at	0.03	0.158	0.198	1.05	Mm.3267	Anxa8
AA235332	Hs.524161	Ras suppressor protein 1	RSU1	0	-0.02	-0.3	0	-0.03	-0.7	NM_012425	1	6251	1419259_at	0.022	0.114	-1.37E-001	-6.99E-001	Mm.905	Rsu1
													1457220_at	-0.016	-0.057	-0.0744	-0.259	Mm.905	Rsu1
AA235332	Hs.524161	Ras suppressor protein 1	RSU1	0	0.04	0.4	0	-0.07	-1.5	NM_012425	1	6251	1419259_at	0.022	0.114	-1.37E-001	-6.99E-001	Mm.905	Rsu1
													1457220_at	-0.016	-0.057	-0.0744	-0.259	Mm.905	Rsu1
AA235370	Hs.537002	"CDNA clone IMAGE:4811759, partial cds"		0	-0.06	-0.4	0	0.01	0.1		ND	Data not found							
AA235388	Hs.404289	Tropomodulin 1	TMOD1	0	0.2	1.2	0	0.12	1.6	NM_003275	ND	7111	1422754_at	-0.677	-1.676	-1.03E-001	-2.54E-001	Mm.249594	Tmod1
AA235706	Hs.89657	"TAF10 RNA polymerase II, TATA box binding protein (TBP)-associated factor, 30kDa"	TAF10	0	-0.07	-0.8	0	-0.03	-0.2	NM_006284	0	6881	1448784_at	-0.027	-0.042	-2.57E-001	-3.94E-001	Mm.285771	Taf10
AA236141	Hs.496414	"ATPase, Cu++ transporting, alpha polypeptide (Menkes syndrome)"	ATP7A	0	0.15	1	0	-0.06	-0.9	NM_000052	1	538	1418774_a_at	0.045	0.148	3.22E-001	1.07E+000	Mm.254297	Atp7a
													1436921_at	0.36	0.998	0.178	0.494	Mm.254297	Atp7a
AA236164	Hs.181301	Cathepsin S	CTSS	0	-0.11	-0.7	0	-0.12	-1.8	NM_004079	0	1520	1448591_at	0.141	0.934	-3.29	-21.8	Mm.3619	Ctss
AA236171	Hs.531704	"Protein kinase C, alpha"	PRKCA	0	-0.15	-1.9	0	0.01	0.1	NM_002737	ND	5578	1427562_a_at	-0.389	-2.703	4.70E-002	3.26E-001	Mm.222178	AI875142
													1437393_at	-0.385	-2.224	-0.102	-0.592	Mm.222178	AI875142
													1445028_at	-0.018	-0.105	-0.14	-0.8	Mm.222178	AI875142
													1445395_at	-0.719	-2.342	-0.0963	-0.313	Mm.222178	AI875142
													1446598_at	-0.398	-1.594	-0.153	-0.613	Mm.222178	AI875142
													1450945_at	-0.416	-1.591	-0.362	-1.38	Mm.222178	AI875142
AA236957	Hs.522795	Rac/Cdc42 guanine nucleotide exchange factor (GEF) 6	ARHGEF6	0	-0.19	-3.9	0	-0.03	-0.4	NM_004840	1	9459	1429012_at	-1.508	-1.882	-1.37E-001	-1.72E-001	Mm.261443	Arhgef6
													1442292_at	-0.147	-0.887	0.0744	0.448	Mm.261443	Arhgef6
AA243439	Hs.423348	Multiple endocrine neoplasia I	MEN1	0	0.05	0.5	0	0.04	1.1	NM_000244	ND	4221	1416347_at	-0.242	-0.922	-3.77E-001	-1.43E+000	Mm.12917	Men1
													1416348_at	-0.244	-1.4	-0.159	-0.913	Mm.12917	Men1
													1443826_x_at	-0.032	-0.144	-0.0994	-0.445	Mm.12917	Men1
AA243694	Hs.349094	"SH2 domain protein 1A, Duncan's disease (lymphoproliferative syndrome)"	SH2D1A	0	0.08	0.6	0	0.03	0.4	NM_002351	1	4068	1449393_at	0.186	1.036	-1.56E-001	-8.69E-001	Mm.235391	Sh2d1a
AA243749	Hs.275757	"Discoidin domain receptor family, member 2"	DDR2	0	0.18	1.5	0	-0.05	-1	NM_006182	1	4921	1422738_at	0.163	0.803	2.35E-001	1.16E+000	Mm.4999	Ddr2
AA250730	Hs.158195	Heat shock transcription factor 2	HSF2	0	-0.01	-0.1	0	-0.02	-0.5	NM_004506	1	3298	1444436_at	0.251	0.733	5.22E-001	1.52E+000	Mm.261395	Hsf2
													1449306_at	0.089	0.629	-0.0352	-0.249	Mm.261395	Hsf2
AA250746	Hs.533831	Chromosome 13 open reading frame 22	C13orf22	0	-0.08	-1	0	0.11	2.1	NM_005800	0	10208	Data not found						
AA250771	Data not found			0	0.25	3.8	0	0.18	2.8		ND	Data not found							
AA251354	Hs.523506	Tryptophanyl tRNA synthetase 2 (mitochondrial)	WARS2	0	-0.02	-0.3	0	0.09	1.9	NM_015836	1	10352	1429279_at	-0.322	-2.12	-6.36E-002	-4.19E-001	Mm.316754	Wars2
													1435273_at	-0.057	-0.265	0.371	1.74	Mm.316754	Wars2
													1439919_at	0.255	1.212	0.0576	0.274	Mm.316754	Wars2
AA251457	Data not found			0	0	0	0	0.12	2.4		ND	Data not found							
AA251737	Hs.264482	APG12 autophagy 12-like (S. cerevisiae)	APG12L	0	-0.15	-1.9	0	0	0	NM_004707	0	9140	1439457_x_at	0.033	0.208	4.77E-002	2.97E-001	Mm.9852	Apg12l
													1451746_a_at	-0.14	-0.751	0.0404	0.217	Mm.9852	Apg12l
													1451747_a_at	0.328	1.279	0.471	1.84	Mm.9852	Apg12l
AA251770	Hs.437366	"Proteasome (prosome, macropain) 26S subunit, ATPase, 2"	PSMC2	0	0.11	1.1	0	-0.05	-1	NM_002803	ND	5701	1426611_at	0.021	0.056	8.69E-002	2.27E-001	Mm.2462	Psmc2
													1435859_x_at	-0.064	-0.242	0.0306	0.116	Mm.2462	Psmc2
AA251784	Hs.69089	"Galactosidase, alpha"	GLA	0	-0.04	-0.5	0	-0.04	-0.8	NM_000169	1	2717	1418248_at	0.086	0.217	-1.02E-001	-2.58E-001	Mm.1114	Gla
													1449006_at	-0.211	-1.477	0.066	0.462	Mm.1114	Gla
AA251800	Hs.269857	HIV-1 rev binding protein 2	HRB2	0	0.02	0.5	1	0.53	9.8	NM_007043	1	11103	1420139_s_at	0.055	0.144	5.66E-001	1.49E+000	Mm.34606	Hrb2
													1428084_at	0.202	0.34	0.623	1.05	Mm.34606	Hrb2
													1444726_at	-0.313	-0.801	0.451	1.15	Mm.34606	Hrb2
													1449746_s_at	-0.347	-1.062	0.292	0.895	Mm.34606	Hrb2
													1452658_at	-0.163	-0.636	0.147	0.573	Mm.34606	Hrb2
AA252169	Hs.100921	Zinc finger protein 193	ZNF193	0	0.09	1.3	0	0.02	0.3	NM_006299	ND	7746	Data not found						
AA252318	Data not found			0	-0.09	-1.4	0	0.06	1.4		ND	Data not found							
AA252395	Data not found			0	0.03	0.4	0	-0.04	-0.8		ND	Data not found							
AA253395	Hs.546308	TEA domain family member 1 (SV40 transcriptional enhancer factor)	TEAD1	0	-0.22	-2.6	0	0.05	0.4	NM_021961	ND	7003	1423434_at	-0.238	-1.394	-8.39E-002	-4.92E-001	Mm.28081	Tead1
													1447911_at	0.642	1.579	-0.117	-0.289	Mm.28081	Tead1
													1456717_at	0.075	0.236	0.0838	0.265	Mm.28081	Tead1
												440029	Data not found						
AA253395	Hs.546308	TEA domain family member 1 (SV40 transcriptional enhancer factor)	TEAD1	0	0.21	1.6	0	-0.01	-0.2	NM_021961	ND	7003	1423434_at	-0.238	-1.394	-8.39E-002	-4.92E-001	Mm.28081	Tead1
													1447911_at	0.642	1.579	-0.117	-0.289	Mm.28081	Tead1
													1456717_at	0.075	0.236	0.0838	0.265	Mm.28081	Tead1
												440029	Data not found						
AA253413	Hs.29978	Frataxin	FXN	0	0	0	0	0.01	0.1	NM_000144	ND	2395	Data not found						
AA253430	Hs.91161	Prefoldin 4	PFDN4	0	-0.14	-0.9	0	-0.03	-0.4	NM_002623	ND	5203	1454888_at	0.402	1.551	2.91E-001	1.12E+000	Mm.28808	Pfdn4
AA253434	Hs.158195	Heat shock transcription factor 2	HSF2	0	-0.2	-0.7	0	0.02	0.3	NM_004506	1	3298	1444436_at	0.251	0.733	5.22E-001	1.52E+000	Mm.261395	Hsf2
													1449306_at	0.089	0.629	-0.0352	-0.249	Mm.261395	Hsf2
AA253442	Hs.434951	Ubiquitin specific protease 15	USP15	0	0.16	1.1	0	0	0	NM_006313	1	9958	1436891_at	-0.959	-3.452	4.61E-001	1.66E+000	Mm.244209	Usp15
													1446186_at	0.084	0.293	0.0432	0.15	Mm.244209	Usp15
													1447881_x_at	-0.258	-0.79	-0.218	-0.666	Mm.244209	Usp15
													1454036_a_at	-0.252	-0.409	0.642	1.04	Mm.244209	Usp15
													1455842_x_at	-0.693	-2.511	0.233	0.844	Mm.244209	Usp15
													1458395_at	0.102	0.403	0.0498	0.196	Mm.244209	Usp15
AA253448	Hs.1063	Small nuclear ribonucleoprotein polypeptide C	SNRPC	0	0.05	0.4	0	-0.04	-1	NM_003093	ND	6631	Data not found						
AA253464	Hs.40499	Dickkopf homolog 1 (Xenopus laevis)	DKK1	0	0.03	0.3	-1	-0.23	-3.2	NM_012242	1	22943	1420360_at	0.826	3.59	-2.05E-001	-8.93E-001	Mm.214717	Dkk1
													1458232_at	1.116	4.246	-0.195	-0.74	Mm.214717	Dkk1
AA255552	Hs.435044	"TBC1 domain family, member 22A"	TBC1D22A	0	-0.11	-1.1	0	0.08	1	NM_014346	ND	25771	1423776_s_at	-0.387	-1.191	-2.84E-001	-8.72E-001	Mm.28904	D15Ertd781e
													1445079_at	0.061	0.404	0.057	0.378	Mm.28904	D15Ertd781e
													1451107_at	-0.059	-0.404	-0.0259	-0.178	Mm.28904	D15Ertd781e
AA255812	Hs.271940	E74-like factor 4 (ets domain transcription factor)	ELF4	0	-0.14	-1.7	0	-0.17	-2.3	NM_001421	ND	2000	1421337_at	0.12	0.569	-5.62E-002	-2.67E-001	Mm.36808	BC042423
													1421338_at	-0.076	-0.35	0.342	1.57	Mm.36808	BC042423
													1436466_at	-0.432	-1.932	-0.123	-0.548	Mm.36808	BC042423
AA256123	Hs.196981	Fragile histidine triad gene	FHIT	0	0.01	0.1	0	-0.1	-0.8	NM_002012	ND	2272	1425893_a_at	0.119	0.647	2.47E-001	1.34E+000	Mm.235938	Fhit
												246734	Data not found						
AA256132	Hs.478673	Interleukin 1 receptor accessory protein	IL1RAP	0	0.01	0.1	1	0.16	3	NM_002182	1	3556	1421843_at	-0.18	-0.847	-3.50E-002	-1.65E-001	Mm.253424	Il1rap
													1421844_at	-0.643	-1.107	0.22	0.379	Mm.253424	Il1rap
													1449585_at	-0.295	-0.851	-0.0878	-0.253	Mm.253424	Il1rap
													1457601_at	-0.011	-0.074	-0.124	-0.855	Mm.253424	Il1rap
AA256132	Hs.478673	Interleukin 1 receptor accessory protein	IL1RAP	0	0.02	0.3	0	0	0.1	NM_002182	1	3556	1421843_at	-0.18	-0.847	-3.50E-002	-1.65E-001	Mm.253424	Il1rap
													1421844_at	-0.643	-1.107	0.22	0.379	Mm.253424	Il1rap
													1449585_at	-0.295	-0.851	-0.0878	-0.253	Mm.253424	Il1rap
													1457601_at	-0.011	-0.074	-0.124	-0.855	Mm.253424	Il1rap
AA256172	Hs.1422	Gardner-Rasheed feline sarcoma viral (v-fgr) oncogene homolog	FGR	0	0.02	0.2	0	0.04	0.4	NM_005248	1	2268	1419526_at	0.021	0.08	-4.43E-002	-1.69E-001	Mm.271665	Fgr
													1442804_at	0.006	0.021	-0.0112	-0.0398	Mm.271665	Fgr
AA256304	Hs.172648	Distal-less homeobox 4	DLX4	0	0.02	0.2	0	0.01	0.1	NM_001934	ND	1748	1420595_at	-0.051	-0.151	4.94E-001	1.47E+000	Mm.78052	Dlx4
													1443591_at	-0.291	-0.975	0.212	0.71	Mm.78052	Dlx4
AA256383	Hs.434525	"Protein kinase, AMP-activated, gamma 3 non-catalytic subunit"	PRKAG3	0	-0.01	-0.1	0	0.03	0.4	NM_017431	0	53632	1444480_at	-0.147	-0.898	8.09E-002	4.93E-001	Mm.166501	Prkag3
												285181	Data not found						
AA256471	Hs.50123	Zinc finger protein 189	ZNF189	0	0.07	0.5	0	-0.09	-1.5	NM_003452	ND	7743	1425287_at	0.085	0.508	1.76E-001	1.05E+000	Mm.186994	Zfp189
AA256502	Data not found			0	-0.01	-0.1	0	-0.01	-0.1		ND	Data not found							
AA256508	Hs.434961	Ataxin 1	ATXN1	0	-0.1	-1.1	0	0.06	1.7	NM_000332	ND	6310	1438294_at	0.181	0.805	1.55E-001	6.88E-001	Mm.342686	Sca1
													1445695_at	-0.397	-2.106	0.165	0.878	Mm.342686	Sca1
													1447402_at	-0.144	-0.97	0.0995	0.672	Mm.342686	Sca1
													1450499_at	-0.098	-0.565	0.0081	0.0466	Mm.342686	Sca1
AA256532	Hs.20573	Insulin-like growth factor 1 receptor	IGF1R	0	0.32	1.4	0	-0.07	-0.8	NM_000875	1	3480	1426565_at	-0.183	-0.475	-8.88E-002	-2.31E-001	Mm.275742	A330103N21Rik
													1428967_at	-0.039	-0.086	0.073	0.16	Mm.275742	A330103N21Rik
													1437219_at	0.043	0.068	0.293	0.46	Mm.275742	A330103N21Rik
													1443566_at	0.252	1.398	0.0766	0.425	Mm.275742	A330103N21Rik
													1445600_at	0.411	0.929	0.374	0.844	Mm.275742	A330103N21Rik
													1445664_at	-0.089	-0.281	0.0793	0.25	Mm.275742	A330103N21Rik
													1446303_at	-0.303	-1.059	0.202	0.704	Mm.275742	A330103N21Rik
													1452108_at	-0.245	-1.18	-0.185	-0.892	Mm.275742	A330103N21Rik
													1452982_at	-0.028	-0.042	0.0594	0.0881	Mm.275742	A330103N21Rik
												145815	Data not found						
AA256597	Hs.73090	Nuclear factor of kappa light polypeptide gene enhancer in B-cells 2 (p49/p100)	NFKB2	0	0.15	2.3	0	-0.02	-0.3	NM_002502	1	4791	1425902_a_at	-0.695	-3.373	4.33E-002	2.10E-001	Mm.102365	Nfkb2
AA258001	Hs.307905	"V-rel reticuloendotheliosis viral oncogene homolog B, nuclear factor of kappa light polypeptide gene enhancer in B-cells 3 (avian)"	RELB	0	0.11	1.6	0	0.02	0.4	NM_006509	ND	5971	1417856_at	-0.248	-1.055	-5.64E-002	-2.40E-001	Mm.358630	Relb
AA258396	Hs.484885	"CDNA clone IMAGE:4514712, partial cds"		0	-0.01	-0.1	0	-0.09	-1		ND	Data not found							
AA258580	Hs.432416	Full-length cDNA clone CS0DI027YJ05 of Placenta Cot 25-normalized of Homo sapiens (human)		0	0.25	1.5	0	0.12	1.2		ND	Data not found							
AA262074	Hs.509513	Natural cytotoxicity triggering receptor 3	NCR3	0	-0.04	-0.6	0	-0.05	-0.5	NM_147130	ND	259197	Data not found						
AA262080	Hs.162585	"Solute carrier family 12 (sodium/potassium/chloride transporters), member 2"	SLC12A2	0	0.05	0.5	0	0.06	1	NM_001046	1	6558	1417622_at	0.768	2.085	1.72E-001	4.68E-001	Mm.4168	Slc12a2
													1417623_at	0.515	1.225	0.00451	0.0107	Mm.4168	Slc12a2
													1443332_at	0.002	0.011	0.299	1.38	Mm.4168	Slc12a2
													1448780_at	0.413	1.808	0.259	1.13	Mm.4168	Slc12a2
AA262205	Hs.502461	"Diacylglycerol kinase, zeta 104kDa"	DGKZ	0	0.18	1.3	0	0.05	1	NM_003646	ND	8525	1426738_at	0.217	0.593	-3.35E-001	-9.16E-001	Mm.314923	Dgkz
													1446614_at	-0.605	-2.67	0.026	0.115	Mm.314923	Dgkz
													1452169_a_at	-0.139	-0.231	-0.518	-0.861	Mm.314923	Dgkz
AA262504	Hs.185774	Eyes absent homolog 3 (Drosophila)	EYA3	0	-0.01	-0.1	0	-0.09	-1.5	NM_001990	1	2140	1420933_a_at	-0.105	-0.351	8.48E-002	2.83E-001	Mm.227733	Eya3
													1425989_a_at	-0.099	-0.423	-0.13	-0.557	Mm.227733	Eya3
													1429927_at	-0.008	-0.059	-0.213	-1.52	Mm.227733	Eya3
													1435443_at	-0.064	-0.227	0.0527	0.186	Mm.227733	Eya3
													1441543_at	-0.277	-1.589	-0.0537	-0.308	Mm.227733	Eya3
													1459154_at	0.132	0.282	0.14	0.298	Mm.227733	Eya3
AA262719	Hs.402773	"Protein tyrosine phosphatase, non-receptor type 7"	PTPN7	0	0.19	1.5	0	0.01	0.1	NM_002832	ND	5778	Data not found						
AA262988	Hs.502182	Brain-derived neurotrophic factor	BDNF	0	0.13	1.1	0	-0.13	-2.1	NM_001709	1	627	1422168_a_at	-0.088	-0.309	2.41E-001	8.42E-001	Mm.1442	Bdnf
													1422169_a_at	-0.2	-0.869	0.179	0.778	Mm.1442	Bdnf
												497258	Data not found						
AA278134	Data not found			0	-0.22	-1.9	0	0.15	2.5		ND	Data not found							
AA278402	Hs.472475	Microtubule-actin crosslinking factor 1	MACF1	0	-0.12	-1.6	0	0.18	1.7	NM_012090	1	23056	Data not found						
												23499	1428847_a_at	-0.275	-0.656	0.0632	0.151	Mm.3350	Macf1
													1428848_a_at	-0.194	-0.459	-0.0979	-0.232	Mm.3350	Macf1
													1439582_at	-0.129	-0.372	0.36	1.04	Mm.3350	Macf1
													1459464_at	-0.123	-0.41	0.0577	0.193	Mm.3350	Macf1
AA278698	Hs.185910	Haloacid dehalogenase-like hydrolase domain containing 1A	HDHD1A	0	-0.06	-1.3	0	-0.04	-0.9	NM_012080	ND	8226	1420775_at	-0.005	-0.03	-5.17E-002	-2.86E-001	Mm.158150	Hdhd1a
AA278749	Hs.522309	"Nuclear cap binding protein subunit 1, 80kDa"	NCBP1	0	-0.08	-1.2	0	0.07	0.9	NM_002486	ND	4686	1433663_s_at	0.123	0.767	1.75E-001	1.09E+000	Mm.260403	LOC433702
AA278759	Hs.1908	"Proteoglycan 1, secretory granule"	PRG1	0	0.07	0.8	0	-0.06	-1.1	NM_002727	ND	5552	1417426_at	-1.669	-1.192	-1.51E+000	-1.08E+000	Mm.338790	Prg1
AA278836	Hs.436445	Chromosome 8 open reading frame 1	C8orf1	0	0.11	1.9	0	-0.02	-0.2	NM_004337	0	734	1424289_at	1.034	3.065	6.23E-001	1.85E+000	Mm.46455	BC010311
													1424290_at	0.506	2.334	0.0299	0.138	Mm.46455	BC010311
													1441568_at	0.163	0.7	0.339	1.46	Mm.46455	BC010311
AA278839	Hs.50216	Zinc finger protein 588	ZNF588	0	-0.14	-2.1	1	0.18	3.4		ND	51427	1455413_at	0.579	3.014	-9.64E-003	-5.02E-002	Mm.135067	Zfp11
AA278853	Hs.347614	Mitochondrial translation optimization 1 homolog (S. cerevisiae)	MTO1	0	0.1	0.6	0	-0.04	-0.8	NM_012123	0	25821	1416991_at	-0.285	-1.342	-1.98E-001	-9.34E-001	Mm.291779	Mto1
													1431739_at	-0.518	-2.465	-0.0524	-0.25	Mm.291779	Mto1
AA279020	Hs.19306	Likely ortholog of mouse synembryn	RIC8	0	-0.01	-0.1	0	0.06	0.6	NM_021932	ND	60626	1424819_a_at	-0.262	-1.455	3.67E-002	2.04E-001	Mm.281916	AI114950
													1438949_at	-0.591	-2	-0.117	-0.396	Mm.281916	AI114950
													1438950_x_at	-0.349	-1.353	0.00794	0.0308	Mm.281916	AI114950
													1445729_at	-0.18	-0.693	0.125	0.48	Mm.281916	AI114950
													1455809_x_at	-0.631	-2.009	-0.254	-0.809	Mm.281916	AI114950
AA279060	Hs.549082	B-cell CLL/lymphoma 10	BCL10	0	-0.4	-2.6	0	0.13	2.8	NM_003921	ND	8915	1418970_a_at	0.391	1.337	-1.23E-001	-4.20E-001	Mm.239141	Bcl10
													1418971_x_at	0.357	1.356	-0.135	-0.514	Mm.239141	Bcl10
													1418972_at	0.226	0.502	-0.249	-0.553	Mm.239141	Bcl10
													1443524_x_at	-0.012	-0.073	-0.245	-1.53	Mm.239141	Bcl10
AA279072	Hs.523875	Inositol polyphosphate phosphatase-like 1	INPPL1	0	0.15	2	0	0.21	2.6	NM_001567	1	3636	1460394_a_at	-0.573	-2.062	-1.49E-001	-5.38E-001	Mm.5028	Inppl1
AA279114	Hs.6347	Low density lipoprotein receptor-related protein 5	LRP5	0	0.11	1.1	0	0.05	0.8	NM_002335	1	4041	1449299_at	-0.079	-0.497	-1.31E-001	-8.22E-001	Mm.274581	Lrp5
AA279133	Hs.517493	"Adrenergic, beta, receptor kinase 2"	ADRBK2	0	-0.19	-2.2	0	-0.06	-0.7	NM_005160	ND	157	1434450_s_at	0.662	3.188	5.02E-002	2.42E-001	Mm.285619	Adrbk2
													1439178_at	-0.149	-0.603	-0.159	-0.646	Mm.285619	Adrbk2
AA279147	Hs.285401	"Colony stimulating factor 2 receptor, beta, low-affinity (granulocyte-macrophage)"	CSF2RB	0	-0.01	-0.2	0	0.11	1	NM_000395	ND	1439	1421326_at	0.115	0.621	-0.252	-1.36	Mm.235324	Csf2rb1
													1450200_s_at	-0.023	-0.135	-0.294	-1.72	Mm.235324	Csf2rb1
													1455660_at	-0.187	-0.998	-0.558	-2.97	Mm.235324	Csf2rb1
													1449360_at	0.022	0.12	-0.0755	-0.414	Mm.1940	Csf2rb2
AA279188	Hs.501574	A disintegrin and metalloproteinase domain 8	ADAM8	0	-0.05	-0.7	0	0.08	0.9	NM_001109	ND	101	1416871_at	-1.588	-1.694	2.32E-002	2.48E-002	Mm.15969	Adam8
AA279429	Hs.195080	Endothelin converting enzyme 1	ECE1	0	0.03	0.1	0	-0.03	-0.3	NM_001397	ND	1889	1434177_at	0.256	0.474	-0.125	-0.23	Mm.274463	Ece1
													1445688_at	-0.38	-2.638	-0.292	-2.03	Mm.274463	Ece1
													1455741_a_at	0.404	0.651	-0.404	-0.651	Mm.274463	Ece1
AA279440	Hs.409911	"Tafazzin (cardiomyopathy, dilated 3A (X-linked); endocardial fibroelastosis 2; Barth syndrome)"	TAZ	0	-0.26	-2.2	0	0.08	1.4	NM_000116	0	6901	1416207_at	-0.1	-0.364	8.70E-002	3.15E-001	Mm.268483	Taz
													1453785_at	-0.084	-0.56	0.21	1.4	Mm.268483	Taz
AA279531	Hs.375957	"Integrin, beta 2 (antigen CD18 (p95), lymphocyte function-associated antigen 1; macrophage antigen 1 (mac-1) beta subunit)"	ITGB2	0	0.02	0.4	0	0.07	0.8	NM_000211	ND	3689	1450678_at	0.65	2.453	-1.06	-4	Mm.1137	Itgb2
AA279658	Hs.344812	Three prime repair exonuclease 1	TREX1	0	0.16	1.1	-1	-0.17	-3.5	NM_016381	ND	11277	1434321_at	0.144	0.651	-1.58E-001	-7.14E-001	Mm.100622	6620401K05Rik
AA279680	Hs.190334	"RAP1A, member of RAS oncogene family"	RAP1A	0	0.01	0.1	1	0.26	6.3	NM_002884	ND	5906	1424139_at	0.217	0.604	3.55E-001	9.91E-001	Mm.333868	Rap1a
													1448020_at	-0.183	-0.635	0.429	1.49	Mm.333868	Rap1a
AA279755	Hs.208854	"CD69 antigen (p60, early T-cell activation antigen)"	CD69	-1	-0.31	-4.7	0	-0.09	-1.1	NM_001781	1	969	1428735_at	0.091	0.631	-6.93E-002	-4.82E-001	Mm.74745	Cd69
AA279762	Hs.54483	N-myc (and STAT) interactor	NMI	0	-0.19	-1.5	0	-0.07	-1.2	NM_004688	ND	9111	1425719_a_at	-0.127	-0.561	1.88E-001	8.32E-001	Mm.7491	Nmi
AA279804	Hs.190334	"RAP1A, member of RAS oncogene family"	RAP1A	0	-0.05	-0.6	1	0.24	4.4	NM_002884	ND	5906	1424139_at	0.217	0.604	3.55E-001	9.91E-001	Mm.333868	Rap1a
													1448020_at	-0.183	-0.635	0.429	1.49	Mm.333868	Rap1a
AA279919	Data not found			-1	-0.26	-4.1	1	0.21	4		ND	Data not found							
AA279941	Hs.399810	Zinc finger protein 42 (myeloid-specific retinoic acid-responsive)	ZNF42	0	0.1	0.8	0	0.02	0.2	NM_003422	ND	7593	1420738_at	-0.094	-0.355	5.24E-002	1.98E-001	Mm.10103	Zfp98
AA279987	Hs.153058	"Butyrophilin, subfamily 1, member A1"	BTN1A1	0	-0.02	-0.1	0	0.01	0.3	NM_001732	ND	696	1419175_a_at	-0.188	-1.317	-0.58	-4.07	Mm.1420	Btn1a1
													1425754_a_at	-0.141	-0.989	-0.13	-0.91	Mm.1420	Btn1a1
													1451824_at	-0.017	-0.098	0.145	0.83	Mm.1420	Btn1a1
AA279990	Data not found			0	0.11	1.5	0	-0.07	-2		ND	Data not found							
AA280214	Hs.477693	NCK adaptor protein 1	NCK1	0	0.04	0.5	0	0.1	1.9	NM_006153	1	4690	1421487_a_at	0.117	0.191	7.73E-001	1.27E+000	Mm.181485	Nck1
													1424543_at	0.218	0.875	0.0404	0.162	Mm.181485	Nck1
													1439654_at	0.175	1.183	0.204	1.38	Mm.181485	Nck1
													1440781_at	0.359	0.938	0.369	0.965	Mm.181485	Nck1
AA280381	Hs.420229	Hepatitis B virus x associated protein	HBXAP	0	-0.06	-1.2	0	0	0	NM_016578	ND	2508	Data not found						
												51773	1423181_s_at	0.295	0.926	0.0927	0.291	Mm.211743	Hbxap
													1427548_a_at	-0.064	-0.121	-0.067	-0.126	Mm.211743	Hbxap
													1436935_x_at	0.142	0.558	0.0341	0.134	Mm.211743	Hbxap
													1442624_at	0.43	0.849	0.385	0.761	Mm.211743	Hbxap
AA280514	Data not found			0	-0.06	-0.4	0	0.22	3.9		ND	Data not found							
AA280647	Hs.132864	Signal transducer and activator of transcription 5B	STAT5B	0	0.03	0.4	0	-0.12	-1.9	NM_012448	1	6777	1422102_a_at	-0.044	-0.179	1.45E-001	5.92E-001	Mm.34064	Stat5b
													1422103_a_at	-0.034	-0.119	-0.423	-1.47	Mm.34064	Stat5b
AA280692	Hs.471675	"Diacylglycerol kinase, delta 130kDa"	DGKD	0	0.05	0.5	-1	-0.39	-8.4	NM_003648	ND	8527	Data not found						
AA280832	Hs.76057	UDP-galactose-4-epimerase	GALE	0	-0.01	-0.3	1	0.15	3.3	NM_000403	0	2582	1424140_at	-0.778	-1.43	-1.92E-001	-3.54E-001	Mm.247946	Gale
AA280846	Hs.88778	Carbonyl reductase 1	CBR1	0	-0.12	-1.5	0	-0.11	-2.1	NM_001757	ND	873	1460196_at	0.192	0.92	-1.80E-001	-8.61E-001	Mm.26940	Cbr1
AA280931	Data not found			0	0.4	2.3	0	-0.04	-0.6		ND	Data not found							
AA281057	Hs.498661	USP6 N-terminal like	USP6NL	0	-0.21	-3.6	-1	-0.26	-4.3		ND	9712	1432475_at	-0.275	-1.195	1.95E-001	8.48E-001	Mm.40673	Usp6nl
													1440590_at	0.253	1.169	0.202	0.934	Mm.40673	Usp6nl
													1455580_at	0.243	1.527	-0.0974	-0.612	Mm.40673	Usp6nl
AA281152	Hs.329502	"Caspase 9, apoptosis-related cysteine protease"	CASP9	0	0.01	0.1	-1	-0.33	-5.6	NM_001229	0	842	1426125_a_at	-0.102	-0.48	-6.88E-002	-3.22E-001	Mm.88829	Casp9
													1437537_at	0.003	0.015	0.0571	0.238	Mm.88829	Casp9
AA281347	Hs.443061	Chromosome X open reading frame 45	CXorf45	0	-0.08	-0.4	0	-0.07	-1	NM_024810	0	79868	Data not found						
AA281366	Hs.1540	THO complex 1	THOC1	0	0	-0.1	0	0.03	0.6	NM_005131	0	9984	1416208_at	0.151	0.353	-4.31E-002	-1.01E-001	Mm.329277	Usp14
													1420042_at	-0.552	-1.355	0.109	0.268	Mm.329277	Usp14
													1420043_s_at	-0.169	-0.522	0.0782	0.241	Mm.329277	Usp14
													1424641_a_at	0.072	0.119	0.963	1.58	Mm.219648	Thoc1
													1424642_at	0.184	0.373	0.959	1.94	Mm.219648	Thoc1
													1431044_at	-0.278	-0.51	0.185	0.339	Mm.329277	Usp14
													1437714_x_at	-0.109	-0.386	-0.0169	-0.0599	Mm.329277	Usp14
													1439201_at	0.135	0.495	0.152	0.556	Mm.329277	Usp14
													1455829_at	0.559	1.288	0.495	1.14	Mm.219648	Thoc1
AA281497	Hs.520414	Interferon gamma receptor 1	IFNGR1	0	0.35	3	1	0.25	6	NM_000416	ND	3459	1443602_at	-0.047	-0.235	-7.03E-002	-3.51E-001	Mm.549	Ifngr1
													1448167_at	0.142	0.873	-0.263	-1.62	Mm.549	Ifngr1
AA281549	Hs.211571	Holocytochrome c synthase (cytochrome c heme-lyase)	HCCS	0	-0.11	-0.9	0	-0.06	-1.4	NM_005333	1	3052	1420889_at	-0.162	-0.398	3.12E-001	7.67E-001	Mm.284033	Hccs
													1420890_at	0.404	0.813	0.592	1.19	Mm.284033	Hccs
AA281583	Hs.530970	B-cell CLL/lymphoma 7A	BCL7A	0	0.33	2.6	0	0.06	0.9	NM_020993	0	605	1428207_at	0.369	0.958	-1.28E-001	-3.33E-001	Mm.151960	Bcl7a
													1428208_at	-0.556	-1.79	-0.0417	-0.134	Mm.151960	Bcl7a
													1431439_at	0.095	0.634	-0.0427	-0.286	Mm.151960	Bcl7a
													1451855_at	0.265	1.492	-0.125	-0.703	Mm.151960	Bcl7a
													1458503_at	-0.184	-1.243	0.0931	0.629	Mm.151960	Bcl7a
													1459416_at	-0.061	-0.378	0.05	0.312	Mm.151960	Bcl7a
AA281616	Hs.461285	AT-binding transcription factor 1	ATBF1	0	-0.02	-0.1	0	0.11	1.6	NM_006885	ND	463	1420649_at	-0.451	-0.819	4.71E-004	8.56E-004	Mm.196564	Atbf1
													1429725_at	-0.133	-0.792	0.0399	0.237	Mm.196564	Atbf1
													1445941_at	0.159	0.326	-0.115	-0.236	Mm.196564	Atbf1
													1446094_at	0.255	0.542	0.27	0.573	Mm.196564	Atbf1
													1446453_at	0.132	0.679	-0.107	-0.549	Mm.196564	Atbf1
AA281635	Hs.411311	Interleukin 24	IL24	0	-0.27	-1.9	0	0.08	1.2	NM_006850	ND	11009	1426181_a_at	-0.175	-0.776	2.38E-001	1.06E+000	Mm.196691	Il24
AA281667	Hs.433700	"Protein kinase (cAMP-dependent, catalytic) inhibitor alpha"	PKIA	0	-0.14	-0.9	0	0.05	0.7	NM_006823	1	5569	1420858_at	0.069	0.321	2.28E-001	1.05E+000	Mm.3193	Pkia
													1420859_at	0.943	1.564	0.678	1.12	Mm.3193	Pkia
AA281731	Hs.529509	Natural killer-tumor recognition sequence	NKTR	-1	-0.2	-4	1	0.18	4.4	NM_005385	ND	4820	1423248_at	-0.291	-0.687	4.45E-001	1.05E+000	Mm.32842	Nktr
													1423249_at	-0.491	-1.448	0.334	0.984	Mm.32842	Nktr
													1437660_at	0.393	0.722	0.359	0.66	Mm.32842	Nktr
													1440804_at	-0.313	-1.149	-0.246	-0.903	Mm.32842	Nktr
													1458676_at	0.098	0.302	0.0546	0.168	Mm.32842	Nktr
AA281731	Hs.529509	Natural killer-tumor recognition sequence	NKTR	0	-0.17	-2.3	0	0.36	6.5	NM_005385	ND	4820	1423248_at	-0.291	-0.687	4.45E-001	1.05E+000	Mm.32842	Nktr
													1423249_at	-0.491	-1.448	0.334	0.984	Mm.32842	Nktr
													1437660_at	0.393	0.722	0.359	0.66	Mm.32842	Nktr
													1440804_at	-0.313	-1.149	-0.246	-0.903	Mm.32842	Nktr
													1458676_at	0.098	0.302	0.0546	0.168	Mm.32842	Nktr
AA281733	Hs.522590	"Eukaryotic translation initiation factor 1A, X-linked"	EIF1AX	0	0.03	0.6	0	0.02	0.6	NM_001412	ND	1964	1424343_a_at	-0.118	-0.272	3.61E-001	8.34E-001	Mm.262037	Eif1a
													1424344_s_at	0.33	0.906	0.73	2.01	Mm.262037	Eif1a
													1427479_at	-0.231	-1.31	0.00318	0.0181	Mm.262037	Eif1a
													1444529_at	-0.129	-0.867	0.00924	0.0622	Mm.262037	Eif1a
AA281784	Hs.518451	"Phosphoinositide-3-kinase, catalytic, delta polypeptide"	PIK3CD	0	-0.13	-0.7	0	0.38	3.1	NM_005026	1	5293	1422991_at	-0.082	-0.368	5.03E-002	2.25E-001	Mm.229108	Pik3cd
													1422992_s_at	-0.244	-1.06	-0.181	-0.786	Mm.229108	Pik3cd
													1443798_at	1.142	2.262	-0.0641	-0.127	Mm.229108	Pik3cd
													1446770_at	-0.056	-0.318	0.147	0.829	Mm.229108	Pik3cd
													1453281_at	0.103	0.579	0.0788	0.442	Mm.229108	Pik3cd
													1458321_at	0.027	0.16	0.267	1.57	Mm.229108	Pik3cd
												440559	Data not found						
AA281797	Hs.422901	"CDNA FLJ36630 fis, clone TRACH2018278"		0	0.17	2.4	1	0.17	3.3		ND	Data not found							
AA281930	Data not found			0	-0.11	-1.3	0	-0.01	-0.1		ND	Data not found							
AA281945	Hs.82548	MAP-kinase activating death domain	MADD	0	0	0	0	0.08	1.2	NM_003682	ND	8567	1425735_at	-0.078	-0.516	1.66E-002	1.10E-001	Mm.36410	Madd
													1455502_at	-0.226	-0.818	-0.423	-1.53	Mm.36410	Madd
AA282063	Hs.550501	Polymerase (RNA) III (DNA directed) polypeptide C (62kD)	POLR3C	0	0.18	1.9	0	0.08	0.4	NM_006468	1	10623	1451658_a_at	-0.093	-0.339	5.53E-002	2.01E-001	Mm.276043	Polr3c
													1453256_at	-0.222	-0.993	-0.265	-1.19	Mm.276043	Polr3c
													1456803_at	-0.3	-1.769	-0.121	-0.711	Mm.276043	Polr3c
AA282092	Hs.68257	"General transcription factor IIF, polypeptide 1, 74kDa"	GTF2F1	0	0.04	0.6	0	0.05	0.9	NM_002096	ND	2962	1417698_at	-0.524	-3.106	-1.55E-001	-9.18E-001	Mm.24632	Gtf2f1
													1417699_at	-1.068	-1.813	-0.29	-0.493	Mm.24632	Gtf2f1
AA282092	Hs.68257	"General transcription factor IIF, polypeptide 1, 74kDa"	GTF2F1	0	0.05	0.7	0	0.15	2.7	NM_002096	ND	2962	1417698_at	-0.524	-3.106	-1.55E-001	-9.18E-001	Mm.24632	Gtf2f1
													1417699_at	-1.068	-1.813	-0.29	-0.493	Mm.24632	Gtf2f1
AA282134	Hs.79033	Glutaminyl-peptide cyclotransferase (glutaminyl cyclase)	QPCT	0	-0.5	-2.1	0	-0.1	-0.8	NM_012413	1	25797	1426622_a_at	0.042	0.192	1.50E-001	6.94E-001	Mm.293870	Qpct
AA282196	Hs.201918	Homeodomain interacting protein kinase 3	HIPK3	0	0.1	1.9	0	0.06	0.7	NM_005734	ND	10114	1419191_at	-0.359	-1.735	-1.55E-001	-7.47E-001	Mm.257925	Hipk3
													1426819_at	0.341	0.724	0.207	0.439	Mm.257925	Hipk3
AA282230	Hs.250758	"Proteasome (prosome, macropain) 26S subunit, ATPase, 3"	PSMC3	0	0.19	2.6	0	-0.01	-0.2	NM_002804	1	5702	1416282_at	-0.074	-0.315	-7.08E-002	-3.00E-001	Mm.289832	Psmc3
AA282253	Hs.35804	Hect domain and RLD 3	HERC3	0	-0.22	-1.6	0	-0.03	-0.5		ND	8916	Data not found						
AA282301	Hs.280202	SET binding factor 1	SBF1	0	-0.05	-0.7	0	0.01	0.1	NM_002972	ND	6305	1430552_a_at	0.007	0.045	-1.76E-001	-1.15E+000	Mm.35483	Sbf1
													1434707_at	-0.199	-1.314	-0.252	-1.67	Mm.35483	Sbf1
AA282537	Hs.153629	"MADS box transcription enhancer factor 2, polypeptide B (myocyte enhancer factor 2B)"	MEF2B	0	-0.3	-2.2	0	0.01	0.1	NM_005919	ND	4207	1421541_a_at	-0.082	-0.404	-3.13E-002	-1.54E-001	Mm.644	Mef2b
													1429079_a_at	-0.208	-1.137	0.0813	0.444	Mm.644	Mef2b
													1456267_at	-0.388	-1.554	-0.157	-0.628	Mm.644	Mef2b
AA282582	Hs.157035	Zinc finger protein 197	ZNF197	0	-0.09	-1.6	0	0.04	0.4	NM_006991	ND	10168	Data not found						
AA282594	Hs.407604	"Cofactor required for Sp1 transcriptional activation, subunit 2, 150kDa"	CRSP2	0	-0.01	-0.1	1	0.24	4.1	NM_004229	1	9282	1443597_at	0.223	0.802	-2.57E-001	-9.24E-001	Mm.17616	Crsp2
													1450229_at	-0.023	-0.081	-0.447	-1.57	Mm.17616	Crsp2
													1456785_at	0.183	0.735	-0.116	-0.465	Mm.17616	Crsp2
													1457167_at	0.314	1.343	-0.0196	-0.084	Mm.17616	Crsp2
AA282845	Hs.73986	CDC-like kinase 2	CLK2	0	0.06	0.4	0	0.14	2.5	NM_001291	ND	1196	1417743_at	0	0	-3.56E-003	-9.85E-003	Mm.288098	Clk2
AA282936	Hs.240	M-phase phosphoprotein 1	MPHOSPH1	0	0.02	0.2	0	0.03	0.3	NM_016195	0	9585	1419792_at	0.292	1.694	4.53E-002	2.63E-001	Mm.278471	Mphosph1
													1439695_a_at	-0.129	-0.193	0.753	1.13	Mm.278471	Mphosph1
													1440924_at	-0.22	-0.252	0.625	0.717	Mm.278471	Mphosph1
													1449612_x_at	0.47	2.165	0.155	0.715	Mm.278471	Mphosph1
AA283003	Hs.520506	F-box protein 5	FBXO5	0	-0.05	-1.1	0	-0.08	-1.4	NM_012177	1	26271	1429499_at	0.209	0.526	3.00E-001	7.56E-001	Mm.197520	Fbxo5
AA283007	Hs.90708	"Granzyme A (granzyme 1, cytotoxic T-lymphocyte-associated serine esterase 3)"	GZMA	0	0.14	1	0	0.06	0.7	NM_006144	1	3001	1417898_a_at	0.093	0.467	2.42E-001	1.22E+000	Mm.15510	Gzma
AA283020	Hs.88218	Prepronociceptin	PNOC	0	-0.24	-2.3	0	-0.05	-0.6	NM_006228	1	5368	1425892_a_at	0.053	0.257	-5.40E-002	-2.63E-001	Mm.16347	Pnoc
AA283024	Hs.197644	Headcase homolog (Drosophila)	HECA	0	-0.35	-0.8	0	0.12	1.4	NM_016217	ND	51696	1434477_at	-0.114	-0.427	1.31E-002	4.90E-002	Mm.276430	Heca
													1434478_at	0.364	1.62	0.295	1.32	Mm.276430	Heca
AA283046	Hs.48823	Heparan sulfate 2-O-sulfotransferase 1	HS2ST1	0	-0.11	-1.2	1	0.29	4.8	NM_012262	1	9653	1422739_at	0.035	0.184	-8.85E-002	-4.68E-001	Mm.12863	Hs2st1
													1440905_at	-0.1	-0.241	0.255	0.614	Mm.12863	Hs2st1
													1450729_at	0.175	0.477	-0.118	-0.32	Mm.12863	Hs2st1
													1450730_at	0.108	0.499	0.175	0.807	Mm.12863	Hs2st1
AA283090	Hs.502328	CD44 antigen (homing function and Indian blood group system)	CD44	-1	-0.47	-8.3	0	-0.06	-1.2	NM_000610	1	960	1423760_at	0.656	2.165	-1.35	-4.47	Mm.330428	Cd44
													1434376_at	0.934	4.551	-0.682	-3.32	Mm.330428	Cd44
													1443265_at	0.154	0.987	0.0932	0.597	Mm.330428	Cd44
													1452483_a_at	-0.025	-0.165	-0.256	-1.66	Mm.330428	Cd44
AA283125	Hs.496068	PCTAIRE protein kinase 1	PCTK1	0	-0.14	-1	-1	-0.24	-4.8	NM_006201	ND	5127	1415956_a_at	-0.198	-0.486	-1.73E-001	-4.24E-001	Mm.102574	Pctk1
													1438314_at	0.197	1.312	-0.0992	-0.661	Mm.102574	Pctk1
													1438625_s_at	-0.391	-0.913	-0.144	-0.337	Mm.102574	Pctk1
													1443296_at	-0.197	-1.096	0.025	0.139	Mm.102574	Pctk1
													1460169_a_at	-0.083	-0.486	-0.00774	-0.0454	Mm.102574	Pctk1
AA283629	Hs.529132	"Selenoprotein W, 1"	SEPW1	0	-0.2	-3.2	0	0.03	0.5	NM_003009	ND	6415	1416521_at	0.228	0.775	-4.67E-001	-1.59E+000	Mm.42829	Sepw1
													1460561_x_at	0.058	0.181	-0.239	-0.75	Mm.42829	Sepw1
AA283693	Hs.494192	Osteoclast stimulating factor 1	OSTF1	0	-0.14	-1.2	0	0.05	0.7	NM_012383	1	26578	1446023_at	-0.312	-1.866	-0.398	-2.38	Mm.172222	Ostf1
													1452246_at	-0.653	-1.162	-0.743	-1.32	Mm.172222	Ostf1
AA283744	Hs.268675	"MADS box transcription enhancer factor 2, polypeptide A (myocyte enhancer factor 2A)"	MEF2A	0	-0.17	-0.9	0	-0.1	-1.3	NM_005587	1	4205	1421252_a_at	0.216	0.469	2.69E-001	5.85E-001	Mm.132788	Mef2a
													1425426_a_at	0.242	1.061	0.00334	0.0146	Mm.132788	Mef2a
													1427185_at	-0.122	-0.205	0.418	0.702	Mm.132788	Mef2a
													1427186_a_at	0.411	0.626	0.644	0.98	Mm.132788	Mef2a
													1442623_at	0.591	1.592	0.155	0.416	Mm.132788	Mef2a
													1446500_at	0.071	0.382	0.0431	0.231	Mm.132788	Mef2a
													1452347_at	0.049	0.088	0.655	1.17	Mm.132788	Mef2a
													1457297_at	0.268	0.443	0.458	0.758	Mm.132788	Mef2a
AA283885	Hs.413099	"Glycine receptor, alpha 3"	GLRA3	0	-0.01	-0.1	0	-0.03	-0.3	NM_006529	1	8001	1450239_at	0.196	1.258	9.75E-002	6.27E-001	Mm.307061	Glra3
AA284072	Hs.84113	Cyclin-dependent kinase inhibitor 3 (CDK2-associated dual specificity phosphatase)	CDKN3	0	0.21	2.9	0	0	0.1	NM_005192	0	1033	1430574_at	0.509	2.049	1.05E-002	4.21E-002	Mm.272394	Cdkn3
AA284172	Hs.171061	"Nuclear protein, ataxia-telangiectasia locus"	NPAT	0	0.16	3.5	0	-0.03	-0.6	NM_002519	ND	4863	1430746_at	-0.14	-0.582	8.65E-002	3.59E-001	Mm.362077	Npat
													1456485_at	0.138	0.47	0.478	1.64	Mm.362077	Npat
													1459185_at	0.507	1.403	0.464	1.28	Mm.362077	Npat
AA284178	Data not found			0	-0.04	-0.7	0	0.05	0.7		ND	Data not found							
AA284329	Hs.495710	Glycoprotein M6B	GPM6B	0	-0.02	-0.3	0	0.04	0.6	NM_005278	1	2824	1423091_a_at	1.468	3.204	6.88E-001	1.50E+000	Mm.222320	Gpm6b
													1425942_a_at	0.672	2.401	0.302	1.08	Mm.222320	Gpm6b
													1443589_at	1.07	3.665	0.18	0.618	Mm.222320	Gpm6b
AA284492	Hs.5062	Transmembrane 4 superfamily member 8	TM4SF8	1	0.26	4.3	0	-0.19	-4.7	NM_005724	1	10099	1416009_at	0.433	1.887	1.16E-001	5.05E-001	Mm.28484	Tm4sf8
													1442841_at	0.189	0.663	-0.31	-1.09	Mm.28484	Tm4sf8
AA284528	Hs.367767	"Protease, serine, 2 (trypsin 2)"	PRSS2	0	-0.19	-2.2	0	0.14	1.6	NM_002770	ND	5645	1422434_a_at	0.026	0.164	-6.01E-002	-3.83E-001	Mm.153729	2210010C04Rik
													1422435_at	-0.256	-1.151	0.0703	0.316	Mm.153729	2210010C04Rik
													1422436_at	0.215	1.092	0.115	0.584	Mm.153729	2210010C04Rik
AA284634	Hs.207538	Janus kinase 1 (a protein tyrosine kinase)	JAK1	0	0.14	1.9	0	0.11	1.2	NM_002227	1	3716	1433804_at	-1.773	-6.865	-5.56E-002	-2.15E-001	Mm.289657	Jak1
													1433805_at	-0.699	-2.621	0.158	0.593	Mm.289657	Jak1
AA284634	Hs.207538	Janus kinase 1 (a protein tyrosine kinase)	JAK1	0	0.23	3.5	1	0.15	3.1	NM_002227	1	3716	1433804_at	-1.773	-6.865	-5.56E-002	-2.15E-001	Mm.289657	Jak1
													1433805_at	-0.699	-2.621	0.158	0.593	Mm.289657	Jak1
AA284669	Hs.77274	"Plasminogen activator, urokinase"	PLAU	0	0.32	1.3	0	-0.06	-1.3	NM_002658	ND	5328	1422138_at	-0.306	-1.077	1.89E-001	6.66E-001	Mm.4183	Plau
													1422139_at	-1.065	-2.023	0.0182	0.0347	Mm.4183	Plau
												414236	Data not found						
AA284693	Hs.542032	Transcribed locus		0	-0.22	-2.1	0	0.3	3.4		ND	Data not found							
AA284693	Hs.542032	Transcribed locus		0	0.07	1.2	0	-0.05	-1		ND	Data not found							
AA284856	Hs.169718	Calponin 2	CNN2	0	-0.06	-1	0	0.02	0.6	NM_004368	0	1265	1450981_at	-0.276	-1.314	-1.81E-001	-8.58E-001	Mm.157770	Cnn2
AA284954	Hs.483829	"Colony stimulating factor 1 receptor, formerly McDonough feline sarcoma viral (v-fms) oncogene homolog"	CSF1R	0	-0.13	-1.4	0	0.03	0.5	NM_005211	ND	1436	1419872_at	-1.648	-2.699	-1.55	-2.54	Mm.22574	Csf1r
													1419873_s_at	-0.885	-1.973	-1.05	-2.34	Mm.22574	Csf1r
													1423593_a_at	-0.289	-1.578	-0.0654	-0.357	Mm.22574	Csf1r
													1443950_at	-0.522	-1.731	-0.0346	-0.115	Mm.22574	Csf1r
AA284954	Hs.483829	"Colony stimulating factor 1 receptor, formerly McDonough feline sarcoma viral (v-fms) oncogene homolog"	CSF1R	0	0.2	1.9	0	0	0	NM_005211	ND	1436	1419872_at	-1.648	-2.699	-1.55	-2.54	Mm.22574	Csf1r
													1419873_s_at	-0.885	-1.973	-1.05	-2.34	Mm.22574	Csf1r
													1423593_a_at	-0.289	-1.578	-0.0654	-0.357	Mm.22574	Csf1r
													1443950_at	-0.522	-1.731	-0.0346	-0.115	Mm.22574	Csf1r
AA285155	Hs.517582	"MCM5 minichromosome maintenance deficient 5, cell division cycle 46 (S. cerevisiae)"	MCM5	0	-0.12	-2	-1	-0.17	-3.5	NM_006739	0	4174	1415945_at	-0.022	-0.051	-0.201	-0.459	Mm.5048	Mcm5
													1436808_x_at	-0.138	-0.536	-0.279	-1.08	Mm.5048	Mcm5
													1459658_at	-0.084	-0.389	-0.6	-2.79	Mm.5048	Mcm5
AA286908	Hs.926	Myxovirus (influenza virus) resistance 2 (mouse)	MX2	0	0.35	2.7	0	0.05	0.6	NM_002463	ND	4600	1451905_a_at	-0.168	-1.026	-3.25E-002	-1.98E-001	Mm.33996	Mx1
AA287300	Hs.192316	Cell division cycle 2-like 1 (PITSLRE proteins)	CDC2L1	0	-0.08	-0.9	1	0.29	5.7	NM_001787	ND	984	1418841_s_at	-0.345	-0.98	1.01E-001	2.86E-001	Mm.267410	Cdc2l1
												985	1418841_s_at	-0.345	-0.98	0.101	0.286	Mm.267410	Cdc2l1
AA287316	Hs.143080	"Histone 1, H4b"	HIST1H4B	0	-0.02	-0.5	0	0.12	2.3	NM_003544	ND	8366	Data not found						
AA287323	Hs.475538	"Xeroderma pigmentosum, complementation group C"	XPC	0	-0.19	-2.5	0	0.02	0.3	NM_004628	1	7508	1422532_at	0.29	1.712	-3.09E-001	-1.82E+000	Mm.2806	Xpc
AA287695	Hs.115617	Corticotropin releasing hormone binding protein	CRHBP	0	0.15	0.5	0	-0.03	-0.5	NM_001882	1	1393	1436127_at	0.031	0.188	1.47E-001	8.92E-001	Mm.316614	Crhbp
AA290738	Hs.279837	Glutathione S-transferase M2 (muscle)	GSTM2	0	-0.02	-0.1	0	-0.09	-2	NM_000848	ND	2946	1427473_at	0.005	0.033	1.58E-001	1.07E+000	Mm.347436	Gstm3
													1427474_s_at	0.136	0.494	-0.225	-0.817	Mm.347436	Gstm3
AA291163	Hs.28988	Glutaredoxin (thioltransferase)	GLRX	0	-0.11	-1.6	0	0.13	2.4	NM_002064	ND	2745	1416592_at	0.023	0.066	-1.22E-001	-3.54E-001	Mm.25844	Glrx1
													1416593_at	0.13	0.63	0.0157	0.0759	Mm.25844	Glrx1
AA291284	Hs.235116	G protein-coupled receptor kinase 6	GRK6	0	0	0	0	-0.1	-1.9	NM_002082	ND	2870	Data not found						
AA291323	Hs.475055	BCL2-interacting killer (apoptosis-inducing)	BIK	-1	-0.51	-7	0	0.01	0.3	NM_001197	ND	638	1420362_a_at	-0.14	-0.562	-1.71E-001	-6.84E-001	Mm.267006	Biklk
													1420363_at	0.239	1.272	-0.113	-0.603	Mm.267006	Biklk
													1449836_x_at	-0.211	-1.027	0.144	0.702	Mm.267006	Biklk
												85368	Data not found						
AA291389	Hs.1706	"Interferon-stimulated transcription factor 3, gamma 48kDa"	ISGF3G	0	-0.08	-0.9	0	-0.01	-0.2	NM_006084	ND	10379	1421322_a_at	-0.355	-1.662	-2.53E-001	-1.19E+000	Mm.2032	Isgf3g
AA291398	Hs.469723	"RNA, U17D small nucleolar"	CHC1	0	0	0	0	-0.05	-1	NM_001269	ND	1104	1416962_at	-0.021	-0.125	-0.395	-2.34	Mm.255045	Chc1
												8420	Data not found						
AA291484	Hs.436317	"Cytochrome P450, family 4, subfamily B, polypeptide 1"	CYP4B1	0	0.11	1.4	0	-0.01	-0.2	NM_000779	1	1580	1416194_at	0.027	0.147	1.05E-001	5.65E-001	Mm.1840	Cyp4b1
AA291490	Hs.516119	Glucosidase I	GCS1	0	-0.15	-0.9	0	0.04	0.4	NM_006302	0	7841	1420203_at	-0.049	-0.312	0.0554	0.354	Mm.28188	Gcs1
													1420204_at	-0.406	-2.045	-0.148	-0.746	Mm.28188	Gcs1
													1422489_at	-0.128	-0.789	-0.556	-3.43	Mm.28188	Gcs1
AA291513	Hs.408219	B-cell CLL/lymphoma 7B	BCL7B	0	-0.16	-2.6	0	-0.17	-3.4	NM_001707	1	9275	1448247_at	0.02	0.134	-0.407	-2.77	Mm.31	Bcl7b
AA291513	Hs.408219	B-cell CLL/lymphoma 7B	BCL7B	0	-0.06	-0.9	-1	-0.22	-4.2	NM_001707	1	9275	1448247_at	0.02	0.134	-0.407	-2.77	Mm.31	Bcl7b
AA291556	Hs.1030	Ras and Rab interactor 1	RIN1	0	-0.27	-1.1	0	0.02	0.3	NM_004292	ND	9610	1424507_at	-0.761	-1.244	-6.96E-002	-1.14E-001	Mm.271922	Rin1
													1437460_x_at	-0.57	-3.349	0.14	0.826	Mm.271922	Rin1
AA291577	Hs.1706	"Interferon-stimulated transcription factor 3, gamma 48kDa"	ISGF3G	0	-0.19	-2.7	0	0.02	0.3	NM_006084	ND	10379	1421322_a_at	-0.355	-1.662	-2.53E-001	-1.19E+000	Mm.2032	Isgf3g
AA291715	Hs.1770	"Ligase I, DNA, ATP-dependent"	LIG1	0	0.03	0.6	0	0.05	0.9	NM_000234	ND	3978	1416641_at	0.1	0.427	-4.53E-001	-1.93E+000	Mm.288179	Lig1
AA291718	Hs.519718	Tetratricopeptide repeat domain 1	TTC1	0	-0.01	-0.1	0	-0.15	-2.7	NM_003314	0	7265	1416994_at	-0.216	-1.005	1.01E-001	4.72E-001	Mm.271974	Ttc1
													1448537_at	0.332	1.097	0.213	0.704	Mm.271974	Ttc1
AA291720	Data not found			0	0.21	1	0	0.04	0.7		ND	Data not found							
AA291732	Hs.196177	"Phosphorylase kinase, gamma 2 (testis)"	PHKG2	0	0.17	1.3	0	0.07	1.5	NM_000294	1	5261	1428511_at	-0.544	-2.002	2.57E-001	9.48E-001	Mm.274473	Phkg2
AA291742	Hs.526464	Promyelocytic leukemia	PML	0	-0.03	-0.6	0	-0.01	-0.1	NM_002675	1	5371	Data not found						
AA291742	Hs.526464	Promyelocytic leukemia	PML	0	0.09	0.8	0	-0.06	-1	NM_002675	1	5371	Data not found						
AA291749	Hs.208124	Estrogen receptor 1	ESR1	0	0.18	1.4	0	-0.01	-0.2	NM_000125	ND	2099	1421244_at	-0.142	-0.468	6.93E-002	2.28E-001	Mm.9213	Esr1
													1435663_at	0.027	0.155	0.0702	0.406	Mm.9213	Esr1
													1457877_at	0.058	0.344	-0.0758	-0.447	Mm.9213	Esr1
													1460591_at	-0.206	-1.353	-0.0564	-0.37	Mm.9213	Esr1
AA291773	Hs.157145	Tetracycline transporter-like protein	TETRAN	-1	-0.26	-5.3	0	-0.1	-2.1	NM_001120	ND	10227	1416358_at	-0.136	-0.761	-2.23E-001	-1.25E+000	Mm.34564	0610009O03Rik
AA291959	Hs.289123	Dynactin 2 (p50)	DCTN2	0	0.08	1.3	0	-0.01	-0.2	NM_006400	ND	10540	1424461_at	-0.283	-1.361	-1.61E-001	-7.76E-001	Mm.167537	Dctn2
AA292025	Hs.513457	Interleukin 4 receptor	IL4R	0	-0.06	-0.5	1	0.12	3.4	NM_000418	ND	3566	1421034_a_at	-0.113	-0.781	-4.69E-002	-3.24E-001	Mm.233802	Il4ra
													1423996_a_at	-0.088	-0.567	-0.161	-1.04	Mm.233802	Il4ra
													1445783_at	0.084	0.515	0.0551	0.336	Mm.233802	Il4ra
													1447858_x_at	0.229	1.318	0.0871	0.502	Mm.233802	Il4ra
AA292074	Hs.425777	Ubiquitin-conjugating enzyme E2L 6	UBE2L6	0	0.07	0.8	0	0	0	NM_004223	ND	9246	1417172_at	0.152	0.432	-1.75E-001	-4.97E-001	Mm.38261	Ube2l6
AA292087	Hs.189329	SMAD specific E3 ubiquitin protein ligase 1	SMURF1	0	0.07	1	0	-0.03	-0.5	NM_020429	ND	57154	1428395_at	-0.378	-1.889	-2.85E-001	-1.42E+000	Mm.27735	Smurf1
													1428396_at	-0.656	-3.596	-0.101	-0.552	Mm.27735	Smurf1
												442601	Data not found						
AA292226	Hs.540696	"Solute carrier family 6 (neurotransmitter transporter, creatine), member 8"	SLC6A8	0	-0.07	-0.5	-1	-0.38	-9.7	NM_005629	ND	6535	1417116_at	-0.086	-0.455	1.46E-001	7.74E-001	Mm.274553	Slc6a8
													1448596_at	-0.236	-0.848	-0.0904	-0.325	Mm.274553	Slc6a8
AA292226	Hs.540696	"Solute carrier family 6 (neurotransmitter transporter, creatine), member 8"	SLC6A8	0	0.06	0.5	-1	-0.35	-6.9	NM_005629	ND	6535	1417116_at	-0.086	-0.455	1.46E-001	7.74E-001	Mm.274553	Slc6a8
													1448596_at	-0.236	-0.848	-0.0904	-0.325	Mm.274553	Slc6a8
AA292283	Hs.211441	PHD finger protein 2	PHF2	0	-0.08	-1.6	-1	-0.21	-4.4	NM_005392	1	5253	1421067_a_at	0.039	0.197	-1.69E-001	-8.45E-001	Mm.212554	Phf2
													1421068_at	0.086	0.417	-0.186	-0.898	Mm.212554	Phf2
													1421069_at	-0.439	-1.679	-0.13	-0.495	Mm.212554	Phf2
													1434924_at	-0.24	-0.791	-0.333	-1.1	Mm.212554	Phf2
AA292429	Data not found			0	0.16	1.3	0	0.08	1.1		ND	Data not found							
AA292536	Hs.438974	"Cut-like 1, CCAAT displacement protein (Drosophila)"	CUTL1	0	-0.26	-1.8	1	0.33	4.1	NM_001913	1	1523	1424667_a_at	-0.24	-1.026	-1.64E-001	-6.99E-001	Mm.320317	Cutl1
													1424668_a_at	-0.121	-0.737	-0.053	-0.324	Mm.320317	Cutl1
													1425611_a_at	-0.285	-1.087	0.1	0.382	Mm.320317	Cutl1
													1425612_at	0.095	0.65	-0.00343	-0.0234	Mm.320317	Cutl1
													1434683_at	0.181	0.53	-0.223	-0.651	Mm.320317	Cutl1
													1437431_at	-0.083	-0.426	-0.0398	-0.204	Mm.320317	Cutl1
													1437686_x_at	0.207	1.165	-0.0674	-0.379	Mm.320317	Cutl1
													1440465_at	0.234	1.47	0.189	1.19	Mm.320317	Cutl1
													1441956_s_at	0.201	0.426	0.112	0.239	Mm.320317	Cutl1
													1447295_at	0.074	0.222	-0.195	-0.581	Mm.320317	Cutl1
													1451435_at	-0.075	-0.172	-0.459	-1.04	Mm.320317	Cutl1
AA292676	Hs.312098	A disintegrin and metalloproteinase domain 15 (metargidin)	ADAM15	0	-0.32	-1.2	0	0.04	0.8	NM_003815	1	8751	1416080_at	0.267	1.461	-1.61E-001	-8.82E-001	Mm.274049	Adam15
													1425170_a_at	0.216	1.371	0.0377	0.239	Mm.274049	Adam15
													1438760_x_at	-0.317	-1.534	-0.235	-1.14	Mm.274049	Adam15
													1454206_a_at	-0.291	-1.031	-0.0701	-0.249	Mm.274049	Adam15
AA293182	Hs.128548	WD repeat domain 1	WDR1	0	0.07	0.8	0	-0.09	-1.5	NM_005112	0	9948	1423054_at	-0.965	-1.946	-2.02E-001	-4.07E-001	Mm.2654	Wdr1
													1437591_a_at	-0.395	-0.761	-0.000161	-0.00031	Mm.2654	Wdr1
													1450851_at	-0.619	-0.86	-0.287	-0.399	Mm.2654	Wdr1
AA293192	Hs.54649	Putative nucleic acid binding protein RY-1	RY1	0	-0.26	-3.4	0	-0.02	-0.5	NM_006857	ND	11017	Data not found						
AA293215	Hs.119251	Ubiquinol-cytochrome c reductase core protein I	UQCRC1	0	-0.19	-1.5	-1	-0.22	-3.5	NM_003365	0	7384	1428782_a_at	-0.303	-1.164	-3.72E-001	-1.43E+000	Mm.335460	Uqcrc1
AA293218	Hs.549029	"Cleavage stimulation factor, 3' pre-RNA, subunit 2, 64kDa"	CSTF2	0	-0.08	-1	0	0.11	2.1	NM_001325	1	1478	1419644_at	-0.461	-2.269	-3.04E-001	-1.50E+000	Mm.67938	Cstf2
													1419645_at	0.352	0.867	0.318	0.783	Mm.67938	Cstf2
													1455523_at	0.125	0.736	-0.248	-1.47	Mm.67938	Cstf2
AA293306	Hs.513457	Interleukin 4 receptor	IL4R	0	-0.06	-0.8	1	0.28	5.9	NM_000418	ND	3566	1421034_a_at	-0.113	-0.781	-4.69E-002	-3.24E-001	Mm.233802	Il4ra
													1423996_a_at	-0.088	-0.567	-0.161	-1.04	Mm.233802	Il4ra
													1445783_at	0.084	0.515	0.0551	0.336	Mm.233802	Il4ra
													1447858_x_at	0.229	1.318	0.0871	0.502	Mm.233802	Il4ra
AA293365	Hs.514681	Mitogen-activated protein kinase kinase 4	MAP2K4	0	0.06	0.3	0	-0.12	-1.5	NM_003010	1	6416	1426233_at	-0.399	-1.462	3.45E-001	1.26E+000	Mm.27491	Map2k4
													1442679_at	0.338	1.086	0.0458	0.147	Mm.27491	Map2k4
													1444651_at	0.37	0.752	0.207	0.422	Mm.27491	Map2k4
													1447332_at	0.023	0.128	0.237	1.32	Mm.27491	Map2k4
													1451982_at	0.431	1.562	-0.209	-0.759	Mm.27491	Map2k4
AA293453	Hs.283844	Sideroflexin 3	SFXN3	0	0.09	0.6	0	-0.01	-0.1	NM_030971	ND	81855	1417893_at	0.087	0.326	7.79E-002	2.91E-001	Mm.36169	Sfxn3
AA293571	Hs.244139	"Fas (TNF receptor superfamily, member 6)"	FAS	0	-0.19	-2.5	1	0.14	2.9	NM_000043	ND	355	1460251_at	-0.032	-0.147	1.87E-001	8.72E-001	Mm.1626	Fas
AA293653	Hs.517216	Phosphoprotein enriched in astrocytes 15	PEA15	0	0.27	2	0	0	0	NM_003768	1	8682	1416406_at	-0.557	-2.76	2.77E-001	1.38E+000	Mm.544	Pea15
													1416407_at	-0.33	-0.911	0.0109	0.0302	Mm.544	Pea15
AA293671	Hs.405667	"CD8 antigen, beta polypeptide 1 (p37)"	CD8B1	0	-0.12	-0.6	0	-0.01	-0.1	NM_004931	ND	926	1426170_a_at	0.034	0.173	6.20E-003	3.18E-002	Mm.333148	Cd8b1
AA393214	Hs.374097	Interferon regulatory factor 2	IRF2	0	0.06	0.9	0	-0.07	-1.8	NM_002199	ND	3660	1418265_s_at	-0.097	-0.442	-2.37E-001	-1.08E+000	Mm.1149	Irf2
													1447527_at	0.043	0.132	0.22	0.675	Mm.1149	Irf2
AA394127	Hs.77810	"Nuclear factor of activated T-cells, cytoplasmic, calcineurin-dependent 4"	NFATC4	0	0.12	1.7	0	0.14	1.7	NM_004554	1	4776	1423379_at	-0.049	-0.221	-1.47E-001	-6.67E-001	Mm.27908	Nfatc4
													1423380_s_at	-0.203	-0.38	-0.0447	-0.0836	Mm.27908	Nfatc4
													1432821_at	0.048	0.184	0.0324	0.123	Mm.27908	Nfatc4
													1454369_a_at	-0.171	-0.973	-0.125	-0.712	Mm.27908	Nfatc4
AA394130	Hs.513267	Transducin (beta)-like 3	TBL3	0	0.19	1.2	0	-0.06	-1.1	NM_006453	0	10607	1415750_at	-0.204	-0.965	-2.38E-001	-1.12E+000	Mm.100353	Tbl3
													1447782_x_at	-0.039	-0.276	-0.00212	-0.0148	Mm.100353	Tbl3
												283868	Data not found						
AA394136	Hs.445402	PCTAIRE protein kinase 3	PCTK3	0	0.14	2.4	0	0.04	0.7	NM_002596	1	5129	1449151_at	0.014	0.044	5.20E-002	1.67E-001	Mm.28130	Pctk3
AA394148	Hs.534312	"Torsin family 1, member A (torsin A)"	TOR1A	0	0.09	1.3	0	0	0	NM_000113	ND	1861	1426515_a_at	0.155	0.802	-4.90E-002	-2.53E-001	Mm.154994	Dyt1
AA394197	Hs.511010	RAS guanyl releasing protein 1 (calcium and DAG-regulated)	RASGRP1	0	0.01	0.1	0	-0.08	-1.6	NM_005739	1	10125	1421176_at	-0.091	-0.442	-8.91E-002	-4.35E-001	Mm.42150	Rasgrp1
													1431749_a_at	0.034	0.186	0.301	1.66	Mm.42150	Rasgrp1
													1434295_at	0.216	1.521	-0.0832	-0.586	Mm.42150	Rasgrp1
													1450143_at	-0.107	-0.717	-0.071	-0.475	Mm.42150	Rasgrp1
AA394236	Hs.473152	Transcription factor AP-2 gamma (activating enhancer binding protein 2 gamma)	TFAP2C	0	-0.11	-1.4	0	0.04	0.9	NM_003222	ND	7022	1418147_at	-1.611	-1.146	-1.57E-001	-1.12E-001	Mm.3629	Tcfap2c
													1436392_s_at	-0.912	-0.721	-0.0949	-0.0751	Mm.3629	Tcfap2c
													1448977_at	-2.156	-1.436	0.0899	0.0599	Mm.3629	Tcfap2c
AA394240	Hs.437638	X-box binding protein 1	XBP1	0	-0.14	-1.1	0	-0.14	-2.1	NM_005080	1	7494	1420011_s_at	0.104	0.336	0.124	0.4	Mm.22718	Xbp1
													1420012_at	0.236	1.449	-0.432	-2.65	Mm.22718	Xbp1
													1420886_a_at	0.063	0.139	0.196	0.433	Mm.22718	Xbp1
													1437223_s_at	-0.092	-0.409	0.0848	0.376	Mm.22718	Xbp1
AA397813	Hs.83758	CDC28 protein kinase regulatory subunit 2	CKS2	0	0.02	0.3	0	0.02	0.5	NM_001827	ND	1164	1417457_at	0.15	0.503	1.13E-001	3.78E-001	Mm.222228	Cks2
													1417458_s_at	0.128	0.33	0.178	0.461	Mm.222228	Cks2
AA397813	Hs.83758	CDC28 protein kinase regulatory subunit 2	CKS2	0	0.05	0.5	0	0.01	0.3	NM_001827	ND	1164	1417457_at	0.15	0.503	1.13E-001	3.78E-001	Mm.222228	Cks2
													1417458_s_at	0.128	0.33	0.178	0.461	Mm.222228	Cks2
AA397819	Hs.387787	"Killer cell lectin-like receptor subfamily K, member 1"	KLRK1	0	0.21	0.9	0	0.12	1.5	NM_007360	ND	8302	Data not found						
												22914	1450495_a_at	0.261	1.648	0.0849	0.537	Mm.8217	Klrk1
AA397823	Data not found			0	0.02	0.3	0	0	0.1		ND	Data not found							
AA397824	Hs.433902	D-dopachrome tautomerase	DDT	0	-0.05	-0.6	0	0.06	0.7	NM_001355	ND	1652	1417103_at	0.32	0.695	5.32E-002	1.16E-001	Mm.298947	Ddt
AA398011	Hs.446392	T-complex-associated-testis-expressed 1-like	TCTE1L	0	0.03	0.4	-1	-0.24	-4.7	NM_006520	0	6990	1420614_at	0.55	1.407	4.36E-001	1.12E+000	Mm.29150	Tcte1l
													1449928_at	-0.069	-0.176	0.278	0.707	Mm.29150	Tcte1l
													1449929_at	0.201	0.498	0.689	1.71	Mm.29150	Tcte1l
													1459854_s_at	0.25	0.748	0.444	1.33	Mm.29150	Tcte1l
AA398015	Hs.177936	"C-type (calcium dependent, carbohydrate-recognition domain) lectin, superfamily member 1 (cartilage-derived)"	CLECSF1	0	0.05	0.5	0	-0.02	-0.2	NM_005752	1	10143	Data not found						
AA398027	Hs.465490	"CTD (carboxy-terminal domain, RNA polymerase II, polypeptide A) phosphatase, subunit 1"	CTDP1	0	-0.11	-0.9	0	0.02	0.3	NM_004715	0	9150	1452697_at	-0.254	-1.13	-0.507	-2.25	Mm.312893	Ctdp1
AA398116	Hs.129206	"Casein kinase 1, gamma 3"	CSNK1G3	0	-0.34	-0.8	0	0.01	0.3	NM_004384	ND	1456	1429383_at	0.169	0.427	2.43E-001	6.15E-001	Mm.235240	Csnk1g3
													1429384_at	0.134	0.462	0.296	1.02	Mm.235240	Csnk1g3
													1458994_at	0.463	0.999	0.491	1.06	Mm.235240	Csnk1g3
AA398218	Hs.514065	"Non-metastatic cells 3, protein expressed in"	NME3	0	0	0	0	-0.1	-2.2	NM_002513	ND	4832	1448905_at	0.184	1.037	-2.57E-001	-1.45E+000	Mm.27278	Nme3
AA398237	Hs.507916	Transforming growth factor beta 1 induced transcript 4	TGFB1I4	0	-0.09	-0.3	-1	-0.45	-9.3	NM_006022	1	8848	1425742_a_at	0.232	0.831	1.98E-001	7.07E-001	Mm.153272	Tgfb1i4
													1433899_x_at	0.182	0.619	0.0609	0.208	Mm.153272	Tgfb1i4
													1435952_at	0.703	1.75	0.532	1.32	Mm.153272	Tgfb1i4
													1439111_at	0.336	0.665	0.472	0.935	Mm.153272	Tgfb1i4
													1447360_at	0.484	1.807	0.237	0.882	Mm.153272	Tgfb1i4
													1454758_a_at	0.32	0.619	0.195	0.377	Mm.153272	Tgfb1i4
													1454971_x_at	0.006	0.023	0.116	0.425	Mm.153272	Tgfb1i4
													1456132_x_at	0.028	0.134	0.0502	0.237	Mm.153272	Tgfb1i4
AA398352	Hs.447533	"Transcribed locus, strongly similar to XP_533677.1 similar to heterogeneous nuclear ribonucleoprotein L isoform a [Canis familiaris]"		0	-0.09	-1.9	0	-0.01	-0.3		ND	Data not found							
AA398366	Hs.97616	SH3-domain GRB2-like 1	SH3GL1	0	-0.13	-2.5	0	0.34	6.1	NM_003025	0	6455	1416338_at	-0.026	-0.086	-4.36E-001	-1.44E+000	Mm.1773	Sh3gl1
AA398400	Hs.465929	"Calponin 1, basic, smooth muscle"	CNN1	0	0.01	0.1	0	-0.07	-1.3	NM_001299	1	1264	1417917_at	0.118	0.403	-3.90E-001	-1.32E+000	Mm.4356	Cnn1
AA398406	Hs.522412	Chromosome 9 open reading frame 16	C9orf16	0	-0.06	-0.8	0	-0.11	-2.6	NM_024112	0	79095	1423947_at	-0.182	-1.132	-0.328	-2.04	Mm.27608	1110008P14Rik
													1447982_at	-0.198	-0.873	-0.0987	-0.436	Mm.27608	1110008P14Rik
													1459890_s_at	-0.969	-2.939	-0.21	-0.636	Mm.27608	1110008P14Rik
AA398406	Hs.522412	Chromosome 9 open reading frame 16	C9orf16	0	0.05	0.7	0	-0.08	-1.2	NM_024112	0	79095	1423947_at	-0.182	-1.132	-0.328	-2.04	Mm.27608	1110008P14Rik
													1447982_at	-0.198	-0.873	-0.0987	-0.436	Mm.27608	1110008P14Rik
													1459890_s_at	-0.969	-2.939	-0.21	-0.636	Mm.27608	1110008P14Rik
AA398410	Hs.406157	Heat shock transcription factor 2 binding protein	HSF2BP	0	-0.2	-1.8	-1	-0.21	-3.3	NM_007031	ND	11077	1428640_at	-0.359	-0.725	-1.10E-001	-2.22E-001	Mm.75856	Hsf2bp
													1428641_at	-0.094	-0.348	0.263	0.972	Mm.75856	Hsf2bp
AA398410	Hs.406157	Heat shock transcription factor 2 binding protein	HSF2BP	0	-0.11	-0.6	0	-0.35	-3.1	NM_007031	ND	11077	1428640_at	-0.359	-0.725	-1.10E-001	-2.22E-001	Mm.75856	Hsf2bp
													1428641_at	-0.094	-0.348	0.263	0.972	Mm.75856	Hsf2bp
AA398427	Data not found			0	0.02	0.1	0	-0.02	-0.3		ND	Data not found							
AA398458	Hs.460558	Hypothetical protein MGC5178	MGC5178	0	-0.09	-0.5	0	0.05	0.9	NM_024044	ND	79008	1454082_a_at	0.06	0.29	-2.53E-002	-1.22E-001	Mm.280573	2410170E21Rik
													1455219_at	0.119	0.803	0.107	0.721	Mm.280573	2410170E21Rik
AA398492	Hs.151435	"A disintegrin-like and metalloprotease (reprolysin type) with thrombospondin type 1 motif, 3"	ADAMTS3	0	0.03	0.6	0	0.02	0.3	NM_014243	ND	9508	Data not found						
AA398726	Hs.474536	Myotubularin related protein 3	MTMR3	0	-0.05	-1	0	0.07	2	NM_021090	1	8897	1427117_at	-0.17	-0.704	-0.0938	-0.389	Mm.216007	Mtmr3
													1434042_s_at	-0.243	-1.32	-0.438	-2.38	Mm.216007	Mtmr3
													1442965_at	0.296	1.583	0.194	1.04	Mm.216007	Mtmr3
													1443092_at	-0.468	-1.827	-0.415	-1.62	Mm.216007	Mtmr3
AA398769	Hs.112556	Zinc finger protein 202	ZNF202	0	-0.15	-1.1	0	0.03	0.3	NM_003455	ND	7753	1449915_at	0.271	1.171	6.81E-002	2.94E-001	Mm.132196	Zfp202
AA398883	Hs.227948	"Serine (or cysteine) proteinase inhibitor, clade B (ovalbumin), member 3"	SERPINB3	0	-0.15	-1.9	0	-0.01	-0.1	NM_006919	ND	6317	Data not found						
AA398911	Hs.435570	Cyclin-dependent kinase-like 5	CDKL5	0	-0.13	-2	0	-0.08	-1.8	NM_003159	ND	6792	Data not found						
AA399211	Data not found			0	0.1	1.3	0	0.04	0.7		ND	Data not found							
AA399334	Hs.473152	Transcription factor AP-2 gamma (activating enhancer binding protein 2 gamma)	TFAP2C	0	0.17	2.6	0	-0.01	-0.1	NM_003222	ND	7022	1418147_at	-1.611	-1.146	-1.57E-001	-1.12E-001	Mm.3629	Tcfap2c
													1436392_s_at	-0.912	-0.721	-0.0949	-0.0751	Mm.3629	Tcfap2c
													1448977_at	-2.156	-1.436	0.0899	0.0599	Mm.3629	Tcfap2c
AA399410	Hs.463059	Signal transducer and activator of transcription 3 (acute-phase response factor)	STAT3	0	-0.33	-3.4	0	0.04	0.5	NM_003150	1	6774	1424272_at	-0.189	-1.051	8.74E-002	4.85E-001	Mm.249934	Stat3
													1426587_a_at	-0.542	-1.522	-0.52	-1.46	Mm.249934	Stat3
													1460700_at	-0.474	-1.809	-0.218	-0.833	Mm.249934	Stat3
AA399410	Hs.463059	Signal transducer and activator of transcription 3 (acute-phase response factor)	STAT3	0	-0.21	-2.6	0	0	0	NM_003150	1	6774	1424272_at	-0.189	-1.051	8.74E-002	4.85E-001	Mm.249934	Stat3
													1426587_a_at	-0.542	-1.522	-0.52	-1.46	Mm.249934	Stat3
													1460700_at	-0.474	-1.809	-0.218	-0.833	Mm.249934	Stat3
AA399416	Hs.521989	Programmed cell death 1 ligand 1	PDCD1LG1	0	0	0	0	-0.13	-0.7	NM_014143	1	29126	1419714_at	-0.112	-0.44	1.12E-001	4.38E-001	Mm.245363	Pdcd1lg1
AA399473	Hs.438231	Tissue factor pathway inhibitor 2	TFPI2	0	-0.07	-0.8	-1	-0.24	-5.2	NM_006528	1	7980	1418547_at	0.592	3.888	3.68E-001	2.41E+000	Mm.25612	Tfpi2
AA399674	Hs.2421	Small proline-rich protein 2C	SPRR2C	0	-0.01	-0.2	0	-0.16	-2.9		ND	6702	Data not found						
AA400128	Hs.370781	KIAA0251 protein	KIAA0251	0	0.1	0.8	-1	-0.31	-4.8	NM_015027	ND	23042	1419327_at	-0.248	-0.728	1.33E-001	3.91E-001	Mm.171484	AA415817
													1428200_a_at	-0.302	-1.624	0.0709	0.381	Mm.171484	AA415817
													1452705_at	-0.316	-1.212	0.0286	0.11	Mm.171484	AA415817
AA400187	Hs.280388	Nephronophthisis 1 (juvenile)	NPHP1	0	-0.13	-0.6	0	0.02	0.4	NM_000272	1	4867	1416919_a_at	0.34	0.885	2.27E-001	5.92E-001	Mm.210766	Nphp1
													1448523_at	0.489	0.792	0.35	0.566	Mm.210766	Nphp1
													1453686_x_at	-0.006	-0.031	-0.0328	-0.177	Mm.210766	Nphp1
AA400200	Hs.379018	Transcription factor Dp-2 (E2F dimerization partner 2)	TFDP2	0	-0.07	-0.5	0	-0.02	-0.2	NM_006286	ND	7029	1435344_at	0.388	0.968	2.69E-001	6.70E-001	Mm.17977	Tfdp2
													1437174_at	0.106	0.415	0.163	0.633	Mm.17977	Tfdp2
													1443962_at	-0.091	-0.333	0.0945	0.345	Mm.17977	Tfdp2
													1445873_at	0.629	2.919	-0.102	-0.474	Mm.17977	Tfdp2
AA400234	Hs.523789	Trophoblast-derived noncoding RNA	TncRNA	-1	-0.32	-6.8	1	0.6	9.7		0	283131	Data not found						
AA400258	Hs.11169	Mitogen-inducible gene 6	MIG-6	0	0.06	0.9	0	0.03	0.7	NM_018948	ND	54206	1416129_at	-0.973	-0.906	1.30E-001	1.21E-001	Mm.318841	1300002F13Rik
													1419816_s_at	-0.61	-0.821	0.243	0.327	Mm.318841	1300002F13Rik
AA400261	Hs.467759	Neuroblastoma-amplified protein	NAG	0	-0.05	-0.9	0	0	-0.1	NM_015909	ND	51594	1430587_at	-0.101	-0.6	-9.99E-003	-5.96E-002	Mm.177520	4933425L03Rik
													1436143_at	-0.504	-2.728	-0.168	-0.911	Mm.177520	4933425L03Rik
													1445948_at	-0.131	-0.614	-0.00719	-0.0337	Mm.177520	4933425L03Rik
AA400263	Hs.529462	SRY (sex determining region Y)-box 30	SOX30	0	0.08	1.2	0	-0.11	-3	NM_007017	1	11063	1440509_at	-0.348	-2.129	4.06E-002	2.49E-001	Mm.66708	Sox30
AA400329	Hs.458657	Neurofilament 3 (150kDa medium)	NEF3	0	-0.02	-0.3	0	-0.02	-0.4	NM_005382	1	4741	1422520_at	0.257	0.674	1.15E-001	3.01E-001	Mm.242832	Nef3
													1443133_at	-0.026	-0.126	0.0354	0.174	Mm.242832	Nef3
													1449607_at	-0.186	-0.895	-0.133	-0.638	Mm.242832	Nef3
AA400408	Hs.129055	Outer dense fiber of sperm tails 2	ODF2	0	-0.04	-0.8	0	-0.05	-1.1	NM_002540	ND	4957	1426040_a_at	-0.75	-1.859	-2.80E-001	-6.95E-001	Mm.330116	Odf2
													1435216_a_at	-0.351	-0.898	-0.397	-1.02	Mm.330116	Odf2
													1439918_at	-0.043	-0.256	-0.0309	-0.184	Mm.330116	Odf2
													1454735_at	0.172	0.449	-0.282	-0.737	Mm.330116	Odf2
AA400437	Hs.459418	Transcribed locus		0	-0.05	-1	0	0.03	0.4		ND	Data not found							
AA400464	Hs.2316	"SRY (sex determining region Y)-box 9 (campomelic dysplasia, autosomal sex-reversal)"	SOX9	0	-0.29	-3.1	0	0.09	1.7	NM_000346	1	6662	1424950_at	0.403	1.604	1.28E-001	5.10E-001	Mm.286407	Sox9
													1433889_at	0.254	1.521	0.0896	0.537	Mm.286407	Sox9
													1451538_at	0.441	1.327	-0.246	-0.738	Mm.286407	Sox9
AA400474	Hs.388841	Zona pellucida binding protein	ZPBP	0	-0.02	-0.2	0	-0.04	-0.2	NM_007009	ND	11055	1450751_at	0.126	0.671	1.60E-002	8.53E-002	Mm.9500	Zpbp
													1453992_at	-0.175	-0.822	0.183	0.858	Mm.9500	Zpbp
AA400476	Hs.69360	Kinesin family member 2C	KIF2C	0	-0.08	-1.5	0	-0.03	-0.5	NM_006845	1	11004	1432392_at	0.205	0.485	-2.63E-001	-6.21E-001	Mm.247651	Kif2c
													1437611_x_at	0.061	0.213	-0.0764	-0.266	Mm.247651	Kif2c
													1449060_at	0.092	0.231	0.0543	0.136	Mm.247651	Kif2c
													1454221_a_at	-0.187	-0.919	-0.327	-1.61	Mm.247651	Kif2c
AA400893	Hs.416061	"Phosphodiesterase 1A, calmodulin-dependent"	PDE1A	0	-0.14	-0.5	-1	-0.28	-7.2	NM_005019	1	5136	1431625_at	0.072	0.431	1.23E-001	7.31E-001	Mm.40678	Pde1a
													1449298_a_at	0.055	0.323	0.108	0.634	Mm.40678	Pde1a
AA400973	Hs.204238	Lipocalin 2 (oncogene 24p3)	LCN2	0	0.01	0.1	0	0.02	0.3	NM_005564	0	3934	1427747_a_at	-0.234	-1.298	-2.30E-001	-1.28E+000	Mm.9537	Lcn2
AA400982	Hs.433728	Mitogen-activated protein kinase 4	MAPK4	0	-0.14	-1.4	0	0.02	0.2	NM_002747	0	5596	1435367_at	-0.029	-0.12	-1.57E-001	-6.40E-001	Mm.254517	Mapk4
AA401111	Hs.466471	Glucose phosphate isomerase	GPI	0	-0.19	-3.4	0	-0.13	-2.9	NM_000175	ND	2821	1420997_a_at	-0.263	-0.939	-3.54E-001	-1.27E+000	Mm.589	Gpi1
													1434814_x_at	-0.516	-2.371	-0.373	-1.71	Mm.589	Gpi1
													1450081_x_at	-0.328	-1.146	-0.209	-0.732	Mm.589	Gpi1
													1456909_at	-0.5	-1.469	-0.0835	-0.245	Mm.589	Gpi1
AA401391	Hs.53066	Hsp70-interacting protein	HSPBP1	0	-0.3	-3.4	0	0.01	0.3	NM_012267	ND	23640	1416894_at	0.006	0.021	-2.50E-001	-8.20E-001	Mm.6803	1500019G21Rik
AA401397	Hs.165296	Kallikrein 13	KLK13	0	-0.08	-0.5	0	-0.06	-0.5	NM_015596	ND	26085	Data not found						
AA401428	Hs.461860	Nucleoporin 214kDa	NUP214	0	0.14	0.4	0	0.05	0.4	NM_005085	ND	8021	1434351_at	-0.632	-4.405	-2.03E-001	-1.41E+000	Mm.289686	BC039282
													1456503_at	-0.974	-2.098	-0.598	-1.29	Mm.289686	BC039282
													1457815_at	-0.274	-1.205	0.066	0.291	Mm.289686	BC039282
AA401441	Hs.69771	"B-factor, properdin"	BF	0	0.06	0.6	0	-0.07	-0.9	NM_001710	ND	629	1417314_at	0.706	2.56	-7.15E-002	-2.59E-001	Mm.653	H2-Bf
AA401475	Hs.534380	Postsynaptic protein CRIPT	CRIPT	0	-0.05	-0.8	0	0.01	0.2	NM_014171	ND	9419	1423486_at	0.175	0.546	3.64E-001	1.14E+000	Mm.109329	1200020A08Rik
													1423487_at	-0.173	-0.792	-0.0293	-0.134	Mm.109329	1200020A08Rik
AA401479	Hs.166071	Cyclin-dependent kinase 5	CDK5	0	-0.02	-0.1	0	-0.17	-2.5	NM_004935	1	1020	1422590_at	-0.119	-0.742	2.11E-001	1.32E+000	Mm.298798	Cdk5
													1450674_at	-0.215	-1.287	0.412	2.47	Mm.298798	Cdk5
AA401495	Hs.97477	Lysozyme-like 6	LYZL6	0	-0.05	-0.3	0	0.04	0.5	NM_020426	ND	57151	1432481_a_at	0.04	0.249	-7.01E-002	-4.34E-001	Mm.275677	Lyzl6
													1432482_at	-0.295	-2.021	0.0391	0.268	Mm.275677	Lyzl6
													1455920_x_at	-0.154	-0.925	0.16	0.959	Mm.275677	Lyzl6
AA401495	Hs.97477	Lysozyme-like 6	LYZL6	0	0.04	0.6	0	-0.02	-0.2	NM_020426	ND	57151	1432481_a_at	0.04	0.249	-7.01E-002	-4.34E-001	Mm.275677	Lyzl6
													1432482_at	-0.295	-2.021	0.0391	0.268	Mm.275677	Lyzl6
													1455920_x_at	-0.154	-0.925	0.16	0.959	Mm.275677	Lyzl6
AA401686	Hs.352656	Growth hormone inducible transmembrane protein	GHITM	0	0.1	2	-1	-0.11	-3	NM_014394	0	27069	1415881_at	0.021	0.046	2.51E-001	5.60E-001	Mm.182912	Ghitm
													1415882_at	0.04	0.088	0.159	0.35	Mm.182912	Ghitm
AA401693	Hs.504641	CD163 antigen	CD163	0	0.1	1	0	0.03	0.6	NM_004244	ND	9332	1419144_at	-0.05	-0.279	7.42E-002	4.11E-001	Mm.37426	Cd163
AA401736	Hs.172791	Ubiquitously-expressed transcript	UXT	0	-0.19	-0.8	0	-0.1	-1.2	NM_004182	1	8409	1445380_at	0.002	0.014	1.25E-001	7.88E-001	Mm.34779	Uxt
AA401883	Hs.520037	Sialidase 1 (lysosomal sialidase)	NEU1	0	-0.15	-1.4	0	-0.01	-0.2	NM_000434	0	4758	1416831_at	-0.218	-0.729	1.83E-001	6.11E-001	Mm.8856	Neu1
													1447942_x_at	0.182	1.059	-0.033	-0.192	Mm.8856	Neu1
													1448481_at	-0.573	-2.339	-0.0374	-0.153	Mm.8856	Neu1
AA401972	Hs.509622	Ral guanine nucleotide dissociation stimulator-like 2	RGL2	0	0.03	0.3	0	-0.06	-1.2	NM_004761	1	5863	1450688_at	-0.407	-1.044	-3.46E-002	-8.87E-002	Mm.43777	Rgl2
AA401972	Hs.509622	Ral guanine nucleotide dissociation stimulator-like 2	RGL2	0	0.06	0.5	0	-0.01	-0.1	NM_004761	1	5863	1450688_at	-0.407	-1.044	-3.46E-002	-8.87E-002	Mm.43777	Rgl2
AA402040	Hs.25527	Tight junction protein 3 (zona occludens 3)	TJP3	0	-0.26	-1.4	1	0.46	4.5	NM_014428	0	27134	1417896_at	-0.624	-2.451	-8.16E-002	-3.20E-001	Mm.27984	Tjp3
AA402232	Hs.75813	Polycystic kidney disease 1 (autosomal dominant)	PKD1	0	-0.16	-2	0	0.06	1	NM_000296	0	5310	1460210_at	-0.473	-1.371	4.04E-002	1.17E-001	Mm.290442	Pkd1
AA402447	Hs.390428	Mitogen-activated protein kinase kinase kinase 4	MAP3K4	-1	-0.33	-6	0	0.04	0.8	NM_005922	ND	4216	1421450_a_at	-0.131	-0.858	-2.46E-001	-1.61E+000	Mm.28587	Map3k4
													1447667_x_at	-0.218	-0.749	-0.34	-1.17	Mm.28587	Map3k4
													1450253_a_at	-0.389	-1.184	-0.197	-0.601	Mm.28587	Map3k4
													1459800_s_at	-0.225	-0.822	-0.405	-1.48	Mm.28587	Map3k4
AA402467	Hs.341716	"Nuclear factor of activated T-cells, cytoplasmic, calcineurin-dependent 3"	NFATC3	0	-0.07	-1.5	0	-0.03	-0.8	NM_173164	1	4775	Data not found						
AA402486	Hs.498738	"Transcribed locus, strongly similar to NP_005227.1 excision repair cross-complementing rodent repair deficiency, complementation group 4 [Homo sapiens]"		0	0.08	0.6	0	-0.01	-0.1		ND	Data not found							
AA402754	Hs.472877	Eyes absent homolog 2 (Drosophila)	EYA2	0	-0.28	-3.3	0	0.04	0.8	NM_005244	ND	2139	1424127_at	0.244	0.86	-3.32E-001	-1.17E+000	Mm.282719	Eya2
AA402855	Hs.521563	"Polymerase (DNA directed), beta"	POLB	0	0.21	3.2	0	-0.07	-1.2	NM_002690	1	5423	1425371_at	-0.093	-0.201	3.67E-001	7.92E-001	Mm.123211	Polb
													1434229_a_at	0.319	1.158	0.516	1.88	Mm.123211	Polb
													1434230_at	0.136	0.549	0.367	1.48	Mm.123211	Polb
													1439840_at	-0.281	-0.603	-0.136	-0.291	Mm.123211	Polb
AA402874	Hs.439312	Phospholipid transfer protein	PLTP	0	-0.25	-0.6	0	0.09	1.7	NM_006227	1	5360	1417963_at	-1.931	-2.022	-4.48E-002	-4.70E-002	Mm.6105	Pltp
													1456424_s_at	-2.09	-2.969	-0.0679	-0.0965	Mm.6105	Pltp
AA402875	Hs.512610	"LSM7 homolog, U6 small nuclear RNA associated (S. cerevisiae)"	LSM7	0	-0.19	-3.6	0	-0.05	-0.9	NM_016199	ND	51690	1417313_at	-0.295	-1.164	8.56E-002	3.37E-001	Mm.306162	Lsm7
													1452755_at	0.236	0.899	0.069	0.263	Mm.306162	Lsm7
AA402879	Hs.504688	Similar to DEAD/H (Asp-Glu-Ala-Asp/His) box polypeptide 11; yeast CHL1 homolog; DEAD/H box-11 (CHL1-related helicase gene-1); DEAD/H (Asp-Glu-Ala-Asp/His) box polypeptide 11 (S.cerevisiae CHL1-like helicase)		0	-0.09	-1.7	0	0.06	0.7		ND	440081	1438447_at	0.048	0.307	-0.0304	-0.196	Mm.259605	Ddx11
													1441062_at	-0.028	-0.107	-0.106	-0.406	Mm.259605	Ddx11
AA402883	Hs.532325	"Progestagen-associated endometrial protein (placental protein 14, pregnancy-associated endometrial alpha-2-globulin, alpha uterine protein)"	PAEP	0	0.57	0.9	0	0.07	1	NM_002571	ND	5047	Data not found						
AA402891	Hs.32951	"Solute carrier family 29 (nucleoside transporters), member 2"	SLC29A2	0	0.23	2	0	-0.09	-1.2	NM_001532	ND	3177	1447748_x_at	-0.941	-3.16	-2.37E-001	-7.98E-001	Mm.4930	Slc29a2
													1448257_at	-0.819	-1.838	-0.0313	-0.0702	Mm.4930	Slc29a2
AA402901	Hs.406062	"NADH dehydrogenase (ubiquinone) 1 alpha subcomplex, 11, 14.7kDa"	NDUFA11	0	0.08	0.4	0	-0.01	-0.2	NM_175614	ND	126328	1429708_at	-0.31	-1.282	-8.68E-002	-3.59E-001	Mm.279823	Ndufa11
													1444154_at	-0.227	-1.115	0.0529	0.26	Mm.279823	Ndufa11
AA402907	Data not found			0	-0.09	-1	0	0.01	0.2		ND	Data not found							
AA402915	Hs.212477	"Transcribed locus, weakly similar to XP_533806.1 similar to aminoacylase 1 [Canis familiaris]"		0	0.24	1.8	0	0.08	1.5		ND	Data not found							
AA402960	Hs.534342	Ring finger protein 5	RNF5	0	-0.14	-1.9	0	-0.08	-1.8	NM_006913	ND	6048	1422888_at	0.424	0.797	2.49E-001	4.68E-001	Mm.274542	Rnf5
AA403031	Hs.493096	Pre-B-cell leukemia transcription factor 1	PBX1	0	-0.04	-0.3	0	-0.01	-0.2	NM_002585	1	5087	1425383_a_at	1.305	1.916	-2.96E-003	-4.35E-003	Mm.43358	Pbx1
													1428646_at	0.549	1.545	0.315	0.887	Mm.43358	Pbx1
													1428647_at	1.175	2.241	0.126	0.241	Mm.43358	Pbx1
													1440037_at	1.348	1.887	0.408	0.571	Mm.43358	Pbx1
													1440954_at	1.325	2.239	0.434	0.732	Mm.43358	Pbx1
													1442846_at	0.762	1.449	0.452	0.861	Mm.43358	Pbx1
													1447096_at	0.782	1.01	0.357	0.462	Mm.43358	Pbx1
													1449542_at	0.49	1.716	0.186	0.652	Mm.43358	Pbx1
													1458853_at	0.591	1.72	0.28	0.814	Mm.43358	Pbx1
AA403031	Hs.493096	Pre-B-cell leukemia transcription factor 1	PBX1	0	0.18	1.7	0	-0.03	-0.6	NM_002585	1	5087	1425383_a_at	1.305	1.916	-2.96E-003	-4.35E-003	Mm.43358	Pbx1
													1428646_at	0.549	1.545	0.315	0.887	Mm.43358	Pbx1
													1428647_at	1.175	2.241	0.126	0.241	Mm.43358	Pbx1
													1440037_at	1.348	1.887	0.408	0.571	Mm.43358	Pbx1
													1440954_at	1.325	2.239	0.434	0.732	Mm.43358	Pbx1
													1442846_at	0.762	1.449	0.452	0.861	Mm.43358	Pbx1
													1447096_at	0.782	1.01	0.357	0.462	Mm.43358	Pbx1
													1449542_at	0.49	1.716	0.186	0.652	Mm.43358	Pbx1
													1458853_at	0.591	1.72	0.28	0.814	Mm.43358	Pbx1
AA403035	Hs.274184	Transcription factor binding to IGHM enhancer 3	TFE3	0	-0.14	-2.1	0	-0.09	-1.8	NM_006521	ND	7030	1434318_a_at	-0.008	-0.026	-7.83E-002	-2.61E-001	Mm.249142	Tcfe3
AA403035	Hs.274184	Transcription factor binding to IGHM enhancer 3	TFE3	0	-0.1	-1.8	0	-0.02	-0.5	NM_006521	ND	7030	1434318_a_at	-0.008	-0.026	-7.83E-002	-2.61E-001	Mm.249142	Tcfe3
AA403126	Hs.131151	"Proteasome (prosome, macropain) 26S subunit, non-ATPase, 9"	PSMD9	0	0.01	0.1	0	-0.04	-0.5	NM_002813	ND	5715	1423386_at	-0.131	-0.761	-1.64E-001	-9.52E-001	Mm.278997	Psmd9
													1423387_at	-0.213	-1.309	-0.263	-1.62	Mm.278997	Psmd9
													1444321_at	-0.141	-0.587	-0.207	-0.86	Mm.278997	Psmd9
													1447670_at	-0.201	-0.966	-0.0401	-0.192	Mm.278997	Psmd9
AA403295	Hs.526521	"Malate dehydrogenase 1, NAD (soluble)"	MDH1	0	0.22	3.5	0	-0.02	-0.5	NM_005917	1	4190	1434319_at	0.176	0.839	2.05E-001	9.79E-001	Mm.212703	Mdh1
													1436834_x_at	0.24	1.062	0.0599	0.265	Mm.212703	Mdh1
													1441470_at	-0.001	-0.01	0.12	0.828	Mm.212703	Mdh1
													1448172_at	0.449	0.995	0.393	0.87	Mm.212703	Mdh1
													1454925_x_at	0.254	1.059	0.278	1.16	Mm.212703	Mdh1
AA404241	Hs.194686	"Solute carrier family 25 (mitochondrial carrier, brain), member 14"	SLC25A14	0	0.06	0.9	0	0.02	0.3	NM_003951	1	9016	1417154_at	-0.276	-1.144	4.16E-001	1.72E+000	Mm.34953	Slc25a14
AA404264	Hs.524530	"CTD (carboxy-terminal domain, RNA polymerase II, polypeptide A) small phosphatase 2"	CTDSP2	0	-0.01	-0.1	0	-0.08	-1.3	NM_005730	ND	10106	Data not found						
AA404280	Hs.198308	Tryptophan rich basic protein	WRB	0	0.11	2.2	0	-0.09	-2	NM_004627	ND	7485	1430312_at	0.04	0.12	2.21E-002	6.56E-002	Mm.255063	Wrb
													1460446_at	0.134	0.683	0.117	0.595	Mm.255063	Wrb
AA404286	Hs.381072	Peptidylprolyl isomerase F (cyclophilin F)	PPIF	0	-0.01	-0.2	1	0.11	2.8	NM_005729	1	10105	1416940_at	-0.489	-0.878	-0.45	-0.809	Mm.41656	Ppif
													1438955_x_at	-0.489	-1.735	-0.585	-2.08	Mm.41656	Ppif
AA404293	Hs.549101	Triadin	TRDN	0	-0.04	-0.6	0	0.01	0.2	NM_006073	ND	10345	1426134_at	0.156	1.004	1.91E-002	1.23E-001	Mm.338508	Trdn
													1426142_a_at	-0.145	-0.8	0.0577	0.318	Mm.338508	Trdn
													1426143_at	-0.045	-0.229	-0.238	-1.2	Mm.338508	Trdn
													1426144_x_at	-0.101	-0.635	-0.142	-0.899	Mm.338508	Trdn
													1451801_at	0.084	0.447	0.315	1.67	Mm.338508	Trdn
													1451940_x_at	0.036	0.215	0.0817	0.484	Mm.338508	Trdn
AA404327	Hs.485233	Mitogen-activated protein kinase 14	MAPK14	0	0.11	1.8	0	0.01	0.3	NM_001315	1	1432	1416703_at	-0.059	-0.302	-2.97E-001	-1.53E+000	Mm.311337	Mapk14
													1416704_at	0.205	0.706	-0.119	-0.41	Mm.311337	Mapk14
													1426104_at	-0.061	-0.303	-0.0195	-0.0975	Mm.311337	Mapk14
													1442364_at	0.145	0.728	0.0384	0.193	Mm.311337	Mapk14
													1451927_a_at	0.057	0.185	-0.13	-0.422	Mm.311337	Mapk14
													1459617_at	-0.231	-1.172	-0.136	-0.693	Mm.311337	Mapk14
AA404387	Hs.477352	For protein disulfide isomerase-related	PDIR	0	-0.19	-3.6	0	-0.09	-1.7	NM_006810	ND	10954	1424650_at	-0.111	-0.445	-1.77E-001	-7.08E-001	Mm.71015	Pdir
AA404486	Hs.522767	"Solute carrier family 25 (mitochondrial carrier; adenine nucleotide translocator), member 5"	SLC25A5	0	0.05	0.8	0	-0.1	-2.7	NM_001152	ND	292	1423772_x_at	0.123	0.419	8.32E-004	2.84E-003	Mm.371544	Slc25a5
													1430542_a_at	0.129	0.403	0.0643	0.201	Mm.371544	Slc25a5
													1434801_x_at	0.134	0.446	-0.00572	-0.019	Mm.371544	Slc25a5
													1436874_x_at	0.157	0.505	0.0266	0.0854	Mm.371544	Slc25a5
													1438360_x_at	0.228	0.906	-0.182	-0.723	Mm.371544	Slc25a5
													1438545_at	0.356	1.584	-0.0544	-0.242	Mm.371544	Slc25a5
													1438546_x_at	0.185	0.866	-0.105	-0.494	Mm.371544	Slc25a5
													1438922_x_at	0.222	1.047	-0.156	-0.733	Mm.371544	Slc25a5
AA404619	Hs.158209	"5'-nucleotidase, cytosolic II"	NT5C2	0	-0.01	-0.1	1	0.22	3.6	NM_012229	ND	22978	1417201_at	-0.276	-1.234	-5.06E-002	-2.26E-001	Mm.248652	Nt5c2
													1425933_a_at	0.137	0.398	-0.296	-0.86	Mm.248652	Nt5c2
													1442629_at	-0.706	-2.626	-0.331	-1.23	Mm.248652	Nt5c2
													1443391_at	0.1	0.617	0.0431	0.266	Mm.248652	Nt5c2
													1448614_at	0.085	0.557	0.192	1.25	Mm.248652	Nt5c2
AA404666	Hs.110571	"Growth arrest and DNA-damage-inducible, beta"	GADD45B	0	0.01	0.2	0	0.02	0.3	NM_015675	0	4616	1420197_at	-0.138	-0.871	1.32E-001	8.35E-001	Mm.1360	Gadd45b
													1449773_s_at	-1.067	-2.608	-0.279	-0.682	Mm.1360	Gadd45b
													1450971_at	-0.968	-1.727	-0.0261	-0.0466	Mm.1360	Gadd45b
AA404694	Hs.395482	PTK2 protein tyrosine kinase 2	PTK2	1	0.96	13.8	0	0.05	1.2	NM_005607	1	5747	1423059_at	0.183	0.7	-1.63E-003	-6.22E-003	Mm.254494	Ptk2
													1430827_a_at	-0.164	-0.875	0.00363	0.0193	Mm.254494	Ptk2
													1432789_at	0.088	0.529	0.202	1.22	Mm.254494	Ptk2
													1439198_at	0.177	0.712	0.0477	0.192	Mm.254494	Ptk2
													1440082_at	0.317	0.616	0.247	0.48	Mm.254494	Ptk2
													1443384_at	-0.264	-1.288	-0.175	-0.851	Mm.254494	Ptk2
													1445137_at	0.055	0.208	-0.0102	-0.0383	Mm.254494	Ptk2
													1454354_at	-0.049	-0.21	0.117	0.496	Mm.254494	Ptk2
AA404709	Hs.99962	"Solute carrier family 43, member 3"	SLC43A3	0	-0.11	-1	0	-0.02	-0.2	NM_017611	ND	29015	1422788_at	-0.598	-3.593	-0.438	-2.63	Mm.290729	Slc43a3
AA405000	Hs.529989	Ribonuclease T2	RNASET2	-1	-0.56	-7.4	0	-0.11	-1.1	NM_003730	ND	8635	1431785_at	-0.023	-0.131	-2.09E-001	-1.19E+000	Mm.235715	Rnaset2
													1452734_at	0.059	0.301	-0.341	-1.73	Mm.235715	Rnaset2
													1456012_x_at	-0.133	-0.486	-0.397	-1.45	Mm.235715	Rnaset2
AA405562	Hs.534338	"Protein phosphatase 4 (formerly X), catalytic subunit"	PPP4C	0	0.25	1.4	0	0.06	0.6	NM_002720	0	5531	1445350_at	-0.487	-1.39	-2.30E-001	-6.58E-001	Mm.41998	Ppp4c
													1460288_a_at	-0.276	-0.493	0.102	0.182	Mm.41998	Ppp4c
AA405569	Data not found			0	0.06	0.2	0	-0.1	-1.3		ND	Data not found							
AA405668	Hs.21422	Neuronal cell adhesion molecule	NRCAM	0	0.48	2.3	0	-0.01	-0.2	NM_005010	ND	4897	1430583_at	0.124	0.401	4.80E-001	1.55E+000	Mm.208439	C130076O07Rik
													1434709_at	-0.941	-1.842	0.517	1.01	Mm.208439	C130076O07Rik
													1443281_at	-0.122	-0.661	0.133	0.72	Mm.208439	C130076O07Rik
													1458833_at	-0.033	-0.148	0.202	0.91	Mm.208439	C130076O07Rik
AA405717	Hs.478000	Muscleblind-like (Drosophila)	MBNL1	0	0.01	0.1	0	-0.05	-0.6	NM_021038	1	4154	1416904_at	0.262	0.309	-2.35E-001	-2.77E-001	Mm.255723	Mbnl1
													1439686_at	0.295	1.65	-0.101	-0.563	Mm.255723	Mbnl1
													1440315_at	0.043	0.107	0.0336	0.0835	Mm.255723	Mbnl1
													1443534_at	0.239	0.473	-0.0265	-0.0524	Mm.255723	Mbnl1
													1457924_at	-0.344	-1.411	-0.0413	-0.169	Mm.255723	Mbnl1
													1460139_at	-0.024	-0.153	0.0352	0.22	Mm.255723	Mbnl1
												28994	Data not found						
AA405731	Hs.1872	Phosphoenolpyruvate carboxykinase 1 (soluble)	PCK1	0	0.19	2.7	0	-0.74	-9.5	NM_002591	1	5105	1423439_at	0.288	1.264	3.64E-002	1.60E-001	Mm.266867	Pck1
													1439617_s_at	0.173	0.959	0.0234	0.13	Mm.266867	Pck1
													1455209_at	0.021	0.151	-0.0947	-0.68	Mm.266867	Pck1
AA405739	Hs.77978	Hypothetical protein DKFZp761I2123	DKFZp761I2123	0	0.01	0.1	0	0.06	1.1		0	83637	1460739_at	-0.531	-1.724	1.32E-002	4.28E-002	Mm.1144	D11Bwg0280e
AA405748	Hs.528007	U2 (RNU2) small nuclear RNA auxiliary factor 2	U2AF2	0	-0.01	-0.1	0	0.1	0.8	NM_007279	ND	11338	Data not found						
AA405767	Hs.469728	Paired box gene 8	PAX8	0	0.08	0.5	0	-0.03	-0.5	NM_003466	ND	7849	1418208_at	0.072	0.453	-3.55E-002	-2.22E-001	Mm.2533	Pax8
													1446561_at	0.024	0.139	0.0835	0.492	Mm.2533	Pax8
AA405800	Hs.403436	"Dodecenoyl-Coenzyme A delta isomerase (3,2 trans-enoyl-Coenzyme A isomerase)"	DCI	0	0.06	0.6	0	-0.04	-0.9	NM_001919	ND	1632	1418321_at	0.142	0.71	-2.83E-001	-1.41E+000	Mm.291743	Dci
AA405804	Data not found			0	-0.03	-0.2	1	0.18	2.2		ND	Data not found							
AA405901	Hs.198269	"NADH dehydrogenase (ubiquinone) 1 alpha subcomplex, 3, 9kDa"	NDUFA3	0	0.05	0.4	0	-0.2	-3.7	NM_004542	ND	4696	1428464_at	0.067	0.33	-1.71E-002	-8.39E-002	Mm.17851	Ndufa3
													1430149_at	0.072	0.343	0.0077	0.0366	Mm.17851	Ndufa3
													1452790_x_at	0.022	0.108	0.00776	0.0383	Mm.17851	Ndufa3
AA405987	Hs.98008	Glycerol kinase 2	GK2	0	0.19	2.6	0	0.01	0.1	NM_033214	ND	2712	1416694_at	0.062	0.396	-4.19E-002	-2.68E-001	Mm.61206	Gk2
AA406020	Hs.458485	"Interferon, alpha-inducible protein (clone IFI-15K)"	G1P2	0	0.06	1.1	0	-0.22	-3.9	NM_005101	ND	9636	1431591_s_at	0.174	0.795	-2.57E-001	-1.17E+000	Mm.358664	G1p2
													1453939_x_at	-0.168	-0.893	-0.0114	-0.0604	Mm.358664	G1p2
AA406020	Hs.458485	"Interferon, alpha-inducible protein (clone IFI-15K)"	G1P2	0	0.12	1.6	0	-0.26	-5	NM_005101	ND	9636	1431591_s_at	0.174	0.795	-2.57E-001	-1.17E+000	Mm.358664	G1p2
													1453939_x_at	-0.168	-0.893	-0.0114	-0.0604	Mm.358664	G1p2
AA406028	Hs.58685	CD5 antigen (p56-62)	CD5	0	-0.01	-0.1	0	-0.1	-0.8	NM_014207	0	921	1418353_at	-0.181	-1.03	-1.86E-002	-1.06E-001	Mm.779	Cd5
AA406036	Hs.97174	"Potassium channel, subfamily K, member 4"	KCNK4	0	-0.33	-1.3	0	0.06	0.9	NM_016611	ND	50801	1421419_at	-0.201	-1.191	3.00E-002	1.78E-001	Mm.251306	Kcnk4
AA406040	Hs.380233	Maternal G10 transcript	G10	0	-0.01	-0.1	0	-0.08	-1.9	NM_003910	ND	8896	Data not found						
AA406064	Hs.170076	"Variable charge, Y-linked"	VCY1B	0	-0.05	-1	0	-0.09	-1.6	NM_181880	ND	9084	Data not found						
												353513	Data not found						
AA406180	Hs.50868	"Solute carrier family 22 (organic cation transporter), member 18"	SLC22A18	0	0.05	0.6	0	-0.14	-2.9	NM_002555	ND	5002	1417809_at	-0.379	-0.763	-1.25E-001	-2.51E-001	Mm.271740	Slc22a18
													1427531_a_at	-0.089	-0.404	0.0486	0.22	Mm.271740	Slc22a18
AA406269	Hs.257970	Nuclear factor I/X (CCAAT-binding transcription factor)	NFIX	0	0.03	0.3	0	0.08	1	NM_002501	ND	4784	1423493_a_at	-0.05	-0.233	-0.217	-1.01	Mm.9394	Nfix
													1436363_a_at	-0.411	-1.148	-0.731	-2.04	Mm.9394	Nfix
													1436364_x_at	-0.051	-0.22	-0.743	-3.2	Mm.9394	Nfix
													1451443_at	0.005	0.025	-0.00874	-0.0451	Mm.9394	Nfix
													1459909_at	0.036	0.193	-0.171	-0.927	Mm.9394	Nfix
AA406285	Hs.356742	DR1-associated protein 1 (negative cofactor 2 alpha)	DRAP1	0	0.02	0.2	-1	-0.16	-3.3	NM_006442	ND	10589	1436146_at	-0.1	-0.63	-6.99E-002	-4.39E-001	Mm.275446	Drap1
													1451676_at	0.194	0.59	-0.383	-1.16	Mm.275446	Drap1
AA406311	Hs.113874	Ecotropic viral integration site 2A	EVI2A	0	-0.1	-1.3	0	0.35	2.9	NM_014210	ND	2123	1426505_at	-0.044	-0.177	-0.207	-0.831	Mm.358594	Evi2a
													1426506_at	0.001	0.007	0.146	0.77	Mm.358594	Evi2a
													1443894_at	0.6	2.382	0.256	1.02	Mm.358594	Evi2a
													1450241_a_at	0.083	0.564	-0.441	-3	Mm.358594	Evi2a
AA406325	Hs.153322	Phospholipase C-like 1	PLCL1	0	-0.09	-0.5	0	-0.04	-0.4	NM_006226	ND	5334	1437133_x_at	0.043	0.13	2.69E-001	8.08E-001	Mm.100884	Akr1b3
													1443974_at	0.088	0.602	-0.0901	-0.614	Mm.100884	Akr1b3
													1445148_at	0.203	0.955	0.182	0.852	Mm.100884	Akr1b3
													1445723_at	-0.162	-0.79	-0.0167	-0.0815	Mm.100884	Akr1b3
													1448319_at	0.254	1.08	0.436	1.85	Mm.100884	Akr1b3
													1456590_x_at	0.083	0.275	0.217	0.715	Mm.100884	Akr1b3
AA406362	Hs.445000	Prostaglandin E receptor 3 (subtype EP3)	PTGER3	0	0.21	1.2	0	-0.15	-2.1	NM_000957	0	5733	1425251_at	0.114	0.66	9.60E-002	5.55E-001	Mm.30424	Ptger3
													1445546_at	-0.609	-1.922	0.152	0.48	Mm.30424	Ptger3
													1450344_a_at	-2.049	-1.69	-0.207	-0.171	Mm.30424	Ptger3
AA406364	Hs.134587	"Guanine nucleotide binding protein (G protein), alpha inhibiting activity polypeptide 1"	GNAI1	0	0.22	2.2	0	0.01	0.2	NM_002069	ND	2770	Data not found						
AA406372	Hs.370424	"Zinc finger protein, X-linked"	ZFX	0	0.09	1.3	0	-0.03	-0.6	NM_003410	ND	7543	1419565_a_at	0.137	0.56	3.43E-001	1.40E+000	Mm.919	Zfx
													1425972_a_at	0.526	1.586	0.597	1.8	Mm.919	Zfx
													1428046_a_at	0.347	1.976	-0.0186	-0.106	Mm.919	Zfx
													1428047_s_at	0.055	0.275	0.0317	0.159	Mm.919	Zfx
													1439404_x_at	0.324	0.897	0.11	0.304	Mm.919	Zfx
													1449512_a_at	0.272	1.011	-0.254	-0.946	Mm.919	Zfx
AA406485	Hs.522666	"Aminolevulinate, delta-, synthase 2 (sideroblastic/hypochromic anemia)"	ALAS2	0	0.1	1.7	0	0.04	0.6	NM_000032	1	212	1451675_a_at	-0.761	-1.147	-1.24E-001	-1.88E-001	Mm.302724	Alas2
AA406536	Hs.471207	"NADH dehydrogenase (ubiquinone) Fe-S protein 1, 75kDa (NADH-coenzyme Q reductase)"	NDUFS1	0	0.16	2.5	0	-0.04	-1.3	NM_005006	1	4719	1425143_a_at	0.251	0.75	3.74E-001	1.11E+000	Mm.290791	Ndufs1
													1434856_at	-0.227	-0.578	0.0682	0.173	Mm.290791	Ndufs1
													1443748_x_at	-0.115	-0.684	0.0682	0.404	Mm.290791	Ndufs1
													1453354_at	-0.255	-1.091	-0.00368	-0.0157	Mm.290791	Ndufs1
AA406552	Hs.419240	"Solute carrier family 2 (facilitated glucose transporter), member 3"	SLC2A3	0	-0.13	-1	0	-0.11	-1.6	NM_006931	ND	6515	1421924_at	0.019	0.05	-1.94E-001	-5.15E-001	Mm.269857	Slc2a3
													1427770_a_at	-0.471	-2.084	-0.0716	-0.317	Mm.269857	Slc2a3
													1437052_s_at	0.213	1.334	-0.218	-1.36	Mm.269857	Slc2a3
													1455898_x_at	0.237	1.607	-0.184	-1.25	Mm.269857	Slc2a3
AA406571	Hs.512682	Carcinoembryonic antigen-related cell adhesion molecule 1 (biliary glycoprotein)	CEACAM1	0	0.18	2.2	0	-0.14	-1.7	NM_001712	ND	634	1421603_a_at	-0.03	-0.169	2.81E-002	1.56E-001	Mm.322502	Ceacam1
													1422123_s_at	0.359	1.235	0.0253	0.0872	Mm.360512	Ceacam1
													1425538_x_at	0.358	0.456	0.0147	0.0188	Mm.360512	Ceacam1
													1425675_s_at	0.237	1.104	-0.164	-0.763	Mm.360512	Ceacam1
													1427630_x_at	0.246	0.505	0.183	0.377	Mm.360512	Ceacam1
													1427711_a_at	0.121	0.342	-0.00272	-0.00773	Mm.360512	Ceacam1
													1427712_at	-0.197	-1.398	-0.0467	-0.332	Mm.360512	Ceacam1
													1450494_x_at	0.215	0.496	-0.122	-0.281	Mm.360512	Ceacam1
													1452532_x_at	-0.027	-0.117	-0.33	-1.43	Mm.360512	Ceacam1
													1460681_at	-0.064	-0.295	0.112	0.513	Mm.322502	Ceacam1
													1460682_s_at	0.576	1.969	0.0754	0.258	Mm.322502	Ceacam1
													1421603_a_at	-0.03	-0.169	0.0281	0.156	Mm.322502	Ceacam1
													1460681_at	-0.064	-0.295	0.112	0.513	Mm.322502	Ceacam1
													1460682_s_at	0.576	1.969	0.0754	0.258	Mm.322502	Ceacam1
AA406585	Hs.371021	Lysosomal associated multispanning membrane protein 5	LAPTM5	0	0.01	0.1	0	0.07	1.7	NM_006762	0	7805	1417721_s_at	0.085	0.385	-1.05	-4.74	Mm.271868	Laptm5
													1426025_s_at	-0.068	-0.316	-0.525	-2.43	Mm.271868	Laptm5
													1436905_x_at	-0.651	-1.613	-3.67	-9.09	Mm.271868	Laptm5
													1459841_x_at	0.061	0.343	-0.196	-1.1	Mm.271868	Laptm5
AA406601	Hs.438236	Actin binding LIM protein 1	ABLIM1	0	0.15	1.2	-1	-0.24	-3.2	NM_002313	ND	3983	1442376_at	0.402	1.702	1.33E-001	5.61E-001	Mm.217161	Ablim1
													1453103_at	0.194	0.504	0.0903	0.235	Mm.217161	Ablim1
													1454708_at	0.679	1.684	0.129	0.319	Mm.217161	Ablim1
													1460120_at	-0.217	-1.273	-0.032	-0.187	Mm.217161	Ablim1
AA406613	Hs.432330	Ras-related GTP binding A	RRAGA	0	-0.19	-1.9	0	0.04	1	NM_006570	0	10670	1428905_at	0.948	1.237	2.91E-001	3.80E-001	Mm.31178	Rraga
AA410188	Hs.389724	Interferon-induced protein 44	IFI44L	0	0.08	1.4	0	-0.01	-0.1	NM_006820	ND	10964	1421596_s_at	-0.105	-0.605	-5.73E-002	-3.31E-001	Mm.219544	H28
													1425917_at	0.167	1.144	-0.0079	-0.0542	Mm.219544	H28
													1450301_at	0.07	0.476	0.0983	0.665	Mm.219544	H28
AA410207	Hs.381235	Phosphodiesterase 4D interacting protein (myomegalin)	PDE4DIP	0	0.08	1.2	0	0.06	1		ND	9659	Data not found						
AA410375	Hs.484741	Guanosine monophosphate reductase	GMPR	1	0.48	6.5	0	0.01	0.1	NM_006877	1	2766	1448530_at	-0.454	-2.506	-0.773	-4.27	Mm.290802	Gmpr
AA410381	Hs.426463	"Synuclein, alpha interacting protein (synphilin)"	SNCAIP	0	0.26	3.4	0	-0.01	-0.1	NM_005460	ND	9627	1423499_at	0.022	0.103	-9.92E-002	-4.57E-001	Mm.292168	Sncaip
													1430463_a_at	-0.032	-0.164	-0.164	-0.834	Mm.292168	Sncaip
AA410383	Hs.100431	Chemokine (C-X-C motif) ligand 13 (B-cell chemoattractant)	CXCL13	0	-0.12	-0.9	0	-0.14	-2.6	NM_006419	1	10563	1417851_at	0.009	0.055	3.97E-002	2.43E-001	Mm.10116	Cxcl13
													1448859_at	0.022	0.106	0.226	1.07	Mm.10116	Cxcl13
AA410394	Data not found			0	0.04	0.8	0	0.03	0.7		ND	Data not found							
AA410402	Hs.7145	Calpain 7	CAPN7	0	0.06	0.7	0	0.03	0.6	NM_014296	ND	23473	1421923_at	0.504	2.606	-0.669	-3.46	Mm.201535	Capn7
													1423096_at	0.212	0.562	0.447	1.19	Mm.201535	Capn7
													1423097_s_at	0.384	1.259	0.263	0.862	Mm.201535	Capn7
													1423098_at	-0.296	-1.221	0.231	0.951	Mm.201535	Capn7
AA410404	Hs.446564	"Damage-specific DNA binding protein 2, 48kDa"	DDB2	0	0.04	0.5	1	0.14	3.8	NM_000107	0	1643	1425706_a_at	-0.219	-0.824	2.95E-001	1.11E+000	Mm.260747	Ddb2
													1436680_s_at	-0.506	-1.104	0.12	0.261	Mm.260747	Ddb2
													1436788_at	0.103	0.276	0.178	0.477	Mm.260747	Ddb2
												8022	1421753_a_at	0.002	0.011	-0.136	-0.638	Mm.15655	Lhx3
													1425041_at	-0.169	-0.563	0.0627	0.209	Mm.15655	Lhx3
AA410429	Hs.515469	Vasodilator-stimulated phosphoprotein	VASP	0	-0.11	-1.8	0	0.03	0.6	NM_003370	1	7408	1451097_at	-1.12	-1.455	-5.84E-001	-7.59E-001	Mm.9684	Vasp
AA410435	Hs.533526	"Alpha thalassemia/mental retardation syndrome X-linked (RAD54 homolog, S. cerevisiae)"	ATRX	0	-0.01	-0.2	0	0.06	1.1	NM_000489	1	546	1419885_at	-0.266	-1.187	-7.08E-002	-3.16E-001	Mm.10141	Atrx
													1419886_at	-0.142	-0.63	0.362	1.61	Mm.10141	Atrx
													1420945_at	-0.292	-1.598	-0.0862	-0.471	Mm.10141	Atrx
													1420946_at	-0.384	-0.613	0.848	1.35	Mm.10141	Atrx
													1420947_at	-0.154	-0.204	0.787	1.04	Mm.10141	Atrx
													1420948_s_at	0.024	0.127	-0.0867	-0.454	Mm.10141	Atrx
													1433537_at	0.348	0.871	0.59	1.47	Mm.10141	Atrx
													1438750_at	0.637	1.58	0.447	1.11	Mm.10141	Atrx
													1441014_at	-0.088	-0.533	-0.0459	-0.279	Mm.10141	Atrx
													1441771_at	0.124	0.246	0.504	0.998	Mm.10141	Atrx
													1450051_at	0.1	0.131	0.824	1.08	Mm.10141	Atrx
													1453734_at	-0.032	-0.094	0.558	1.65	Mm.10141	Atrx
													1456832_at	0.452	1.429	0.0374	0.118	Mm.10141	Atrx
AA410437	Hs.284284	"UDP-Gal:betaGal beta 1,3-galactosyltransferase polypeptide 6"	B3GALT6	0	0.18	1.5	0	0.04	0.4	NM_080605	ND	126792	1421155_at	0.087	0.434	-1.30E-001	-6.47E-001	Mm.347395	B3galt6
													1435252_at	0.094	0.525	0.00986	0.0551	Mm.347395	B3galt6
AA410440	Hs.153863	"SMAD, mothers against DPP homolog 6 (Drosophila)"	SMAD6	0	-0.25	-2.4	-1	-0.19	-3.7	NM_005585	1	4091	1422771_at	0.522	1.62	-2.13E-001	-6.62E-001	Mm.325757	Smad6
AA410516	Hs.489190	"Solute carrier family 25, member 13 (citrin)"	SLC25A13	0	-0.13	-1.1	0	0.06	0.4	NM_014251	1	10165	1449481_at	0.065	0.275	4.31E-002	1.83E-001	Mm.24513	Slc25a13
AA410517	Hs.519523	"Serine (or cysteine) proteinase inhibitor, clade B (ovalbumin), member 6"	SERPINB6	0	-0.04	-0.7	0	0.07	1.6	NM_004568	ND	5269	1446417_at	-0.208	-0.791	1.91E-001	7.24E-001	Mm.252210	Serpinb6a
													1450138_a_at	-0.312	-0.769	0.284	0.699	Mm.252210	Serpinb6a
													1455590_at	0.221	0.711	0.165	0.53	Mm.252210	Serpinb6a
AA410517	Hs.519523	"Serine (or cysteine) proteinase inhibitor, clade B (ovalbumin), member 6"	SERPINB6	0	-0.03	-0.4	0	-0.02	-0.6	NM_004568	ND	5269	1446417_at	-0.208	-0.791	1.91E-001	7.24E-001	Mm.252210	Serpinb6a
													1450138_a_at	-0.312	-0.769	0.284	0.699	Mm.252210	Serpinb6a
													1455590_at	0.221	0.711	0.165	0.53	Mm.252210	Serpinb6a
AA410604	Hs.374127	CDC16 cell division cycle 16 homolog (S. cerevisiae)	CDC16	0	-0.03	-0.3	0	-0.09	-1.9	NM_003903	0	8881	1425554_a_at	-0.039	-0.157	2.55E-001	1.04E+000	Mm.182412	Cdc16
													1431291_at	0.311	1.961	-0.0164	-0.103	Mm.182412	Cdc16
AA410636	Hs.445403	Isoleucine-tRNA synthetase	IARS	0	0.1	1.9	-1	-0.13	-3.6	NM_002161	ND	3376	1426705_s_at	0.014	0.062	-0.456	-2.11	Mm.21118	Iars
													1452154_at	-0.188	-0.82	-0.0668	-0.291	Mm.21118	Iars
AA410896	Hs.520046	"G-protein signalling modulator 3 (AGS3-like, C. elegans)"	GPSM3	0	-0.14	-2.4	0	0.05	1	NM_022107	ND	63940	1418396_at	-0.12	-0.433	-1.67E-001	-6.03E-001	Mm.26584	Gpsm3
AA411169	Hs.98661	Hypothetical LOC401022	LOC401022	0	-0.05	-0.8	0	0.01	0.2		ND	401022	Data not found						
AA411202	Hs.204041	"AHA1, activator of heat shock 90kDa protein ATPase homolog 1 (yeast)"	AHSA1	0	0.14	1.9	0	-0.14	-3.8	NM_012111	1	10598	1424147_at	-0.144	-0.414	-4.71E-002	-1.35E-001	Mm.22626	Ahsa1
													1444500_at	0.146	0.582	0.0372	0.149	Mm.22626	Ahsa1
AA411202	Hs.204041	"AHA1, activator of heat shock 90kDa protein ATPase homolog 1 (yeast)"	AHSA1	0	0.15	2.3	0	0.21	3	NM_012111	1	10598	1424147_at	-0.144	-0.414	-4.71E-002	-1.35E-001	Mm.22626	Ahsa1
													1444500_at	0.146	0.582	0.0372	0.149	Mm.22626	Ahsa1
AA411204	Hs.533070	"Cadherin, EGF LAG seven-pass G-type receptor 3 (flamingo homolog, Drosophila)"	CELSR3	0	0.05	0.8	0	-0.09	-2	NM_001407	0	1951	1425067_at	-0.117	-0.557	-8.93E-002	-4.26E-001	Mm.39945	Celsr3
AA411324	Hs.496646	"Interleukin 13 receptor, alpha 1"	IL13RA1	0	0.2	2	0	0.01	0	NM_001560	1	3597	1425625_at	-0.003	-0.015	-7.35E-002	-3.38E-001	Mm.24208	Il13ra1
													1427164_at	-0.846	-1.075	0.26	0.331	Mm.24208	Il13ra1
													1427165_at	-0.544	-1.944	0.242	0.864	Mm.24208	Il13ra1
													1451775_s_at	-0.389	-1.523	0.0503	0.197	Mm.24208	Il13ra1
													1454783_at	-0.374	-0.964	0.0518	0.134	Mm.24208	Il13ra1
AA411324	Hs.496646	"Interleukin 13 receptor, alpha 1"	IL13RA1	0	0.36	3.3	0	0.05	1.2	NM_001560	1	3597	1425625_at	-0.003	-0.015	-7.35E-002	-3.38E-001	Mm.24208	Il13ra1
													1427164_at	-0.846	-1.075	0.26	0.331	Mm.24208	Il13ra1
													1427165_at	-0.544	-1.944	0.242	0.864	Mm.24208	Il13ra1
													1451775_s_at	-0.389	-1.523	0.0503	0.197	Mm.24208	Il13ra1
													1454783_at	-0.374	-0.964	0.0518	0.134	Mm.24208	Il13ra1
AA411407	Hs.483090	Signal recognition particle 19kDa	SRP19	0	0.02	0.4	0	0.02	0.4	NM_003135	1	6728	1450891_at	-0.087	-0.212	1.69E-001	4.11E-001	Mm.29452	Srp19
AA411440	Hs.487027	Villin 2 (ezrin)	VIL2	0	-0.25	-2.1	0	0.05	0.7	NM_003379	ND	7430	1450850_at	-0.518	-1.514	-6.74E-001	-1.97E+000	Mm.277812	Vil2
													1456725_x_at	0.088	0.251	0.0809	0.23	Mm.277812	Vil2
AA411554	Data not found			0	-0.02	-0.2	0	0.11	2.2		ND	Data not found							
AA411642	Hs.132966	Met proto-oncogene (hepatocyte growth factor receptor)	MET	0	0.36	2	0	-0.04	-0.6	NM_000245	ND	4233	1422990_at	0.147	0.918	5.33E-002	3.33E-001	Mm.86844	Met
AA411679	Hs.477892	Glycogenin	GYG	0	-0.09	-1	0	-0.02	-0.2	NM_004130	ND	2992	1448429_at	0.417	2.002	-7.49E-003	-3.60E-002	Mm.6375	Gyg1
													1459522_s_at	0.527	1.174	-0.174	-0.388	Mm.6375	Gyg1
AA411684	Data not found			0	-0.43	-2.3	0	0.07	1		ND	Data not found							
AA411757	Hs.512682	Carcinoembryonic antigen-related cell adhesion molecule 1 (biliary glycoprotein)	CEACAM1	0	0.29	0.8	0	0.05	0.5	NM_001712	ND	634	1421603_a_at	-0.03	-0.169	2.81E-002	1.56E-001	Mm.322502	Ceacam1
													1422123_s_at	0.359	1.235	0.0253	0.0872	Mm.360512	Ceacam1
													1425538_x_at	0.358	0.456	0.0147	0.0188	Mm.360512	Ceacam1
													1425675_s_at	0.237	1.104	-0.164	-0.763	Mm.360512	Ceacam1
													1427630_x_at	0.246	0.505	0.183	0.377	Mm.360512	Ceacam1
													1427711_a_at	0.121	0.342	-0.00272	-0.00773	Mm.360512	Ceacam1
													1427712_at	-0.197	-1.398	-0.0467	-0.332	Mm.360512	Ceacam1
													1450494_x_at	0.215	0.496	-0.122	-0.281	Mm.360512	Ceacam1
													1452532_x_at	-0.027	-0.117	-0.33	-1.43	Mm.360512	Ceacam1
													1460681_at	-0.064	-0.295	0.112	0.513	Mm.322502	Ceacam1
													1460682_s_at	0.576	1.969	0.0754	0.258	Mm.322502	Ceacam1
													1421603_a_at	-0.03	-0.169	0.0281	0.156	Mm.322502	Ceacam1
													1460681_at	-0.064	-0.295	0.112	0.513	Mm.322502	Ceacam1
													1460682_s_at	0.576	1.969	0.0754	0.258	Mm.322502	Ceacam1
AA411814	Hs.3260	Presenilin 1 (Alzheimer disease 3)	PSEN1	0	0.06	1.2	-1	-0.23	-4.6	NM_000021	1	5663	1420261_at	-0.043	-0.267	1.65E-001	1.03E+000	Mm.998	Psen1
													1420262_at	-0.002	-0.008	0.263	1.39	Mm.998	Psen1
													1421853_at	-0.278	-0.513	-0.23	-0.424	Mm.998	Psen1
													1425549_at	-0.172	-0.607	0.0539	0.19	Mm.998	Psen1
													1450399_at	-0.45	-0.821	-0.234	-0.427	Mm.998	Psen1
AA411850	Hs.75573	"Centromere protein E, 312kDa"	CENPE	0	0	0	0	0.02	0.4	NM_001813	0	1062	1435005_at	0.008	0.011	9.69E-001	1.35E+000	Mm.161470	Cenpe
													1439040_at	-0.113	-0.157	0.998	1.39	Mm.161470	Cenpe
AA411900	Hs.62880	"Mov10l1, Moloney leukemia virus 10-like 1, homolog (mouse)"	MOV10L1	0	-0.21	-1.6	0	0.05	0.3	NM_018995	0	54456	1419340_at	-0.257	-1.006	-9.63E-003	-3.77E-002	Mm.358791	Mov10l1
AA412053	Hs.114286	CD9 antigen (p24)	CD9	0	0.01	0.2	-1	-0.29	-7.4	NM_001769	1	928	1416066_at	-0.984	-0.839	-6.91E-001	-5.89E-001	Mm.210676	Cd9
AA412246	Hs.546273	Peroxisome biogenesis factor 10	PEX10	0	-0.21	-0.7	-1	-0.1	-2.5	NM_153818	ND	5192	1456646_at	-0.562	-0.976	-2.87E-001	-4.99E-001	Mm.133114	
AA412284	Hs.171844	Poliovirus receptor	PVR	0	0.21	2	0	0.05	1.1	NM_006505	ND	5817	1423903_at	0.016	0.07	-1.21E-001	-5.37E-001	Mm.358660	D7Ertd458e
													1423904_a_at	-0.082	-0.273	0.21	0.704	Mm.358660	D7Ertd458e
													1423905_at	0.228	0.766	-0.0605	-0.204	Mm.358660	D7Ertd458e
													1429848_at	0.052	0.337	-0.0452	-0.291	Mm.358660	D7Ertd458e
													1451160_s_at	-0.154	-0.591	0.11	0.422	Mm.358660	D7Ertd458e
													1445149_at	-0.151	-0.978	0.00649	0.0421	Mm.227506	Pvr
													1450295_s_at	-0.554	-3.797	-0.146	-0.999	Mm.227506	Pvr
AA412433	Data not found			0	0.04	0.3	0	0.11	2.5		ND	Data not found							
AA412470	Hs.504550	RAD51 associated protein 1	RAD51AP1	0	0.09	0.5	0	-0.05	-0.6	NM_006479	0	10635	1417938_at	0.161	0.567	-1.62E-002	-5.71E-002	Mm.204634	Rad51ap1
													1417939_at	-0.016	-0.038	-0.0142	-0.0339	Mm.204634	Rad51ap1
													1417940_s_at	0.129	0.742	-0.022	-0.127	Mm.204634	Rad51ap1
													1448899_s_at	0.237	1.301	0.0701	0.384	Mm.204634	Rad51ap1
AA412500	Hs.505004	"Transcription elongation factor A (SII), 2"	TCEA2	0	0.11	0.7	0	-0.11	-2	NM_003195	0	6919	1418107_at	0.175	0.956	-2.39E-002	-1.30E-001	Mm.24245	Tcea2
													1440791_x_at	0.339	1.808	-0.0873	-0.466	Mm.24245	Tcea2
AA412509	Hs.143703	EH-domain containing 4	EHD4	0	-0.03	-0.4	0	-0.15	-3.2	NM_139265	1	30844	1449852_a_at	-0.476	-1.114	-7.60E-001	-1.78E+000	Mm.132226	Ehd4
AA412535	Data not found			0	0.04	0.3	0	0.03	0.8		ND	Data not found							
AA412691	Hs.10441	"Nuclear transcription factor Y, alpha"	NFYA	0	0.08	0.6	0	0	0	NM_002505	1	4800	1422082_a_at	-0.172	-0.979	-6.09E-002	-3.46E-001	Mm.4929	Nfya
													1427808_at	0.057	0.341	-0.111	-0.667	Mm.4929	Nfya
													1452560_a_at	0.284	0.342	-0.361	-0.435	Mm.4929	Nfya
AA412691	Hs.10441	"Nuclear transcription factor Y, alpha"	NFYA	0	0.18	0.9	0	-0.07	-1.1	NM_002505	1	4800	1422082_a_at	-0.172	-0.979	-6.09E-002	-3.46E-001	Mm.4929	Nfya
													1427808_at	0.057	0.341	-0.111	-0.667	Mm.4929	Nfya
													1452560_a_at	0.284	0.342	-0.361	-0.435	Mm.4929	Nfya
AA412712	Hs.298735	Formin binding protein 3	FNBP3	0	0.12	2	0	0.01	0.2		1	55660	1420916_at	0.623	1.628	4.50E-001	1.18E+000	Mm.257474	Fnbp3
													1420917_at	0.169	0.291	0.316	0.544	Mm.257474	Fnbp3
													1429436_at	0.622	1.346	0.352	0.762	Mm.257474	Fnbp3
													1429437_at	0.28	0.75	0.259	0.695	Mm.257474	Fnbp3
													1438222_at	0.308	0.715	0.162	0.377	Mm.257474	Fnbp3
													1442171_at	0.757	1.835	0.466	1.13	Mm.257474	Fnbp3
													1450035_a_at	0.155	0.23	0.447	0.662	Mm.257474	Fnbp3
AA412738	Hs.534387	Cisplatin resistance-associated overexpressed protein	CROP	0	0.01	0.1	0	0.11	1.1		ND	51747	1424802_a_at	0.075	0.142	7.94E-001	1.50E+000	Mm.30927	3300001P08Rik
													1437570_at	0.404	0.726	0.934	1.68	Mm.30927	3300001P08Rik
													1451485_at	0.121	0.228	0.543	1.02	Mm.30927	3300001P08Rik
AA416685	Hs.493791	Unc-13 homolog B (C. elegans)	UNC13B	-1	-0.36	-6.2	0	-0.05	-1.2	NM_006377	ND	10497	1417757_at	-0.137	-0.484	4.80E-001	1.70E+000	Mm.128892	Unc13b
													1443308_at	-0.068	-0.402	-0.0559	-0.328	Mm.128892	Unc13b
AA416759	Hs.515249	Arrestin domain containing 2	ARRDC2	0	0.05	0.7	0	-0.05	-0.9	NM_015683	ND	27106	1428352_at	-0.12	-0.614	-1.50E-001	-7.67E-001	Mm.24215	Arrdc2
AA416783	Hs.479396	Recombining binding protein suppressor of hairless (Drosophila)	RBPSUH	0	-0.12	-0.7	0	-0.04	-0.7	NM_005349	1	3516	1418114_at	0.109	0.638	2.14E-001	1.25E+000	Mm.209292	Rbpsuh
													1448957_at	0.429	1.548	-0.084	-0.303	Mm.209292	Rbpsuh
													1454896_at	0.326	0.955	0.137	0.4	Mm.209292	Rbpsuh
AA416787	Hs.140452	Mannose-6-phosphate receptor binding protein 1	M6PRBP1	0	-0.26	-3.4	0	0.12	2.5	NM_005817	ND	10226	1416424_at	-0.202	-1.16	-1.56E-001	-8.96E-001	Mm.311696	M6prbp1
AA416876	Hs.281902	"SGT1, suppressor of G2 allele of SKP1 (S. cerevisiae)"	SUGT1	0	0.03	0.4	0	0.04	1	NM_006704	1	10910	1426424_at	0.437	1.393	2.92E-001	9.30E-001	Mm.18972	Sugt1
													1426425_at	0.144	0.424	0.403	1.19	Mm.18972	Sugt1
AA416883	Hs.374097	Interferon regulatory factor 2	IRF2	0	-0.09	-1	0	-0.07	-0.9	NM_002199	ND	3660	1418265_s_at	-0.097	-0.442	-2.37E-001	-1.08E+000	Mm.1149	Irf2
													1447527_at	0.043	0.132	0.22	0.675	Mm.1149	Irf2
AA416890	Hs.498173	"Sphingomyelin phosphodiesterase 1, acid lysosomal (acid sphingomyelinase)"	SMPD1	0	0.09	0.9	0	0.14	2.4	NM_000543	1	6609	1447874_x_at	-0.427	-2.186	-1.35E-001	-6.90E-001	Mm.4628	Smpd1
													1448621_a_at	-0.294	-1.575	-0.144	-0.77	Mm.4628	Smpd1
AA416952	Hs.440961	Calpastatin	CAST	0	0.09	1.7	0	0.04	0.6	NM_001750	ND	831	1416942_at	0.496	3.446	-1.15E-002	-7.99E-002	Mm.83526	Arts1
													1426098_a_at	-0.299	-1.144	0.222	0.848	Mm.83526	Arts1
													1435972_at	-0.535	-2.588	0.199	0.964	Mm.83526	Arts1
													1439068_at	0.118	0.702	0.2	1.19	Mm.83526	Arts1
													1451413_at	0.029	0.157	0.136	0.736	Mm.83526	Arts1
AA417274	Hs.529038	Follistatin-like 3 (secreted glycoprotein)	FSTL3	0	-0.13	-1.7	0	-0.48	-8.4	NM_005860	0	10272	1422803_at	-1.688	-1.377	3.67E-002	2.99E-002	Mm.251710	Fstl3
AA417279	Hs.128846	"Protein tyrosine phosphatase, non-receptor type substrate 1"	PTPNS1	0	-0.12	-1.1	0	-0.02	-0.3	NM_080792	ND	140885	1416985_at	0.064	0.126	-2.57E-001	-5.11E-001	Mm.1682	Ptpns1
													1416986_a_at	0.208	0.637	-0.252	-0.771	Mm.1682	Ptpns1
													1448534_at	-0.06	-0.322	0.283	1.51	Mm.1682	Ptpns1
													1458869_at	-0.21	-0.979	-0.27	-1.25	Mm.1682	Ptpns1
AA417319	Hs.40582	CDC14 cell division cycle 14 homolog B (S. cerevisiae)	CDC14B	0	0.07	0.6	0	0.06	0.8	NM_033331	ND	8555	1429418_at	1.243	3.195	2.54E-001	6.54E-001	Mm.25335	Cdc14b
													1430657_at	0.18	1.155	0.0643	0.411	Mm.25335	Cdc14b
													1437070_at	0.654	1.261	0.256	0.494	Mm.25335	Cdc14b
													1440292_at	0.502	2.206	-0.156	-0.684	Mm.25335	Cdc14b
AA417600	Hs.406799	"RAB18, member RAS oncogene family"	RAB18	0	-0.16	-1.8	0	0.18	2.2	NM_021252	1	22931	1420899_at	0.125	0.249	6.65E-001	1.32E+000	Mm.132802	Rab18
													1420900_a_at	0.359	0.746	0.441	0.917	Mm.132802	Rab18
													1446371_at	0.189	0.428	0.161	0.365	Mm.132802	Rab18
AA417616	Hs.530970	B-cell CLL/lymphoma 7A	BCL7A	0	0.23	0.8	0	0.06	0.7	NM_020993	0	605	1428207_at	0.369	0.958	-1.28E-001	-3.33E-001	Mm.151960	Bcl7a
													1428208_at	-0.556	-1.79	-0.0417	-0.134	Mm.151960	Bcl7a
													1431439_at	0.095	0.634	-0.0427	-0.286	Mm.151960	Bcl7a
													1451855_at	0.265	1.492	-0.125	-0.703	Mm.151960	Bcl7a
													1458503_at	-0.184	-1.243	0.0931	0.629	Mm.151960	Bcl7a
													1459416_at	-0.061	-0.378	0.05	0.312	Mm.151960	Bcl7a
AA417616	Hs.530970	B-cell CLL/lymphoma 7A	BCL7A	0	0.47	3.1	0	0.09	0.6	NM_020993	0	605	1428207_at	0.369	0.958	-1.28E-001	-3.33E-001	Mm.151960	Bcl7a
													1428208_at	-0.556	-1.79	-0.0417	-0.134	Mm.151960	Bcl7a
													1431439_at	0.095	0.634	-0.0427	-0.286	Mm.151960	Bcl7a
													1451855_at	0.265	1.492	-0.125	-0.703	Mm.151960	Bcl7a
													1458503_at	-0.184	-1.243	0.0931	0.629	Mm.151960	Bcl7a
													1459416_at	-0.061	-0.378	0.05	0.312	Mm.151960	Bcl7a
AA417654	Hs.1420	"Fibroblast growth factor receptor 3 (achondroplasia, thanatophoric dwarfism)"	FGFR3	0	-0.26	-0.7	0	0.16	2.1	NM_000142	ND	2261	1421841_at	0.283	1.045	9.26E-002	3.42E-001	Mm.6904	Fgfr3
													1425796_a_at	-0.355	-1.398	-0.0313	-0.123	Mm.6904	Fgfr3
AA417711	Hs.431550	Mitogen-activated protein kinase kinase kinase kinase 4	MAP4K4	0	-0.11	-1.6	0	0.16	2.7	NM_004834	1	9448	1422615_at	-1.055	-4.155	-1.51E-001	-5.96E-001	Mm.19073	9430080K19Rik
													1434184_s_at	0.029	0.104	0.348	1.24	Mm.19073	9430080K19Rik
													1440609_at	-0.476	-0.781	0.444	0.729	Mm.19073	9430080K19Rik
													1445739_at	0.047	0.296	-0.0943	-0.593	Mm.19073	9430080K19Rik
													1448050_s_at	-1.097	-4.518	-0.207	-0.852	Mm.19073	9430080K19Rik
													1459912_at	-0.503	-2.582	-0.252	-1.29	Mm.19073	9430080K19Rik
AA417713	Hs.168799	Methyltransferase like 3	METTL3	0	0.17	2	0	0.08	1.3	NM_019852	0	56339	Data not found						
AA417881	Hs.371914	Bleomycin hydrolase	BLMH	0	0.05	0.8	0	-0.03	-0.6	NM_000386	1	642	1438961_s_at	0.408	1.191	1.98E-002	5.78E-002	Mm.22876	Blmh
													1452101_at	0.263	0.634	0.0755	0.182	Mm.22876	Blmh
AA417919	Hs.516808	"Phosphodiesterase 6D, cGMP-specific, rod, delta"	PDE6D	0	-0.06	-0.7	0	0.03	0.4	NM_002601	1	5147	1416843_at	0.13	0.644	1.40E-001	6.96E-001	Mm.12925	Pde6d
AA417927	Hs.193566	"Zinc finger, DHHC domain containing 9"	ZDHHC9	0	-0.05	-0.8	0	-0.04	-0.5	NM_016032	1	51114	1454787_at	-0.427	-0.762	-4.03E-001	-7.20E-001	Mm.207367	Zdhhc9
													1458142_at	0.062	0.407	-0.0881	-0.576	Mm.207367	Zdhhc9
AA418008	Hs.73172	Growth factor independent 1	GFI1	0	-0.28	-2.5	0	-0.09	-0.7	NM_005263	ND	2672	1417679_at	0.14	0.77	-2.47E-001	-1.36E+000	Mm.2078	Gfi1
AA418008	Hs.73172	Growth factor independent 1	GFI1	0	-0.19	-2.2	0	0.06	0.9	NM_005263	ND	2672	1417679_at	0.14	0.77	-2.47E-001	-1.36E+000	Mm.2078	Gfi1
AA418015	Hs.549085	Neuralized-like (Drosophila)	NEURL	0	0.04	0.7	0	-0.02	-0.4	NM_004210	1	9148	1422251_at	-0.222	-1.248	-1.13E-001	-6.36E-001	Mm.313651	Neurl
													1451872_a_at	-0.017	-0.062	-0.0761	-0.286	Mm.313651	Neurl
													1453527_a_at	-0.11	-0.544	-0.0764	-0.377	Mm.313651	Neurl
													1456854_at	-0.75	-1.854	-0.125	-0.309	Mm.313651	Neurl
													1458561_at	-0.097	-0.555	0.229	1.31	Mm.313651	Neurl
													1460343_at	0.101	0.604	0.114	0.683	Mm.313651	Neurl
AA418020	Hs.502730	Synaptotagmin VII	SYT7	0	-0.1	-1.3	0	-0.02	-0.4	NM_004200	ND	9066	1423012_at	0.008	0.051	1.67E-001	1.06E+000	Mm.182654	Syt7
													1439633_at	0.142	0.891	-0.0675	-0.425	Mm.182654	Syt7
													1441927_at	0.097	0.246	-0.191	-0.482	Mm.182654	Syt7
													1446641_at	0.013	0.086	-0.206	-1.33	Mm.182654	Syt7
													1460081_at	-0.128	-0.281	-0.12	-0.263	Mm.182654	Syt7
AA418020	Hs.502730	Synaptotagmin VII	SYT7	0	0.02	0.2	0	-0.09	-1.8	NM_004200	ND	9066	1423012_at	0.008	0.051	1.67E-001	1.06E+000	Mm.182654	Syt7
													1439633_at	0.142	0.891	-0.0675	-0.425	Mm.182654	Syt7
													1441927_at	0.097	0.246	-0.191	-0.482	Mm.182654	Syt7
													1446641_at	0.013	0.086	-0.206	-1.33	Mm.182654	Syt7
													1460081_at	-0.128	-0.281	-0.12	-0.263	Mm.182654	Syt7
AA418032	Hs.268787	"Ariadne homolog, ubiquitin-conjugating enzyme E2 binding protein, 1 (Drosophila)"	ARIH1	0	0.04	0.6	0	0.09	1.8	NM_005744	1	25820	1427188_at	0.152	0.847	7.50E-002	4.17E-001	Mm.305925	Arih1
													1427189_at	-0.357	-1.013	0.163	0.461	Mm.305925	Arih1
													1436498_at	0.522	1.371	0.484	1.27	Mm.305925	Arih1
													1441022_at	-0.163	-0.64	-0.0862	-0.339	Mm.305925	Arih1
													1459397_at	0.533	3.093	-0.0385	-0.224	Mm.305925	Arih1
AA418036	Hs.199338	GLI-Kruppel family member GLI3 (Greig cephalopolysyndactyly syndrome)	GLI3	0	0.12	1.1	0	0	0	NM_000168	ND	2737	1444043_at	1.118	2.669	1.71E-001	4.08E-001	Mm.5098	Gli3
													1450525_at	-0.033	-0.224	-0.243	-1.64	Mm.5098	Gli3
													1455154_at	0.936	1.096	0.0157	0.0184	Mm.5098	Gli3
													1456067_at	0.58	0.659	0.0784	0.0891	Mm.5098	Gli3
AA418045	Hs.166891	"Regulatory factor X, 5 (influences HLA class II expression)"	RFX5	0	0.2	3.4	0	0.08	2.6	NM_000449	ND	5993	1423103_at	0.073	0.267	-1.18E-001	-4.33E-001	Mm.24308	Rfx5
AA418077	Hs.345139	GTP binding protein overexpressed in skeletal muscle	GEM	0	0.36	3.2	0	-0.07	-0.9	NM_005261	1	2669	1426063_a_at	-0.003	-0.017	-2.46E-004	-1.43E-003	Mm.247486	Gem
AA418078	Hs.351571	"Solute carrier family 7 (cationic amino acid transporter, y+ system), member 6"	SLC7A6	0	0.05	0.2	0	0.06	1.4	NM_003983	ND	9057	Data not found						
AA418216	Hs.166891	"Regulatory factor X, 5 (influences HLA class II expression)"	RFX5	0	0.39	1.8	0	0.11	2.1	NM_000449	ND	5993	1423103_at	0.073	0.267	-1.18E-001	-4.33E-001	Mm.24308	Rfx5
AA418251	Hs.14968	Pleiomorphic adenoma gene 1	PLAG1	0	-0.39	-1.7	0	-0.05	-1	NM_002655	1	5324	1421745_at	0.01	0.06	4.91E-002	3.04E-001	Mm.331467	Plag1
AA418293	Hs.80545	Ribosomal protein L37	RPL37	0	0.29	1.3	0	0.19	2.9		ND	6167	1434872_x_at	-0.016	-0.056	4.50E-002	1.54E-001	Mm.10474	Rpl37
													1438291_x_at	-0.031	-0.113	-0.0727	-0.268	Mm.10474	Rpl37
													1450838_x_at	0.308	1.45	-0.186	-0.876	Mm.10474	Rpl37
													1453729_a_at	-0.061	-0.16	-0.186	-0.489	Mm.10474	Rpl37
AA418383	Hs.118076	"Protein (peptidyl-prolyl cis/trans isomerase) NIMA-interacting, 4 (parvulin)"	PIN4	0	-0.02	-0.4	0	-0.14	-1.7	NM_006223	ND	5303	1428658_at	-0.062	-0.191	2.37E-001	7.33E-001	Mm.371635	Pin4
													1445776_at	0.063	0.318	0.0597	0.301	Mm.18298	
AA418392	Hs.525529	"Potassium large conductance calcium-activated channel, subfamily M, beta member 4"	KCNMB4	0	-0.08	-1	0	-0.07	-1.4	NM_014505	ND	27345	1449471_at	0.432	0.816	-7.74E-002	-1.46E-001	Mm.272157	Kcnmb4
													1453449_at	0.188	1.225	0.0538	0.351	Mm.272157	Kcnmb4
AA418410	Hs.256639	Peptidyl prolyl isomerase H (cyclophilin H)	PPIH	0	-0.21	-1.9	0	-0.03	-0.6	NM_006347	ND	10465	1424136_a_at	0.259	1.063	2.60E-001	1.07E+000	Mm.371613	Ppih
													1429832_at	0.138	0.268	0.0878	0.17	Mm.371613	Ppih
													1431505_at	0.338	1.115	-0.023	-0.0757	Mm.371613	Ppih
													1431506_s_at	0.279	1.277	0.261	1.2	Mm.371613	Ppih
AA418414	Hs.50550	Kelch repeat and BTB (POZ) domain containing 10	KBTBD10	0	-0.23	-3.9	0	-0.06	-1.2	NM_006063	ND	10324	1444494_at	-0.329	-1.155	7.72E-002	2.71E-001	Mm.178784	Kbtbd10
AA418524	Hs.104519	Phospholipase D2	PLD2	0	-0.15	-1.7	0	0.07	1.4	NM_002663	1	5338	1417237_at	0.074	0.347	1.49E-002	7.00E-002	Mm.260177	Pld2
													1457252_x_at	-0.663	-2.256	-0.0274	-0.0934	Mm.260177	Pld2
AA418544	Hs.347991	"Nuclear receptor subfamily 2, group F, member 2"	NR2F2	0	-0.06	-0.3	0	0.05	1.1	NM_021005	ND	7026	1416158_at	-0.6	-2.275	-1.98E-001	-7.50E-001	Mm.270109	Nr2f2
													1416159_at	-1.156	-6.899	0.054	0.322	Mm.270109	Nr2f2
													1416160_at	-1.293	-4.462	-0.189	-0.653	Mm.270109	Nr2f2
													1436475_at	-1.157	-4.297	-0.0581	-0.216	Mm.270109	Nr2f2
AA418564	Hs.508559	Clone TCCCTA00151 mRNA sequence		0	-0.19	-2.1	0	0.14	2.4		ND	Data not found							
AA418670	Hs.2780	Jun D proto-oncogene	JUND	0	0.1	1.3	0	-0.03	-0.6	NM_005354	ND	3727	1440265_at	-0.016	-0.083	-0.103	-0.531	Mm.1175	Jund1
													1449117_at	-0.632	-3.979	-0.367	-2.31	Mm.1175	Jund1
													1455774_at	-0.018	-0.074	-0.243	-0.998	Mm.1175	Jund1
AA418674	Hs.146447	Fibrillin 1 (Marfan syndrome)	FBN1	1	0.32	5.5	0	-0.09	-1.7	NM_000138	ND	2200	1425896_a_at	0.158	0.266	-2.39E-001	-4.03E-001	Mm.271644	Fbn1
													1438870_at	-0.098	-0.701	-0.105	-0.753	Mm.271644	Fbn1
													1458593_at	0.058	0.282	-0.143	-0.691	Mm.271644	Fbn1
													1460208_at	1.054	1.426	-0.285	-0.386	Mm.271644	Fbn1
AA418683	Hs.404568	Hermansky-Pudlak syndrome 1	HPS1	0	-0.08	-0.5	0	-0.02	-0.3	NM_000195	0	3257	1443034_at	-0.334	-1.876	-4.60E-003	-2.59E-002	Mm.218381	Hps1
													1448408_at	0.079	0.273	-0.241	-0.835	Mm.218381	Hps1
													1459827_x_at	0.108	0.353	-0.104	-0.342	Mm.218381	Hps1
AA418689	Hs.436578	Polymerase (RNA) II (DNA directed) polypeptide F	POLR2F	0	0.04	0.4	0	-0.01	-0.1	NM_021974	ND	5435	1415754_at	-0.236	-1.219	-3.42E-001	-1.77E+000	Mm.279861	1810060D16Rik
													1427402_at	0.062	0.313	0.0279	0.141	Mm.279861	1810060D16Rik
AA418694	Hs.125213	ATX1 antioxidant protein 1 homolog (yeast)	ATOX1	0	0.18	2.2	0	-0.03	-0.5	NM_004045	1	475	1415760_s_at	-0.168	-0.707	-1.82E-001	-7.69E-001	Mm.217759	Atox1
													1446802_at	-0.122	-0.49	-0.0969	-0.39	Mm.217759	Atox1
													1460639_a_at	-0.155	-0.655	-0.211	-0.89	Mm.217759	Atox1
													1460640_at	-0.132	-0.669	0.371	1.88	Mm.217759	Atox1
AA418744	Hs.55220	BCL2-associated athanogene 2	BAG2	0	-0.03	-0.2	0	0.1	2.4	NM_004282	0	9532	1423948_at	-0.084	-0.195	-1.56E-001	-3.64E-001	Mm.247037	Bag2
AA418747	Hs.98309	"Interleukin 23, alpha subunit p19"	IL23A	0	-0.07	-0.6	0	0.1	1.3	NM_016584	1	51561	1419529_at	-0.215	-1.079	-1.05E-001	-5.27E-001	Mm.125482	Il23a
AA418821	Hs.401843	"Striatin, calmodulin binding protein 3"	STRN3	0	-0.05	-0.6	0	0.02	0.6	NM_014574	1	29966	1423535_at	0.455	1.071	8.44E-001	1.98E+000	Mm.65979	5730526G10Rik
													1423536_at	0.115	0.293	0.358	0.912	Mm.65979	5730526G10Rik
													1440806_x_at	0.134	0.827	0.121	0.747	Mm.65979	5730526G10Rik
													1441050_at	0.388	0.764	0.244	0.481	Mm.65979	5730526G10Rik
													1441266_at	0.374	0.653	0.421	0.736	Mm.65979	5730526G10Rik
													1444333_at	-0.003	-0.016	0.0993	0.46	Mm.65979	5730526G10Rik
													1457343_at	0.341	0.487	0.137	0.195	Mm.65979	5730526G10Rik
AA418825	Data not found			0	0.05	0.4	0	-0.17	-2.9		ND	Data not found							
AA418852	Hs.515146	Likely ortholog of mouse signaling intermediate in Toll pathway-evolutionarily conserved	SITPEC	0	0.03	0.3	0	0.01	0.2	NM_016581	ND	51295	1417080_a_at	-0.139	-0.391	-4.34E-001	-1.22E+000	Mm.29790	Sitpec
													1455560_at	-0.066	-0.353	-0.25	-1.34	Mm.29790	Sitpec
AA418900	Hs.307924	Male-specific lethal 3-like 1 (Drosophila)	MSL3L1	0	0	0	0	-0.03	-0.4	NM_006800	ND	10943	1448645_at	-0.525	-2.478	1.94E-001	9.16E-001	Mm.24248	Msl31
AA418907	Hs.72912	"Cytochrome P450, family 1, subfamily A, polypeptide 1"	CYP1A1	0	0.07	0.3	0	-0.08	-0.9	NM_000499	ND	1543	1422217_a_at	0.132	0.811	-4.18E-002	-2.57E-001	Mm.14089	Cyp1a1
AA419015	Hs.422986	Annexin A4	ANXA4	0	0.07	1.4	0	0.13	3.7	NM_001153	ND	307	1421223_a_at	-1.22	-1.194	1.40E-001	1.37E-001	Mm.259702	Anxa4
													1424176_a_at	-1.979	-1.521	0.0828	0.0636	Mm.259702	Anxa4
													1443341_at	-1.446	-1.69	-0.19	-0.222	Mm.259702	Anxa4
													1457658_x_at	-1.181	-1.292	0.34	0.372	Mm.259702	Anxa4
AA419088	Hs.535480	"Transcribed locus, moderately similar to XP_238138.1 hypothetical LOC293513 [Rattus norvegicus]"		0	-0.08	-1.3	0	0.12	1.8		ND	Data not found							
AA419092	Hs.122575	"Endothelial differentiation, lysophosphatidic acid G-protein-coupled receptor, 4"	EDG4	0	-0.06	-0.5	0	-0.02	-0.3	NM_004720	0	9170	1420576_at	-0.034	-0.167	-2.54E-001	-1.24E+000	Mm.23253	Edg4
													1442291_at	-0.063	-0.331	-0.193	-1.02	Mm.23253	Edg4
AA419092	Hs.122575	"Endothelial differentiation, lysophosphatidic acid G-protein-coupled receptor, 4"	EDG4	0	0	0	0	-0.01	-0.1	NM_004720	0	9170	1420576_at	-0.034	-0.167	-2.54E-001	-1.24E+000	Mm.23253	Edg4
													1442291_at	-0.063	-0.331	-0.193	-1.02	Mm.23253	Edg4
AA419143	Hs.301613	JTV1 gene	JTV1	0	0.12	0.8	-1	-0.29	-6.6	NM_006303	0	7965	1424151_at	-0.267	-1.331	-1.23E-001	-6.12E-001	Mm.370317	Jtv1
													1451262_a_at	-0.222	-1.206	-0.0986	-0.537	Mm.370317	Jtv1
AA419177	Hs.513797	"Solute carrier family 7 (cationic amino acid transporter, y+ system), member 5"	SLC7A5	0	-0.16	-1.2	0	-0.35	-6.4	NM_003486	1	8140	1418326_at	-1.022	-1.752	-7.73E-001	-1.33E+000	Mm.27943	Slc7a5
AA419229	Hs.432395	LY6/PLAUR domain containing 1	LYPDC1	0	0	0	0	-0.03	-0.2	NM_144586	ND	2863	1431569_a_at	-0.071	-0.425	-4.02E-002	-2.41E-001	Mm.32727	Lypdc1
													1432260_at	-0.007	-0.041	0.289	1.75	Mm.337434	Gpr39
												116372	1431569_a_at	-0.071	-0.425	-0.0402	-0.241	Mm.32727	Lypdc1
AA419238	Hs.436538	"Retinoic acid receptor, beta"	RARB	0	-0.01	-0.1	0	-0.04	-0.9	NM_000965	0	5915	1454906_at	0.56	1.365	6.26E-001	1.53E+000	Mm.259318	Rarb
AA419251	Hs.458414	Interferon induced transmembrane protein 1 (9-27)	IFITM1	0	0.03	0.5	0	-0.11	-0.8	NM_003641	ND	8519	Data not found						
AA419251	Hs.458414	Interferon induced transmembrane protein 1 (9-27)	IFITM1	0	0.07	0.8	0	-0.03	-0.5	NM_003641	ND	8519	Data not found						
AA419264	Hs.378695	Arachidonate 12-lipoxygenase pseudogene 2	ALOX12P2	0	-0.14	-1.2	0	-0.03	-0.4		ND	245	Data not found						
AA419268	Hs.371344	"Phosphoinositide-3-kinase, regulatory subunit 2 (p85 beta)"	PIK3R2	0	-0.12	-1	0	0.07	0.9	NM_005027	1	5296	1418463_at	-0.13	-0.667	-3.00E-001	-1.54E+000	Mm.12945	Pik3r2
AA419281	Hs.544577	Glyceraldehyde-3-phosphate dehydrogenase	GAPD	0	-0.06	-0.6	0	0.1	0.8	NM_002046	ND	2597	Data not found						
AA419342	Hs.517461	Breakpoint cluster region	BCR	0	0.31	1.8	0	-0.06	-1.5	NM_004327	ND	613	1427265_at	0.233	1.05	-9.06E-002	-4.09E-001	Mm.333722	Bcr
													1452368_at	-1.141	-4.651	-0.18	-0.732	Mm.333722	Bcr
													1455564_at	-0.525	-2.604	-0.271	-1.34	Mm.333722	Bcr
												26226	Data not found						
AA419603	Data not found			0	0.06	0.9	0	0.04	0.7		ND	Data not found							
AA419620	Hs.1420	"Fibroblast growth factor receptor 3 (achondroplasia, thanatophoric dwarfism)"	FGFR3	0	0.12	1.9	0	0.1	1.4	NM_000142	ND	2261	1421841_at	0.283	1.045	9.26E-002	3.42E-001	Mm.6904	Fgfr3
													1425796_a_at	-0.355	-1.398	-0.0313	-0.123	Mm.6904	Fgfr3
AA419628	Hs.501080	"Transcription factor 7-like 2 (T-cell specific, HMG-box)"	TCF7L2	0	0.04	0.3	0	0.02	0.4	NM_030756	1	6934	1416723_at	0.373	0.734	3.82E-001	7.51E-001	Mm.139815	Tcf7l2
													1416725_at	-0.119	-0.67	0.0523	0.294	Mm.139815	Tcf7l2
													1424089_a_at	0.188	0.597	0.393	1.25	Mm.139815	Tcf7l2
													1425229_a_at	0.096	0.497	-0.213	-1.1	Mm.139815	Tcf7l2
													1426639_a_at	-0.041	-0.244	0.0562	0.338	Mm.139815	Tcf7l2
													1429427_s_at	-0.515	-1.235	-0.252	-0.603	Mm.139815	Tcf7l2
													1429428_at	0.276	0.828	-0.346	-1.04	Mm.139815	Tcf7l2
													1434148_at	0.289	0.597	0.336	0.694	Mm.139815	Tcf7l2
													1441756_at	0.044	0.11	0.133	0.33	Mm.139815	Tcf7l2
													1446452_at	-0.118	-0.706	-0.0097	-0.0583	Mm.139815	Tcf7l2
													1447071_at	0.104	0.195	0.488	0.912	Mm.139815	Tcf7l2
												79938	Data not found						
AA420981	Hs.470627	Lymphocyte-specific protein tyrosine kinase	LCK	0	0.08	1	0	0.06	0.8	NM_005356	1	3932	1425396_a_at	-0.55	-0.748	2.88E-002	3.91E-002	Mm.293753	Lck
													1439145_at	-0.338	-0.982	-0.0109	-0.0316	Mm.293753	Lck
													1439146_s_at	0.127	0.495	-0.0738	-0.287	Mm.293753	Lck
													1457917_at	-0.005	-0.031	-0.123	-0.838	Mm.293753	Lck
AA420997	Hs.115460	Calicin	CCIN	0	0.29	3.6	0	-0.07	-1.5	NM_005893	ND	881	Data not found						
AA421230	Hs.471011	"Splicing factor 3b, subunit 1, 155kDa"	SF3B1	0	-0.12	-1.3	1	0.19	3	NM_012433	0	23451	1418561_at	0.022	0.081	1.12E-001	4.13E-001	Mm.279736	Sf3b1
													1418562_at	0.036	0.081	0.362	0.819	Mm.279736	Sf3b1
													1432567_at	-0.045	-0.205	0.195	0.892	Mm.279736	Sf3b1
													1440818_s_at	0.066	0.169	0.213	0.544	Mm.279736	Sf3b1
													1449138_at	0.178	0.583	0.331	1.08	Mm.279736	Sf3b1
													1454278_at	-0.237	-1.417	0.282	1.68	Mm.279736	Sf3b1
AA421258	Hs.471917	"Proteasome (prosome, macropain) inhibitor subunit 1 (PI31)"	PSMF1	0	-0.13	-2.4	0	-0.05	-1	NM_006814	ND	9491	1424369_at	-0.318	-1.091	1.80E-002	6.19E-002	Mm.146984	Psmf1
													1424370_s_at	-0.388	-1.67	-0.328	-1.41	Mm.146984	Psmf1
													1424371_at	0.093	0.57	0.0102	0.0627	Mm.146984	Psmf1
													1451337_at	-0.312	-1.108	-0.153	-0.542	Mm.146984	Psmf1
AA421265	Hs.98338	Aurora kinase C	AURKC	0	-0.01	-0.1	0	0.02	0.5	NM_003160	ND	6795	1449364_at	0.111	0.687	2.01E-001	1.24E+000	Mm.344725	Aurkc
AA421268	Hs.149443	Cytochrome b-561 domain containing 2	CYB561D2	0	-0.12	-0.7	0	0.02	0.4	NM_007022	ND	11068	1418482_at	-0.183	-0.343	-2.28E-001	-4.27E-001	Mm.24833	Cyb561d2
AA421269	Hs.529438	"Phosphatidylinositol 4-kinase, catalytic, alpha polypeptide"	PIK4CA	0	-0.2	-0.6	0	-0.19	-1.5	NM_002650	ND	5297	Data not found						
AA421273	Hs.458283	Glutaredoxin 2	GLRX2	0	-0.04	-0.6	0	0.03	0.6	NM_016066	0	51022	1422998_a_at	-0.041	-0.173	-1.28E-001	-5.36E-001	Mm.272727	Glrx2
													1437679_a_at	0.211	0.637	-0.0939	-0.284	Mm.272727	Glrx2
													1437680_x_at	0.355	1.191	0.0033	0.0111	Mm.272727	Glrx2
AA421278	Hs.195799	"Microsomal triglyceride transfer protein (large polypeptide, 88kDa)"	MTP	0	0.08	1.4	0	0	0	NM_000253	ND	4547	1419399_at	0.482	1.79	4.05E-002	1.50E-001	Mm.2941	2010015P12Rik
													1419400_at	0.799	1.832	0.0847	0.194	Mm.2941	2010015P12Rik
													1441196_at	-0.054	-0.245	0.173	0.782	Mm.2941	2010015P12Rik
													1443951_at	0.37	2.33	0.369	2.32	Mm.2941	2010015P12Rik
AA421284	Hs.368046	"Synaptosomal-associated protein, 91kDa homolog (mouse)"	SNAP91	0	0.02	0.3	0	0	0		1	9892	1416688_at	-1.299	-2.133	3.46E-001	5.69E-001	Mm.281651	Snap91
													1437817_at	0.007	0.034	0.117	0.565	Mm.281651	Snap91
AA421296	Data not found			0	-0.3	-1	0	-0.02	-0.1		ND	Data not found							
AA421296	Data not found			0	0.06	0.9	0	0.05	0.8		ND	Data not found							
AA421300	Hs.522684	Zinc finger protein 261	ZNF261	0	0.08	1.4	0	0.06	1	NM_005096	ND	9203	1417794_at	-0.255	-1.459	7.66E-002	4.38E-001	Mm.23458	Zfp261
													1447326_s_at	-0.093	-0.526	0.05	0.282	Mm.23458	Zfp261
													1455017_a_at	-0.192	-0.943	-0.121	-0.595	Mm.23458	Zfp261
													1459818_x_at	-0.275	-1.216	-0.0303	-0.134	Mm.23458	Zfp261
AA421335	Hs.454418	LIM domain binding 1	LDB1	0	-0.27	-1.1	0	0.03	0.4	NM_003893	1	8861	1452024_a_at	0.274	1.476	-1.77E-001	-9.56E-001	Mm.327442	Ldb1
AA421518	Hs.119591	"Adaptor-related protein complex 2, sigma 1 subunit"	AP2S1	0	-0.01	-0.1	0	-0.08	-1.5	NM_021575	ND	1175	1433612_at	-0.499	-2.262	-2.60E-001	-1.18E+000	Mm.333597	Ap2s1
AA421688	Hs.404119	Tissue specific transplantation antigen P35B	TSTA3	0	0.02	0.4	0	-0.07	-1.1	NM_003313	0	7264	1448495_at	-0.313	-1.84	-2.11E-001	-1.24E+000	Mm.22596	Tsta3
AA421701	Hs.144941	MUF1 protein	MUF1	0	-0.22	-3.9	0	0	0.1	NM_006369	ND	10489	1427125_s_at	-0.341	-1.635	-9.82E-002	-4.71E-001	Mm.260786	D630045E04Rik
													1459446_at	-0.079	-0.356	-0.00783	-0.0353	Mm.260786	D630045E04Rik
AA421716	Hs.280987	MutS homolog 3 (E. coli)	MSH3	0	0.06	0.6	0	-0.04	-0.8	NM_002439	ND	4437	1422261_a_at	0.317	1.231	-1.68E-001	-6.51E-001	Mm.343101	Msh3
													1424166_at	0.462	0.858	0.677	1.26	Mm.343101	Msh3
													1430643_at	-0.005	-0.036	0.0464	0.32	Mm.343101	Msh3
													1446511_at	0.157	0.785	0.0651	0.325	Mm.343101	Msh3
AA421719	Hs.443077	REV1-like (yeast)	REV1L	0	-0.25	-2.2	0	0	0	NM_016316	1	51455	1422624_at	-0.105	-0.219	7.56E-002	1.58E-001	Mm.259294	Rev1l
													1435592_at	-0.113	-0.427	0.0964	0.364	Mm.259294	Rev1l
AA421783	Hs.124553	Zinc finger protein 263	ZNF263	0	-0.06	-0.7	0	0.02	0.3	NM_005741	ND	10127	1447432_s_at	-0.271	-1.394	-1.49E-001	-7.68E-001	Mm.29081	Zfp263
													1453105_at	-0.422	-1.194	0.136	0.386	Mm.29081	Zfp263
												91151	Data not found						
AA421819	Hs.171054	"Cadherin 6, type 2, K-cadherin (fetal kidney)"	CDH6	0	0.11	1.5	0	-0.11	-1.9	NM_004932	ND	1004	1450288_at	0.075	0.365	-7.69E-002	-3.75E-001	Mm.57048	Cdh6
AA421953	Hs.485041	Tripartite motif-containing 26	TRIM26	0	-0.05	-0.6	0	-0.1	-2.1	NM_003449	0	7726	1421600_a_at	-0.312	-1.592	-1.77E-001	-9.00E-001	Mm.34587	Trim26
													1424929_a_at	-0.411	-1.678	0.208	0.847	Mm.34587	Trim26
AA422058	Hs.42957	Methyltransferase-like 1	METTL1	0	-0.03	-0.3	0	0.05	0.5	NM_005371	0	4234	1419122_at	-0.24	-0.705	-5.61E-001	-1.65E+000	Mm.251593	Mettl1
													1439155_at	0.003	0.01	-0.512	-1.64	Mm.251593	Mettl1
													1447683_x_at	-0.046	-0.119	-0.531	-1.37	Mm.251593	Mettl1
AA423867	Hs.268107	Multimerin 1	MMRN1	0	-0.3	-0.5	0	0.02	0.2	NM_007351	1	22915	1430621_at	0.03	0.205	8.49E-003	5.86E-002	Mm.22904	Mmrn1
													1437260_at	0.034	0.138	-0.138	-0.567	Mm.22904	Mmrn1
													1446658_at	-0.193	-1.148	0.0886	0.528	Mm.22904	Mmrn1
AA423870	Hs.434284	Leucine rich repeat containing 17	LRRC17	0	-0.07	-0.8	0	-0.02	-0.2	NM_005824	1	10234	Data not found						
AA423957	Hs.211426	Thrombospondin 4	THBS4	0	0.01	0	0	-0.06	-0.7	NM_003248	1	7060	1449388_at	0.839	2.112	-4.16E-001	-1.05E+000	Mm.20865	Thbs4
AA424045	Hs.422181	"S100 calcium binding protein, beta (neural)"	S100B	0	-0.07	-0.8	0	0	0	NM_006272	1	6285	1419383_at	-0.189	-1.271	-1.39E-001	-9.30E-001	Mm.235998	S100b
													1434342_at	0.152	0.819	0.11	0.592	Mm.235998	S100b
AA424344	Hs.78601	Uroporphyrinogen decarboxylase	UROD	0	0.15	1.5	0	0.08	1.5	NM_000374	1	7389	1417206_at	-0.026	-0.099	-3.32E-001	-1.24E+000	Mm.46484	Urod
													1443849_x_at	-0.445	-1.025	-0.432	-0.997	Mm.46484	Urod
AA424503	Data not found			0	0.05	0.6	0	0	-0.1		ND	Data not found							
AA424507	Hs.247478	HLA-B associated transcript 4	BAT4	0	-0.04	-0.5	0	-0.03	-0.4	NM_033177	ND	7918	Data not found						
AA424527	Hs.474980	PHD finger protein 5A	PHF5A	0	0	0.1	0	-0.07	-1.8	NM_032758	1	84844	1424170_at	0.177	0.459	1.99E-002	5.15E-002	Mm.271715	Phf5a
AA424534	Hs.503560	N-acetylated alpha-linked acidic dipeptidase 2	NAALAD2	0	-0.03	-0.4	0	0.02	0.3	NM_005467	ND	10003	Data not found						
AA424568	Hs.355689	Transcribed locus		0	-0.28	-1.2	0	-0.06	-1.6		ND	Data not found							
AA424575	Hs.14601	Hematopoietic cell-specific Lyn substrate 1	HCLS1	0	-0.04	-0.7	0	-0.05	-0.5	NM_005335	1	3059	1418842_at	-0.104	-0.307	-4.53E-001	-1.33E+000	Mm.4091	Hcls1
AA424575	Hs.14601	Hematopoietic cell-specific Lyn substrate 1	HCLS1	0	0.1	2	0	0	0	NM_005335	1	3059	1418842_at	-0.104	-0.307	-4.53E-001	-1.33E+000	Mm.4091	Hcls1
AA424578	Hs.321231	"UDP-Gal:betaGlcNAc beta 1,4- galactosyltransferase, polypeptide 3"	B4GALT3	0	-0.23	-1.7	0	0.04	0.8	NM_003779	1	8703	1448053_at	-0.167	-1.11	-1.47E-001	-9.76E-001	Mm.274011	B4galt3
													1448065_at	-1.147	-1.832	-0.189	-0.303	Mm.274011	B4galt3
													1449435_at	-0.553	-1.965	-0.0747	-0.265	Mm.274011	B4galt3
AA424584	Hs.512776	Latent transforming growth factor beta binding protein 2	LTBP2	0	0.23	1.1	0	0.04	0.6	NM_000428	ND	4053	1418061_at	-0.122	-0.59	2.29E-001	1.11E+000	Mm.3900	Ltbp2
AA424590	Hs.239631	Component of oligomeric golgi complex 5	COG5	0	-0.1	-1.5	0	-0.09	-2	NM_006348	ND	10466	Data not found						
AA424629	Hs.512776	Latent transforming growth factor beta binding protein 2	LTBP2	0	0.19	1.7	0	0.03	0.3	NM_000428	ND	4053	1418061_at	-0.122	-0.59	2.29E-001	1.11E+000	Mm.3900	Ltbp2
AA424675	Hs.505824	CGI-51 protein	CGI-51	0	-0.01	-0.2	0	0.11	2.6	NM_015380	ND	25813	1428068_at	-0.249	-0.696	-1.43E-001	-4.01E-001	Mm.290725	1110030L07Rik
													1440496_at	-0.151	-0.613	-0.0893	-0.364	Mm.290725	1110030L07Rik
													1455800_x_at	-0.327	-1.177	-0.34	-1.22	Mm.290725	1110030L07Rik
AA424695	Hs.265829	"Integrin, alpha 3 (antigen CD49C, alpha 3 subunit of VLA-3 receptor)"	ITGA3	0	-0.13	-1.4	-1	-0.25	-3.6	NM_002204	1	3675	1455158_at	0.061	0.149	7.59E-002	1.87E-001	Mm.57035	Itga3
													1460305_at	-0.201	-0.909	-0.112	-0.508	Mm.57035	Itga3
AA424695	Hs.265829	"Integrin, alpha 3 (antigen CD49C, alpha 3 subunit of VLA-3 receptor)"	ITGA3	0	0.2	1	0	-0.39	-5.7	NM_002204	1	3675	1455158_at	0.061	0.149	7.59E-002	1.87E-001	Mm.57035	Itga3
													1460305_at	-0.201	-0.909	-0.112	-0.508	Mm.57035	Itga3
AA424700	Hs.167700	"SMAD, mothers against DPP homolog 5 (Drosophila)"	SMAD5	0	-0.02	-0.2	0	0.02	0.3	NM_005903	1	4090	1421047_at	0.197	0.519	1.77E-001	4.68E-001	Mm.272920	Smad5
													1433641_at	0.392	1.072	0.259	0.708	Mm.272920	Smad5
													1451873_a_at	0.017	0.085	0.0581	0.288	Mm.272920	Smad5
AA424735	Hs.137154	"Phosphatidylinositol glycan, class A (paroxysmal nocturnal hemoglobinuria)"	PIGA	0	0.18	0.8	0	0.1	1.9	NM_002641	1	5277	1427305_at	0.079	0.149	1.13E-001	2.12E-001	Mm.3781	Piga
													1453497_a_at	-0.603	-2.533	-0.0222	-0.0932	Mm.3781	Piga
AA424743	Data not found			-1	-0.65	-12.2	1	0.34	10.1		ND	Data not found							
AA424782	Hs.516306	Pleckstrin and Sec7 domain containing 4	PSD4	0	0.07	0.8	0	-0.07	-1	NM_012455	ND	23550	1455067_at	-0.637	-1.591	7.35E-003	1.84E-002	Mm.28319	Psd4
													1455068_at	-0.482	-1.222	-0.123	-0.311	Mm.28319	Psd4
AA424786	Hs.155827	"Golgi autoantigen, golgin subfamily a, 2"	GOLGA2	0	-0.2	-1.2	0	-0.09	-1.9	NM_004486	0	2801	1448625_at	-0.84	-3.977	-3.40E-001	-1.61E+000	Mm.106376	Golga2
AA424804	Hs.391464	"ATP-binding cassette, sub-family C (CFTR/MRP), member 1"	ABCC1	0	0.02	0.2	0	0	0	NM_004996	ND	4363	1421378_s_at	-0.943	-2.8	-1.10E-001	-3.26E-001	Mm.196634	Abcc1
													1452233_at	-0.962	-2.616	-0.3	-0.815	Mm.196634	Abcc1
													1459270_at	-0.126	-0.46	-0.177	-0.646	Mm.196634	Abcc1
AA424824	Hs.304192	Destrin (actin depolymerizing factor)	DSTN	0	-0.15	-1.6	-1	-0.18	-4.1	NM_006870	ND	11034	1417124_at	0.337	0.941	3.54E-001	9.89E-001	Mm.28919	Dstn
													1439535_at	-0.141	-0.256	-0.00133	-0.00241	Mm.28919	Dstn
AA424831	Data not found			0	-0.08	-1.2	0	-0.01	-0.2		ND	Data not found							
AA424833	Hs.285671	Bone morphogenetic protein 6	BMP6	0	-0.08	-0.5	-1	-0.5	-10.4	NM_001718	1	654	1423746_at	-0.281	-0.887	-2.18E-001	-6.91E-001	Mm.28622	Txndc5
													1451091_at	0.15	0.499	-0.0864	-0.288	Mm.28622	Txndc5
													1459947_at	0.099	0.381	-0.0935	-0.359	Mm.28622	Txndc5
AA424871	Hs.236646	Homeo box D9	HOXD9	0	-0.04	-0.2	0	-0.16	-1.7	NM_014213	ND	3235	1419126_at	0.953	1.632	-4.92E-001	-8.42E-001	Mm.26544	Hoxd9
AA424938	Hs.531704	"Protein kinase C, alpha"	PRKCA	0	0.29	2.3	0	0	0	NM_002737	ND	5578	1427562_a_at	-0.389	-2.703	4.70E-002	3.26E-001	Mm.222178	AI875142
													1437393_at	-0.385	-2.224	-0.102	-0.592	Mm.222178	AI875142
													1445028_at	-0.018	-0.105	-0.14	-0.8	Mm.222178	AI875142
													1445395_at	-0.719	-2.342	-0.0963	-0.313	Mm.222178	AI875142
													1446598_at	-0.398	-1.594	-0.153	-0.613	Mm.222178	AI875142
													1450945_at	-0.416	-1.591	-0.362	-1.38	Mm.222178	AI875142
AA424950	Data not found			0	-0.25	-2.4	0	-0.03	-0.5		ND	Data not found							
AA424950	Data not found			0	-0.09	-1.6	-1	-0.15	-3.8		ND	Data not found							
AA424965	Hs.471461	Acyl-CoA synthetase long-chain family member 3	ACSL3	0	-0.01	0	-1	-0.11	-2.4	NM_004457	1	2181	1428386_at	0.435	1.303	3.97E-001	1.19E+000	Mm.276016	Utp14b
													1428387_at	0.346	0.839	0.389	0.943	Mm.276016	Utp14b
													1438579_at	0.44	1.881	0.072	0.308	Mm.276016	Utp14b
													1452771_s_at	0.376	1.428	0.383	1.46	Mm.276016	Utp14b
AA424996	Hs.270279	Tyrosinase-related protein 1	TYRP1	0	-0.11	-1.8	0	-0.03	-0.7	NM_000550	1	7306	1415861_at	0.099	0.543	-1.03E-001	-5.68E-001	Mm.30438	Tyrp1
													1415862_at	0.336	1.511	0.16	0.72	Mm.30438	Tyrp1
													1439409_x_at	0.108	0.709	0.161	1.06	Mm.30438	Tyrp1
AA425006	Hs.532793	Karyopherin (importin) beta 1	KPNB1	0	0.2	1.7	0	-0.03	-0.9	NM_002265	1	3837	1416925_at	-0.278	-1.261	-2.10E-001	-9.52E-001	Mm.251013	Kpnb1
													1434357_a_at	-0.476	-2.052	0.0288	0.124	Mm.251013	Kpnb1
													1448526_at	0.161	0.568	-0.00372	-0.0132	Mm.251013	Kpnb1
													1451967_x_at	-0.023	-0.123	-0.135	-0.724	Mm.251013	Kpnb1
AA425008	Hs.458423	Cerebellin 1 precursor	CBLN1	0	-0.14	-1.3	0	-0.03	-0.3	NM_004352	1	869	Data not found						
AA425020	Hs.469199	Ring finger protein 103	RNF103	0	-0.1	-1	0	-0.03	-0.5	NM_005667	1	7844	1442414_at	-0.09	-0.528	-5.96E-002	-3.49E-001	Mm.310	Rnf103
													1443830_x_at	0.53	2.046	0.278	1.07	Mm.310	Rnf103
													1448434_at	0.805	2.875	0.119	0.425	Mm.310	Rnf103
													1458962_at	0.04	0.24	-0.0639	-0.379	Mm.310	Rnf103
AA425022	Hs.3346	Hypothetical protein FLJ11280	FLJ11280	0	0.05	0.5	0	0.07	1.2	NM_018379	ND	55793	1426655_a_at	-0.253	-0.64	-1.25E-001	-3.18E-001	Mm.279287	4930504E06Rik
													1426656_at	-0.242	-0.58	0.316	0.758	Mm.279287	4930504E06Rik
													1432262_at	-0.055	-0.235	-0.131	-0.557	Mm.279287	4930504E06Rik
													1437046_x_at	-0.178	-0.858	0.158	0.761	Mm.279287	4930504E06Rik
													1437551_at	-0.083	-0.298	-0.0826	-0.297	Mm.279287	4930504E06Rik
													1438321_x_at	-0.562	-2.989	0.111	0.591	Mm.279287	4930504E06Rik
													1458090_at	-0.04	-0.209	-0.1	-0.524	Mm.279287	4930504E06Rik
AA425028	Hs.501452	Epstein-Barr virus induced gene 3	EBI3	0	0.02	0.3	0	0.02	0.2	NM_005755	ND	10148	1449222_at	0.02	0.096	-1.33E-001	-6.25E-001	Mm.256798	Ebi3
AA425089	Hs.436975	Clock homolog (mouse)	CLOCK	0	-0.02	-0.4	0	0.05	0.6	NM_004898	1	9575	1418659_at	-0.062	-0.249	1.22E-001	4.89E-001	Mm.3552	Clock
													1418660_at	0.194	0.789	0.279	1.14	Mm.3552	Clock
													1439314_at	-0.384	-1.658	0.0114	0.0492	Mm.3552	Clock
AA425102	Hs.303649	Chemokine (C-C motif) ligand 2	CCL2	0	0.13	0.9	0	0.09	1	NM_002982	ND	6347	1419282_at	-0.266	-1.723	-2.85E-002	-1.85E-001	Mm.867	Ccl12
AA425102	Hs.303649	Chemokine (C-C motif) ligand 2	CCL2	0	0.16	1.9	-1	-0.31	-4.8	NM_002982	ND	6347	1419282_at	-0.266	-1.723	-2.85E-002	-1.85E-001	Mm.867	Ccl12
AA425106	Hs.243678	SRY (sex determining region Y)-box 8	SOX8	0	0.11	0.9	0	-0.05	-0.6	NM_014587	0	30812	1435438_at	-0.04	-0.228	1.44E-001	8.17E-001	Mm.258220	Sox8
AA425139	Hs.98493	X-ray repair complementing defective repair in Chinese hamster cells 1	XRCC1	0	0.11	1.6	0	-0.04	-0.8	NM_006297	ND	7515	1416587_a_at	-0.112	-0.243	-0.405	-0.875	Mm.4347	Xrcc1
													1429835_at	0.074	0.479	-0.334	-2.17	Mm.4347	Xrcc1
AA425211	Hs.534333	"NADH dehydrogenase (ubiquinone) 1 alpha subcomplex, 2, 8kDa"	NDUFA2	0	0.11	1.9	0	-0.01	-0.1	NM_002488	0	4695	1417368_s_at	-0.054	-0.181	1.58E-001	5.31E-001	Mm.29867	Ndufa2
AA425217	Hs.191842	"Cadherin 3, type 1, P-cadherin (placental)"	CDH3	0	0.14	2.3	0	0.03	0.5	NM_001793	ND	1001	1426673_at	-0.414	-1.358	-2.53E-001	-8.30E-001	Mm.4658	Cdh3
													1441255_at	0.001	0.006	-0.0389	-0.248	Mm.4658	Cdh3
AA425238	Hs.149261	Runt-related transcription factor 1 (acute myeloid leukemia 1; aml1 oncogene)	RUNX1	0	-0.17	-2	-1	-0.31	-6	NM_001754	1	861	Data not found						
AA425259	Hs.517172	Death associated transcription factor 1	DATF1	0	-0.05	-0.6	0	0.04	0.6	NM_022105	ND	11083	Data not found						
AA425297	Hs.546268	Myosin IXA	MYO9A	0	0.03	0.6	0	-0.01	-0.1	NM_006901	ND	4649	1436307_at	-0.026	-0.064	4.26E-001	1.06E+000	Mm.249545	4732465J09Rik
													1439361_at	0.171	0.513	0.303	0.911	Mm.249545	4732465J09Rik
													1441567_at	-0.116	-0.223	0.22	0.422	Mm.249545	4732465J09Rik
													1444541_at	0.673	2.274	-0.11	-0.37	Mm.249545	4732465J09Rik
													1459991_at	0.436	1.467	0.513	1.73	Mm.249545	4732465J09Rik
AA425299	Hs.396783	"Solute carrier family 9 (sodium/hydrogen exchanger), isoform 3 regulator 1"	SLC9A3R1	0	-0.27	-2.2	0	0.05	0.8	NM_004252	1	9368	1438115_a_at	0.185	0.487	-0.616	-1.62	Mm.27842	Slc9a3r1
													1438116_x_at	0.143	0.423	-0.773	-2.29	Mm.27842	Slc9a3r1
													1450982_at	0.37	0.995	-0.178	-0.478	Mm.27842	Slc9a3r1
AA425302	Hs.306123	"Melanoma antigen family F, 1"	MAGEF1	0	0.15	2.6	-1	-0.19	-5	NM_022149	ND	64110	Data not found						
AA425319	Hs.98303	Caveolin 3	CAV3	0	0.06	0.7	0	0.01	0.1	NM_001234	1	859	1418413_at	0.07	0.423	-2.17E-001	-1.32E+000	Mm.3924	Cav3
AA425321	Hs.416358	Sal-like 2 (Drosophila)	SALL2	0	0.26	0.8	0	0.03	0.5	NM_005407	1	6297	Data not found						
AA425336	Hs.198760	"Neurofilament, heavy polypeptide 200kDa"	NEFH	0	0.08	0.7	0	0.02	0.5	NM_021076	1	4744	1424847_at	-0.128	-0.483	3.55E-002	1.34E-001	Mm.298283	Nefh
AA425352	Data not found			0	-0.02	-0.2	0	0.06	0.6		ND	Data not found							
AA425395	Hs.75317	"Solute carrier family 16 (monocarboxylic acid transporters), member 2"	SLC16A2	0	-0.16	-1.7	0	0.13	1.6	NM_006517	1	6567	1418445_at	0.417	2.072	-3.22E-001	-1.60E+000	Mm.5045	Slc16a2
AA425398	Hs.494567	Hyaluronan binding protein 4	HABP4	0	0.02	0.3	0	0.08	1.3	NM_014282	0	22927	1418927_a_at	-0.007	-0.02	-1.60E-001	-4.59E-001	Mm.40989	Habp4
													1430869_a_at	0.027	0.125	-0.188	-0.869	Mm.40989	Habp4
AA425401	Hs.508514	"Serine/threonine kinase 24 (STE20 homolog, yeast)"	STK24	0	-0.07	-1.4	0	-0.03	-0.7	NM_003576	ND	8428	Data not found						
AA425422	Hs.504352	Neurotrimin	HNT	0	0.03	0.3	0	0.07	0.9	NM_016522	ND	50863	Data not found						
AA425437	Hs.171057	"Immunoglobulin superfamily, member 3"	IGSF3	1	0.49	5.9	1	0.14	2.6	NM_001542	ND	3321	1431322_at	0.178	0.824	-1.81E-001	-8.42E-001	Mm.257997	Igsf3
													1455048_at	-0.112	-0.439	-0.205	-0.807	Mm.257997	Igsf3
													1455049_at	-0.316	-0.979	-0.224	-0.695	Mm.257997	Igsf3
AA425446	Hs.463642	"Ribosomal protein S6 kinase, 70kDa, polypeptide 1"	RPS6KB1	0	-0.11	-0.5	0	0	0	NM_003161	ND	6198	Data not found						
AA425450	Hs.190495	Glycoprotein (transmembrane) nmb	GPNMB	0	0.29	1.5	0	-0.01	-0.2	NM_002510	1	10457	1448303_at	-0.031	-0.157	-1.03E-001	-5.22E-001	Mm.302602	Gpnmb
AA425451	Hs.513867	"Integrin, alpha E (antigen CD103, human mucosal lymphocyte antigen 1; alpha polypeptide)"	ITGAE	-1	-0.4	-4.3	-1	-0.14	-4	NM_002208	ND	3682	1447541_s_at	-0.04	-0.278	1.36E-002	9.33E-002	Mm.96	Itgae
													1449216_at	-0.164	-1.058	0.163	1.05	Mm.96	Itgae
												83903	1450886_at	-0.475	-1.912	-0.187	-0.754	Mm.42045	Gsg2
AA425451	Hs.513867	"Integrin, alpha E (antigen CD103, human mucosal lymphocyte antigen 1; alpha polypeptide)"	ITGAE	0	-0.27	-2.8	0	-0.01	-0.4	NM_002208	ND	3682	1447541_s_at	-0.04	-0.278	1.36E-002	9.33E-002	Mm.96	Itgae
													1449216_at	-0.164	-1.058	0.163	1.05	Mm.96	Itgae
												83903	1450886_at	-0.475	-1.912	-0.187	-0.754	Mm.42045	Gsg2
AA425602	Hs.488877	"POM (POM121 homolog, rat) and ZP3 fusion"	POMZP3	0	-0.08	-0.7	0	-0.12	-2.1	NM_012230	ND	7784	1419007_at	-0.334	-1.526	-1.03E-001	-4.70E-001	Mm.1381	Zp3
												22932	Data not found						
AA425628	Hs.77578	"Ubiquitin specific protease 9, X-linked (fat facets-like, Drosophila)"	USP9X	0	-0.02	-0.5	0	0.05	0.9	NM_004652	ND	8239	1420922_at	0.316	0.642	6.00E-001	1.22E+000	Mm.242646	Usp9x
													1420923_at	0.271	1.611	0.0435	0.259	Mm.242646	Usp9x
													1428193_at	0.242	0.568	0.176	0.413	Mm.242646	Usp9x
													1428194_at	0.027	0.067	0.373	0.941	Mm.242646	Usp9x
													1450037_at	0.045	0.171	0.00307	0.0116	Mm.242646	Usp9x
													1450038_s_at	-0.399	-0.791	0.0877	0.174	Mm.242646	Usp9x
													1450039_at	-0.175	-0.6	0.587	2.01	Mm.242646	Usp9x
AA425650	Hs.413416	Jumonji domain containing 1C	JMJD1C	0	-0.19	-3.3	0	0.1	2.2	NM_004241	ND	221037	Data not found						
AA425655	Hs.405410	O-linked N-acetylglucosamine (GlcNAc) transferase (UDP-N-acetylglucosamine:polypeptide-N-acetylglucosaminyl transferase)	OGT	-1	-0.28	-4.8	1	0.51	8	NM_003605	1	8473	1425516_at	-1.299	-1.439	6.42E-001	7.12E-001	Mm.259191	Ogt
													1425517_s_at	-0.66	-0.649	0.703	0.692	Mm.259191	Ogt
													1436780_at	-0.841	-3.961	-0.00158	-0.00743	Mm.259191	Ogt
													1451738_at	-0.932	-2.12	0.0596	0.136	Mm.259191	Ogt
													1460631_at	-0.346	-0.741	0.649	1.39	Mm.259191	Ogt
AA425664	Hs.370408	Catechol-O-methyltransferase	COMT	0	0.21	2.3	0	-0.02	-0.2	NM_000754	ND	1312	1418701_at	-0.577	-1.814	-0.964	-3.03	Mm.293599	Arvcf
													1423061_at	-0.064	-0.175	-0.135	-0.366	Mm.293599	Arvcf
													1449183_at	-0.612	-3.224	-0.183	-0.964	Mm.293599	Arvcf
													1450855_at	-0.598	-2.674	-0.236	-1.05	Mm.293599	Arvcf
													1450856_at	-0.057	-0.278	0.0793	0.385	Mm.293599	Arvcf
AA425666	Hs.82128	Trophoblast glycoprotein	TPBG	0	-0.01	-0.1	0	-0.11	-1.3	NM_006670	1	7162	1423310_at	0.287	0.883	2.54E-002	7.80E-002	Mm.20864	Tpbg
													1423311_s_at	0.23	0.803	-0.0968	-0.339	Mm.20864	Tpbg
													1423312_at	-0.009	-0.054	0.0623	0.397	Mm.20864	Tpbg
AA425685	Hs.37288	"Nuclear receptor subfamily 1, group D, member 2"	NR1D2	0	0.07	1	0	-0.08	-1.7	NM_005126	ND	9975	1416958_at	0.84	3.515	1.65E-001	6.90E-001	Mm.26587	Nr1d2
													1416959_at	-0.043	-0.225	0.124	0.653	Mm.26587	Nr1d2
AA425687	Hs.440599	DEAD (Asp-Glu-Ala-Asp) box polypeptide 1	DDX1	0	0	0	0	0.03	0.7	NM_004939	1	1653	1415915_at	0.004	0.011	2.78E-001	7.92E-001	Mm.251255	Ddx1
													1440816_x_at	-0.105	-0.28	0.149	0.399	Mm.251255	Ddx1
													1441016_at	-0.104	-0.423	0.0327	0.133	Mm.251255	Ddx1
													1443098_at	0.035	0.206	0.216	1.27	Mm.251255	Ddx1
AA425701	Hs.43627	SRY (sex determining region Y)-box 12	SOX12	0	-0.04	-0.7	0	0.01	0.3	NM_006943	1	6666	1439754_at	-0.058	-0.105	-1.78E-001	-3.23E-001	Mm.28424	Sox12
													1456882_at	-0.158	-0.98	-0.123	-0.761	Mm.28424	Sox12
AA425746	Hs.149261	Runt-related transcription factor 1 (acute myeloid leukemia 1; aml1 oncogene)	RUNX1	0	0.03	0.3	0	-0.09	-1.8	NM_001754	1	861	Data not found						
AA425749	Hs.2799	Hyaluronan and proteoglycan link protein 1	HAPLN1	0	-0.09	-0.8	1	0.21	3.4	NM_001884	1	1404	1421633_a_at	1.665	5.655	2.49E-001	8.45E-001	Mm.266790	Hapln1
													1426294_at	1.557	3.479	0.57	1.27	Mm.266790	Hapln1
													1426295_at	1.19	1.614	0.26	0.353	Mm.266790	Hapln1
													1438020_at	1.236	2.4	0.89	1.73	Mm.266790	Hapln1
													1445735_at	0.01	0.069	-0.0929	-0.644	Mm.266790	Hapln1
													1458109_at	0.221	0.902	-0.133	-0.542	Mm.266790	Hapln1
AA425754	Hs.126938	"N-ethylmaleimide-sensitive factor attachment protein, alpha"	NAPA	0	0.08	1.3	0	0.04	0.9	NM_003827	1	8775	1416192_at	-0.303	-1.537	-1.70E-001	-8.63E-001	Mm.104540	Napa
													1448243_at	-0.096	-0.481	-0.135	-0.677	Mm.104540	Napa
AA425755	Hs.527922	"Deleted in lymphocytic leukemia, 1"	DLEU1	0	-0.16	-1.8	0	0.06	1.3	NM_005887	ND	10301	Data not found						
AA425755	Hs.527922	"Deleted in lymphocytic leukemia, 1"	DLEU1	0	-0.04	-0.4	0	0.08	0.5	NM_005887	ND	10301	Data not found						
AA425757	Hs.19699	Chromosome 16 open reading frame 35	C16orf35	0	-0.11	-1.9	0	-0.04	-0.3	NM_012075	0	8131	1433548_at	0.083	0.41	1.74E-001	8.64E-001	Mm.263161	Mare
AA425767	Hs.753	Formyl peptide receptor 1	FPR1	0	0	0.1	0	-0.04	-0.6	NM_002029	ND	2357	1450808_at	0.065	0.315	-1.78E-002	-8.64E-002	Mm.56951	Fpr1
AA425772	Hs.202430	Ring finger protein 1	RING1	0	-0.06	-1.3	0	-0.1	-2.1	NM_002931	1	6015	1422647_at	-0.047	-0.26	2.99E-003	1.65E-002	Mm.20343	Ring1
AA425780	Hs.534463	Maternally expressed 3	MEG3	0	0.25	2.8	0	0.07	1.2		ND	55384	Data not found						
AA425806	Hs.243994	Deformed epidermal autoregulatory factor 1 (Drosophila)	DEAF1	0	0.2	2.9	0	0.01	0.1	NM_021008	ND	10522	1448446_at	-0.054	-0.197	-6.31E-002	-2.29E-001	Mm.28392	Deaf1
AA425823	Hs.550486	Sterol regulatory element binding transcription factor 1	SREBF1	0	-0.15	-0.6	0	0.06	0.7	NM_004176	1	6720	1426690_a_at	-0.54	-2.523	-4.19E-001	-1.96E+000	Mm.278701	Srebf1
AA425826	Hs.465627	Mitogen-activated protein kinase kinase 2	MAP2K2	0	-0.07	-1.5	0	-0.04	-1	NM_030662	ND	5605	1415974_at	-0.23	-0.792	-4.95E-001	-1.71E+000	Mm.275436	Map2k2
													1443436_at	-0.476	-1.937	-0.114	-0.464	Mm.275436	Map2k2
													1460636_at	-0.269	-0.795	0.00232	0.00684	Mm.275436	Map2k2
AA425853	Hs.355934	Splicing factor proline/glutamine rich (polypyrimidine tract binding protein associated)	SFPQ	0	0.01	0.3	0	0.07	1.3	NM_005066	0	6421	1423795_at	0.116	0.473	-1.75E-001	-7.13E-001	Mm.257276	1110004P21Rik
													1423796_at	0.488	1.594	-0.196	-0.64	Mm.257276	1110004P21Rik
													1436898_at	0.17	0.321	0.427	0.807	Mm.257276	1110004P21Rik
													1438458_a_at	-0.242	-0.339	-0.159	-0.222	Mm.257276	1110004P21Rik
													1438459_x_at	-0.219	-0.346	-0.0309	-0.0489	Mm.257276	1110004P21Rik
													1439058_at	0.525	1.333	0.45	1.14	Mm.257276	1110004P21Rik
AA425861	Hs.196176	"Enoyl Coenzyme A hydratase 1, peroxisomal"	ECH1	0	0.05	0.5	0	-0.07	-1.2	NM_001398	0	1891	1448491_at	0.018	0.065	2.22E-001	7.89E-001	Mm.291776	Ech1
AA425900	Hs.3041	Uracil-DNA glycosylase 2	UNG2	0	0.04	0.7	0	-0.12	-2.4	NM_021147	ND	10309	Data not found						
AA425908	Hs.75139	ADP-ribosylation factor interacting protein 2 (arfaptin 2)	ARFIP2	0	-0.32	-3.7	0	-0.05	-0.6	NM_012402	1	23647	1424240_at	0.201	0.914	-6.18E-002	-2.81E-001	Mm.41637	Arfip2
													1435498_at	0.174	1.056	0.0432	0.263	Mm.41637	Arfip2
AA425934	Hs.515715	S100 calcium binding protein A1	S100A1	0	-0.18	-1.5	0	0.01	0.1	NM_006271	0	6271	1417421_at	-0.177	-0.795	-8.97E-003	-4.03E-002	Mm.24662	S100a1
													1419814_s_at	0.366	1.458	-0.484	-1.93	Mm.24662	S100a1
AA425938	Hs.18069	Legumain	LGMN	-1	-0.66	-4.4	0	0.02	0.6	NM_005606	ND	5641	1448883_at	0.056	0.143	-3.62E-001	-9.25E-001	Mm.17185	Lgmn
AA425947	Hs.292156	Dickkopf homolog 3 (Xenopus laevis)	DKK3	0	0.21	2.9	-1	-0.27	-5.1	NM_013253	1	10530	Data not found						
												27122	1417312_at	0.69	3.98	-0.145	-0.836	Mm.55143	Dkk3
													1448669_at	-0.03	-0.083	0.144	0.393	Mm.55143	Dkk3
AA426025	Hs.93564	Homer homolog 2 (Drosophila)	HOMER2	0	-0.23	-2	0	0.04	0.6	NM_004839	1	9455	1424367_a_at	-1.349	-1.659	2.29E-002	2.81E-002	Mm.228	Homer2
AA426027	Hs.12102	Sorting nexin 3	SNX3	0	-0.04	-0.5	0	-0.07	-1.7	NM_003795	ND	8724	1422480_at	-0.005	-0.02	-2.32E-001	-9.57E-001	Mm.277870	Snx3
AA426042	Hs.462316	Tetratricopeptide repeat domain 19	TTC19	0	-0.15	-1.6	0	0.2	4.8	NM_017775	ND	54902	1423200_at	0.036	0.089	8.97E-002	2.20E-001	Mm.271814	Ncor1
													1423201_at	-0.095	-0.138	0.159	0.231	Mm.271814	Ncor1
													1423202_a_at	-0.214	-0.401	0.283	0.529	Mm.271814	Ncor1
													1427114_at	-0.176	-0.535	0.324	0.988	Mm.69739	Ttc19
													1430043_at	-0.2	-0.328	0.227	0.373	Mm.271814	Ncor1
													1435914_at	0.683	3.177	0.175	0.812	Mm.271814	Ncor1
													1436138_at	-0.806	-2.903	0.307	1.1	Mm.271814	Ncor1
													1438276_at	-0.238	-1.159	0.0411	0.2	Mm.271814	Ncor1
													1440965_at	0.43	1.307	-0.405	-1.23	Mm.271814	Ncor1
													1444760_at	0.077	0.515	-0.0048	-0.0323	Mm.271814	Ncor1
													1445230_at	0.49	0.861	0.0755	0.133	Mm.271814	Ncor1
													1446574_at	0.432	2.534	-0.0511	-0.3	Mm.271814	Ncor1
													1457938_at	-0.294	-1.636	0.239	1.33	Mm.271814	Ncor1
													1458103_at	0.1	0.49	-0.0122	-0.06	Mm.271814	Ncor1
												125150	Data not found						
AA426053	Hs.143261	"Calpain 3, (p94)"	CAPN3	0	-0.09	-0.8	0	-0.04	-0.7	NM_000070	ND	825	1425097_a_at	-0.502	-2.004	-1.44E-001	-5.76E-001	Mm.195877	Zfp106
													1425098_at	0.076	0.234	-0.0661	-0.203	Mm.195877	Zfp106
													1425331_at	-0.071	-0.433	0.0758	0.466	Mm.195877	Zfp106
													1425332_at	-0.094	-0.308	0.113	0.37	Mm.20863	Capn3
													1426043_a_at	0.05	0.306	0.0236	0.145	Mm.20863	Capn3
													1433681_x_at	0.1	0.414	-0.186	-0.77	Mm.20863	Capn3
													1450190_at	0.17	1.176	0.0406	0.282	Mm.195877	Zfp106
												2595	1431063_at	0.141	0.735	0.125	0.65	Mm.38851	5830445O15Rik
													1436385_at	-0.278	-1.212	0.191	0.834	Mm.38851	5830445O15Rik
AA426086	Data not found			0	-0.04	-0.4	0	0	0		ND	Data not found							
AA426087	Hs.14945	Acyl-CoA synthetase long-chain family member 6	ACSL6	0	-0.12	-0.7	0	-0.03	-0.5	NM_015256	ND	23305	1437031_at	0.075	0.395	-1.78E-001	-9.39E-001	Mm.267478	Acsl6
													1451257_at	0.56	1.348	0.359	0.863	Mm.267478	Acsl6
												56972	Data not found						
AA426096	Hs.75238	"Chromatin assembly factor 1, subunit B (p60)"	CHAF1B	0	0.2	1.7	0	-0.01	-0.1	NM_005441	ND	8208	1423877_at	-0.111	-0.565	-2.22E-002	-1.13E-001	Mm.274222	Chaf1b
													1431275_at	0.009	0.047	0.0238	0.124	Mm.274222	Chaf1b
AA426212	Hs.464336	"Procollagen-proline, 2-oxoglutarate 4-dioxygenase (proline 4-hydroxylase), beta polypeptide (protein disulfide isomerase; thyroid hormone binding protein p55)"	P4HB	-1	-0.36	-6	-1	-0.16	-4.2	NM_000918	ND	5034	1437465_a_at	-0.063	-0.131	4.64E-002	9.71E-002	Mm.16660	P4hb
AA426216	Hs.467279	Leukocyte receptor cluster (LRC) member 4	LENG4	0	-0.11	-1.4	0	0.07	1.8	NM_024298	0	79143	1447846_x_at	-0.021	-0.096	8.71E-002	3.99E-001	Mm.358784	5730589L02Rik
													1451066_at	0.209	1.136	-0.0974	-0.53	Mm.358784	5730589L02Rik
													1457997_at	-0.123	-0.371	0.499	1.51	Mm.358784	5730589L02Rik
AA426227	Hs.2057	Uridine monophosphate synthetase (orotate phosphoribosyl transferase and orotidine-5'-decarboxylase)	UMPS	0	0.05	0.5	0	-0.01	-0.3	NM_000373	0	7372	1431652_at	-0.2	-0.933	1.07E-001	5.00E-001	Mm.13145	Umps
													1434859_at	0.52	2.445	-0.0856	-0.402	Mm.13145	Umps
													1451445_at	-0.102	-0.492	0.114	0.55	Mm.13145	Umps
													1455832_a_at	-0.04	-0.103	-0.205	-0.526	Mm.13145	Umps
AA426264	Hs.80976	Antigen identified by monoclonal antibody Ki-67	MKI67	0	0.15	1.6	0	-0.03	-0.5	NM_002417	0	4288	1426817_at	-0.15	-0.253	6.24E-001	1.05E+000	Mm.4078	Mki67
AA426299	Data not found			0	0.04	0.6	-1	-0.12	-3		ND	Data not found							
AA426312	Hs.438	Mesenchyme homeo box 1	MEOX1	0	-0.07	-0.8	0	-0.04	-0.6	NM_004527	1	4222	1417595_at	0.419	0.573	-3.82E-003	-5.23E-003	Mm.3404	Meox1
AA426341	Hs.436803	Von Hippel-Lindau binding protein 1	VBP1	0	0.14	2.8	0	-0.07	-1.5	NM_003372	0	7411	1421750_a_at	0.787	1.571	4.16E-001	8.30E-001	Mm.8294	Vbp1
AA426352	Data not found			0	0.27	1	0	-0.06	-1.1		ND	Data not found							
AA426374	Hs.349695	"Tubulin, alpha 2"	TUBA2	0	0.07	1.3	-1	-0.19	-3.6	NM_006001	ND	7278	1438611_at	0.123	0.631	4.91E-002	2.52E-001	Mm.270295	Tuba7
													1416311_s_at	-0.116	-0.359	-0.0601	-0.187	Mm.287784	Tuba3
													1448296_x_at	-0.201	-0.867	-0.0627	-0.271	Mm.287784	Tuba3
AA426469	Hs.413083	"Coagulation factor VIII, procoagulant component (hemophilia A)"	F8	0	-0.08	-1.1	0	-0.03	-0.5	NM_000132	ND	2157	1449558_at	-0.169	-0.662	1.69E-003	6.62E-003	Mm.1805	F8
AA427398	Hs.533514	Acetylserotonin O-methyltransferase-like	ASMTL	0	-0.01	-0.1	0	0.04	0.8	NM_004192	ND	8623	Data not found						
AA427415	Hs.256549	"Nucleotide binding protein 2 (MinD homolog, E. coli)"	NUBP2	0	-0.08	-0.9	0	0.2	3.7	NM_012225	0	10101	1416512_at	-0.209	-0.281	-3.06E-001	-4.10E-001	Mm.36718	Nubp2
													1459842_x_at	-0.429	-1.194	-0.53	-1.48	Mm.36718	Nubp2
AA427433	Hs.467192	"Protein phosphatase 2 (formerly 2A), regulatory subunit A (PR 65), alpha isoform"	PPP2R1A	0	0.07	0.6	0	-0.1	-2	NM_014225	0	5518	1415819_a_at	0.044	0.093	-3.03E-003	-6.43E-003	Mm.294138	Ppp2r1a
													1438174_x_at	0.193	0.785	0.00843	0.0342	Mm.294138	Ppp2r1a
													1438383_x_at	-0.176	-0.893	-0.101	-0.512	Mm.294138	Ppp2r1a
													1438991_x_at	-0.172	-0.86	-0.0801	-0.399	Mm.294138	Ppp2r1a
													1455929_x_at	-0.085	-0.419	-0.0572	-0.281	Mm.294138	Ppp2r1a
AA427490	Hs.188021	"Potassium voltage-gated channel, subfamily H (eag-related), member 2"	KCNH2	0	-0.07	-0.2	0	-0.05	-0.5	NM_000238	1	3757	1449544_a_at	0.42	1.818	-2.66E-001	-1.15E+000	Mm.6539	Kcnh2
AA427491	Hs.74647	T cell receptor alpha locus	TRA@	0	-0.03	-0.2	0	-0.01	-0.1		0	6955	Data not found						
												28755	Data not found						
AA427519	Hs.507307	E1A binding protein p400	EP400	0	-0.05	-0.6	0	0.04	0.9	NM_015409	ND	57634	1426860_at	-0.474	-2.309	-0.108	-0.527	Mm.270487	Ep400
													1437020_at	-0.39	-0.947	-0.0172	-0.0418	Mm.270487	Ep400
													1440751_at	-0.388	-2.518	-0.0809	-0.525	Mm.270487	Ep400
													1441630_at	-0.869	-2.373	0.00843	0.023	Mm.270487	Ep400
													1447349_s_at	-0.412	-2.001	-0.208	-1.01	Mm.270487	Ep400
													1447712_x_at	-0.087	-0.453	0.0352	0.183	Mm.270487	Ep400
													1449610_at	0.05	0.273	-0.119	-0.653	Mm.270487	Ep400
													1453130_at	-0.013	-0.086	-0.422	-2.86	Mm.270487	Ep400
AA427521	Data not found			0	0.02	0.2	0	0.02	0.4		ND	Data not found							
AA427561	Hs.550478	Heparan sulfate proteoglycan 2 (perlecan)	HSPG2	0	-0.01	-0.2	1	0.53	8	NM_005529	ND	3339	Data not found						
AA427570	Hs.7744	"NADH dehydrogenase (ubiquinone) flavoprotein 1, 51kDa"	NDUFV1	0	0.13	2.4	0	-0.01	-0.2	NM_007103	1	4723	1415966_a_at	-0.251	-0.883	-2.44E-001	-8.56E-001	Mm.29842	Ndufv1
													1415967_at	-0.196	-0.35	-0.391	-0.699	Mm.29842	Ndufv1
													1456015_x_at	-0.266	-1.039	-0.281	-1.1	Mm.29842	Ndufv1
AA427595	Hs.521482	SHB (Src homology 2 domain containing) adaptor protein B	SHB	0	0.09	0.9	0	-0.1	-1.6	NM_003028	ND	6461	1434153_at	-0.235	-0.844	-3.38E-001	-1.21E+000	Mm.251716	Shb
AA427622	Data not found			0	-0.08	-1	0	-0.03	-0.3		ND	Data not found							
AA427664	Hs.516075	TIA1 cytotoxic granule-associated RNA binding protein	TIA1	0	-0.03	-0.4	0	-0.1	-2.7	NM_022037	ND	7072	1416812_at	0.878	1.337	6.57E-001	1.00E+000	Mm.274425	Tia1
													1416813_at	0.761	1.324	0.603	1.05	Mm.274425	Tia1
													1416814_at	1.091	2.225	0.662	1.35	Mm.274425	Tia1
													1423394_at	-0.199	-0.593	0.0747	0.222	Mm.30849	Pcyox1
													1431708_a_at	0.584	0.845	0.762	1.1	Mm.274425	Tia1
													1437934_at	0.764	1.748	0.459	1.05	Mm.274425	Tia1
													1447277_s_at	0.109	0.265	0.0211	0.0512	Mm.30849	Pcyox1
													1453803_at	-0.124	-0.646	-0.158	-0.823	Mm.274425	Tia1
AA427667	Hs.534441	T cell receptor alpha chain		0	0.02	0.3	0	-0.03	-0.4		ND	Data not found							
AA427691	Hs.108969	PTD008 protein	PTD008	0	-0.05	-0.6	0	-0.17	-3.3	NM_016145	ND	51398	1424117_at	-0.045	-0.132	-2.21E-001	-6.42E-001	Mm.35790	BC056474
AA427725	Hs.78068	Carboxypeptidase Z	CPZ	0	-0.15	-1.1	0	-0.02	-0.2	NM_003652	ND	8532	1426251_at	0.114	0.6	5.82E-002	3.05E-001	Mm.108557	Cpz
AA427732	Hs.172613	"Solute carrier family 12 (potassium/chloride transporters), member 7"	SLC12A7	0	-0.18	-2.7	0	-0.07	-1.2	NM_006598	ND	10723	1418257_at	-0.562	-1.568	-1.46E-001	-4.07E-001	Mm.275800	Slc12a7
													1449011_at	-0.558	-1.346	-0.471	-1.13	Mm.275800	Slc12a7
AA427733	Data not found			0	0.02	0.2	0	0	0		ND	Data not found							
AA427739	Hs.436387	"Branched chain keto acid dehydrogenase E1, beta polypeptide (maple syrup urine disease)"	BCKDHB	0	0.26	3.8	0	0.09	1.3	NM_000056	ND	594	1427153_at	0.413	1.75	2.79E-001	1.18E+000	Mm.12819	Bckdhb
AA427740	Hs.397891	PAS domain containing serine/threonine kinase	PASK	0	-0.16	-2.4	0	0.01	0.1	NM_015148	0	23178	1450993_at	-0.04	-0.129	-4.46E-002	-1.45E-001	Mm.253287	Pask
AA427767	Hs.11170	RNA binding motif protein 14	RBM14	0	-0.12	-0.9	0	0.01	0.2	NM_006328	0	10432	1436979_x_at	-0.463	-2.549	-0.374	-2.06	Mm.276338	Rbm14
													1437032_x_at	-0.357	-2.321	-0.335	-2.18	Mm.276338	Rbm14
													1450569_a_at	-0.395	-1.672	-0.321	-1.36	Mm.276338	Rbm14
													1452003_at	-0.391	-1.896	-0.432	-2.09	Mm.276338	Rbm14
													1456566_x_at	-0.479	-2.213	-0.449	-2.07	Mm.276338	Rbm14
AA427768	Hs.355264	Cytochrome b-561	CYB561	0	0.27	2.8	0	0.08	2	NM_001915	ND	1534	1417507_at	-0.063	-0.154	-1.44E-001	-3.52E-001	Mm.149403	Cyb561
													1458496_at	-0.407	-2.561	0.167	1.05	Mm.149403	Cyb561
AA427778	Hs.525264	"Complement component 1, r subcomponent-like"	C1RL	0	0	-0.1	0	0.03	0.3	NM_016546	1	51279	Data not found						
AA427818	Hs.505924	High mobility group AT-hook 2	HMGA2	0	0.12	0.6	0	0.27	2.6	NM_003483	1	8091	1422851_at	1.355	1.591	6.20E-003	7.28E-003	Mm.157190	Hmga2
													1446196_at	0.508	1.03	0.207	0.421	Mm.157190	Hmga2
													1450780_s_at	1.446	1.874	0.0319	0.0413	Mm.157190	Hmga2
													1450781_at	0.844	1.01	0.139	0.166	Mm.157190	Hmga2
AA427891	Hs.518513	"Tyrosine kinase, non-receptor, 2"	TNK2	0	-0.06	-1	0	-0.02	-0.3	NM_005781	ND	10188	1448297_a_at	-0.954	-2.345	-3.80E-001	-9.33E-001	Mm.251115	Tnk2
													1448298_at	-0.464	-1.544	0.0783	0.26	Mm.251115	Tnk2
AA427899	Hs.533059	"Tubulin, beta polypeptide"	TUBB	0	-0.02	-0.4	0	0.12	1.9	NM_178014	ND	203068	1416256_a_at	0.072	0.221	7.94E-002	2.43E-001	Mm.273538	Tubb5
													1455719_at	-0.157	-0.348	-0.195	-0.432	Mm.273538	Tubb5
AA427906	Hs.412708	Hypothetical protein FLJ40137	FLJ40137	0	0.01	0.1	0	-0.08	-2.4	NM_173478	ND	124817	1430358_at	-0.207	-1.303	-7.65E-002	-4.81E-001	Mm.262369	1700051C09Rik
													1432480_a_at	-0.167	-0.909	-0.0479	-0.26	Mm.262369	1700051C09Rik
													1435219_x_at	0.12	0.605	0.0627	0.317	Mm.262369	1700051C09Rik
													1439405_x_at	-0.191	-0.686	-0.163	-0.585	Mm.262369	1700051C09Rik
													1460686_at	-0.301	-1.228	0.167	0.682	Mm.262369	1700051C09Rik
AA427924	Hs.445818	"Spondin 1, extracellular matrix protein"	SPON1	0	-0.18	-0.4	0	0.01	0.1	NM_006108	1	10418	1424415_s_at	0.188	0.446	-3.77E-002	-8.94E-002	Mm.334160	Spon1
													1441226_at	-0.234	-1.126	0.0838	0.402	Mm.334160	Spon1
													1442613_at	0.482	2.704	0.362	2.03	Mm.334160	Spon1
													1451342_at	0.23	0.458	-0.0226	-0.045	Mm.334160	Spon1
AA427927	Hs.11776	PRP3 pre-mRNA processing factor 3 homolog (yeast)	PRPF3	0	-0.02	-0.1	0	0.03	0.6	NM_004698	1	9129	1424314_at	0.039	0.191	-1.01E-001	-4.99E-001	Mm.279872	Prpf3
													1457390_at	-0.302	-1.359	0.000162	0.000729	Mm.279872	Prpf3
AA427934	Hs.138860	Rho GTPase activating protein 1	ARHGAP1	0	-0.21	-1	0	0.01	0.1	NM_004308	1	392	1424307_at	-0.042	-0.212	-3.31E-002	-1.69E-001	Mm.22413	Arhgap1
													1451309_at	-0.04	-0.103	0.0615	0.157	Mm.22413	Arhgap1
													1458118_at	-0.062	-0.446	-0.0562	-0.401	Mm.22413	Arhgap1
													1458666_at	-0.176	-0.833	-0.0152	-0.0723	Mm.22413	Arhgap1
AA427940	Hs.170839	Phospholamban	PLN	0	0.52	1.7	0	-0.09	-1.5	NM_002667	1	5350	Data not found						
AA427954	Hs.30792	Hook homolog 2 (Drosophila)	HOOK2	0	-0.22	-2.8	0	0.08	1.5	NM_013312	0	29911	1419350_at	-0.036	-0.15	-3.70E-001	-1.53E+000	Mm.247775	Hook2
AA428058	Hs.532853	"NADH dehydrogenase (ubiquinone) 1 beta subcomplex, 7, 18kDa"	NDUFB7	0	0.04	0.4	0	-0.13	-2.7	NM_004146	0	4713	1416417_a_at	-0.038	-0.106	-3.18E-001	-8.99E-001	Mm.29683	Ndufb7
													1448331_at	-0.213	-0.63	-0.525	-1.55	Mm.29683	Ndufb7
AA428181	Hs.146804	Spindlin	SPIN	0	-0.2	-1.3	0	0.05	0.9	NM_006717	ND	10927	Data not found						
AA428182	Hs.406135	"RAB, member of RAS oncogene family-like 2B"	RABL2B	0	-0.44	-1	0	0.03	0.5	NM_007081	ND	11158	1431931_a_at	0.053	0.195	1.46E-001	5.40E-001	Mm.23258	Rabl2a
AA428182	Hs.406135	"RAB, member of RAS oncogene family-like 2B"	RABL2B	0	-0.1	-1.4	0	0.09	1.2	NM_007081	ND	11158	1431931_a_at	0.053	0.195	1.46E-001	5.40E-001	Mm.23258	Rabl2a
AA428195	Hs.123352	"Protein tyrosine phosphatase, non-receptor type 2"	PTPN2	0	-0.01	-0.1	0	0.12	2.4	NM_002828	0	5771	1417140_a_at	0.071	0.175	5.20E-001	1.28E+000	Mm.260433	Ptpn2
													1425197_at	0.475	1.005	0.427	0.903	Mm.260433	Ptpn2
													1425198_at	0.07	0.337	0.0993	0.475	Mm.260433	Ptpn2
													1438562_a_at	0.084	0.271	0.265	0.849	Mm.260433	Ptpn2
AA428196	Hs.211588	"POU domain, class 4, transcription factor 1"	POU4F1	0	0.1	1.2	0	0	0	NM_006237	1	5457	1429667_at	-0.053	-0.198	4.07E-001	1.52E+000	Mm.246550	Pou4f1
													1429668_at	0.033	0.161	0.106	0.523	Mm.246550	Pou4f1
AA428209	Hs.446079	Carboxypeptidase D	CPD	0	-0.15	-2.3	0	0.01	0.3	NM_001304	1	1362	1418018_at	-0.255	-0.652	1.90E-001	4.87E-001	Mm.276736	Cpd
													1418019_at	-0.114	-0.401	0.127	0.446	Mm.276736	Cpd
													1418020_s_at	-0.052	-0.248	0.153	0.728	Mm.276736	Cpd
													1434547_at	-0.041	-0.173	-0.0858	-0.36	Mm.276736	Cpd
													1442212_at	-0.168	-1.083	-0.108	-0.694	Mm.276736	Cpd
													1447392_s_at	0.079	0.44	-0.0126	-0.0707	Mm.276736	Cpd
													1455009_at	0.513	0.87	-0.253	-0.429	Mm.276736	Cpd
AA428238	Hs.470996	"General transcription factor IIIC, polypeptide 3, 102kDa"	GTF3C3	0	0.19	2.5	0	-0.02	-0.4	NM_012086	ND	9330	1454765_at	0.334	1.236	3.17E-001	1.17E+000	Mm.25856	
AA428242	Hs.303808	Chromosome 2 open reading frame 3	C2orf3	0	0.2	3.6	0	-0.03	-0.7	NM_003203	0	6936	Data not found						
AA428242	Hs.303808	Chromosome 2 open reading frame 3	C2orf3	0	0.22	1.8	0	-0.05	-1.1	NM_003203	0	6936	Data not found						
AA428321	Hs.225129	N-deacetylase/N-sulfotransferase (heparan glucosaminyl) 2	NDST2	0	0	0	0	-0.02	-0.3	NM_003635	ND	8509	1417931_at	-0.266	-1.451	-1.49E-001	-8.12E-001	Mm.4084	Ndst2
AA428334	Hs.26403	Glutathione transferase zeta 1 (maleylacetoacetate isomerase)	GSTZ1	0	-0.1	-1.3	0	0.02	0.3	NM_001513	1	2954	1427552_a_at	-0.052	-0.324	1.21E-001	7.55E-001	Mm.358602	Gstz1
AA428335	Hs.535731	"Transcribed locus, moderately similar to XP_341001.1 protein phosphatase 1, regulatory (inhibitor) subunit 2 [Rattus norvegicus]"		0	-0.11	-2.3	0	-0.05	-1.2		ND	Data not found							
AA428361	Hs.98547	Amiloride-sensitive cation channel 3	ACCN3	0	-0.09	-0.8	0	0.02	0.4	NM_004769	ND	9311	1439983_a_at	-0.199	-1.173	-7.73E-002	-4.55E-001	Mm.299636	Accn3
AA428365	Hs.16003	Retinoblastoma binding protein 4	RBBP4	0	0.06	1	0	0.04	1.2	NM_005610	0	5928	1434892_x_at	0.397	1.503	6.41E-002	2.43E-001	Mm.12145	Rbbp4
													1442443_at	-0.467	-2.248	0.0509	0.245	Mm.12145	Rbbp4
													1454791_a_at	0.687	1.632	0.307	0.729	Mm.12145	Rbbp4
													1454875_a_at	0.492	0.902	-0.038	-0.0695	Mm.12145	Rbbp4
AA428377	Hs.306791	"Polymerase (DNA directed), delta 2, regulatory subunit 50kDa"	POLD2	0	0.19	1.7	0	-0.14	-2.7	NM_006230	ND	5425	1448277_at	-0.162	-0.512	-3.22E-001	-1.02E+000	Mm.35788	Pold2
AA428627	Hs.528782	Nuclear pore complex interacting protein	NPIP	-1	-0.3	-4.6	1	0.45	7.6	NM_006985	ND	9284	Data not found						
												339047	Data not found						
AA428778	Hs.144700	Ephrin-B1	EFNB1	0	0.01	0.1	0	0.08	1.1	NM_004429	1	1947	1418285_at	0.019	0.035	-1.76E-001	-3.28E-001	Mm.3374	Efnb1
													1418286_a_at	0.159	0.398	-0.657	-1.64	Mm.3374	Efnb1
													1451591_a_at	0.024	0.108	-0.151	-0.696	Mm.3374	Efnb1
AA428959	Hs.369607	Cyclin G associated kinase	GAK	0	-0.04	-0.7	0	-0.03	-0.7	NM_005255	0	2580	1426703_at	-0.926	-3.938	-4.16E-001	-1.77E+000	Mm.276647	Gak
													1426704_at	-0.133	-0.727	-0.00135	-0.0074	Mm.276647	Gak
AA428960	Hs.187898	Neurofibromin 2 (bilateral acoustic neuroma)	NF2	0	0.2	1.4	0	-0.07	-0.8	NM_000268	1	4771	1421820_a_at	0.076	0.367	4.64E-002	2.23E-001	Mm.297109	Nf2
													1427708_a_at	-1.05	-1.983	0.0271	0.0512	Mm.297109	Nf2
													1450382_at	-0.257	-0.993	-0.153	-0.591	Mm.297109	Nf2
													1451829_a_at	-0.163	-0.631	-0.173	-0.667	Mm.297109	Nf2
AA429034	Hs.26670	HGFL gene	MGC17330	0	0.02	0.3	0	0.05	0.5	NM_052880	ND	113791	1428332_at	0.198	0.93	-1.32E-001	-6.19E-001	Mm.46653	1500004A08Rik
													1439087_a_at	-0.009	-0.058	-0.282	-1.85	Mm.46653	1500004A08Rik
AA429477	Hs.182626	Chromosome 22 open reading frame 5	C22orf5	0	-0.14	-2.6	0	-0.08	-1.3	NM_012264	0	25829	1427059_at	-0.098	-0.567	-1.89E-001	-1.10E+000	Mm.323358	4732495E13Rik
AA429572	Hs.469244	"WAS protein family, member 2"	WASF2	0	0.02	0.3	0	-0.01	-0.2	NM_006990	1	10163	1438683_at	-0.357	-1.32	-0.302	-1.12	Mm.23566	Wasf2
													1454673_at	-0.039	-0.222	-0.489	-2.79	Mm.23566	Wasf2
AA429661	Hs.279413	"Polymerase (DNA directed), delta 1, catalytic subunit 125kDa"	POLD1	0	0.05	0.7	0	-0.11	-1.8	NM_002691	ND	5424	1448187_at	-0.256	-1.183	-3.62E-001	-1.68E+000	Mm.16549	Pold1
													1456055_x_at	-0.554	-1.311	-0.342	-0.808	Mm.16549	Pold1
AA429882	Hs.523131	Trafficking protein particle complex 3	TRAPPC3	0	-0.08	-0.4	0	0	0.1	NM_014408	1	27095	1416771_at	0.072	0.324	1.79E-001	8.08E-001	Mm.8392	Trappc3
AA429895	Hs.463421	"ATP-binding cassette, sub-family C (CFTR/MRP), member 3"	ABCC3	0	-0.04	-0.3	0	-0.07	-1.3	NM_003786	1	8714	1428988_at	-0.297	-1.401	-2.50E-001	-1.18E+000	Mm.23942	Abcc3
													1443206_at	0.211	1.313	0.0149	0.0929	Mm.23942	Abcc3
AA430032	Hs.350966	Pituitary tumor-transforming 1	PTTG1	0	0.06	0.9	-1	-0.5	-10	NM_004219	1	9232	1419620_at	-0.18	-0.59	9.81E-002	3.21E-001	Mm.6856	Pttg1
													1424105_a_at	0.156	0.785	0.109	0.549	Mm.6856	Pttg1
													1438390_s_at	0.087	0.588	0.0638	0.43	Mm.6856	Pttg1
AA430033	Hs.546322	Nucleolar protein 4	NOL4	0	-0.08	-0.9	0	0.07	1.1	NM_003787	ND	8715	1430189_at	0.076	0.472	8.46E-002	5.24E-001	Mm.209896	Nol4
													1441447_at	-0.145	-0.523	0.125	0.45	Mm.209896	Nol4
													1456387_at	-0.012	-0.049	0.328	1.39	Mm.209896	Nol4
AA430035	Hs.473761	Reticulon 3	RTN3	0	-0.03	-0.3	0	-0.08	-2	NM_006054	1	10313	1418101_a_at	0.192	0.659	6.64E-002	2.28E-001	Mm.246990	Rtn3
													1425539_a_at	0.442	1.776	-0.0508	-0.204	Mm.246990	Rtn3
													1440236_at	-0.166	-0.944	0.0831	0.471	Mm.246990	Rtn3
													1442365_at	-0.598	-0.921	0.503	0.774	Mm.246990	Rtn3
													1443220_at	-0.406	-1.324	0.0454	0.148	Mm.246990	Rtn3
													1447619_at	0.375	0.907	0.179	0.432	Mm.246990	Rtn3
													1457388_at	0.23	1.215	-0.0319	-0.169	Mm.246990	Rtn3
												65998	Data not found						
AA430361	Hs.502914	Dipeptidylpeptidase 3	DPP3	0	-0.14	-1.2	0	0	0.1	NM_005700	1	10072	1431594_at	-0.042	-0.2	-1.03E-001	-4.91E-001	Mm.234769	Dpp3
													1448215_a_at	0.054	0.16	-0.212	-0.624	Mm.234769	Dpp3
AA430367	Data not found			0	0.01	0	0	-0.04	-0.9		ND	Data not found							
AA430382	Hs.75514	Nucleoside phosphorylase	NP	0	-0.06	-1.2	-1	-0.28	-6.2	NM_000270	ND	4860	1416530_a_at	0.302	0.771	2.95E-001	7.54E-001	Mm.17932	Pnp
													1453299_a_at	0.216	0.38	0.469	0.827	Mm.17932	Pnp
AA430497	Hs.93659	"Protein disulfide isomerase related protein (calcium-binding protein, intestinal-related)"	ERP70	0	0.06	0.8	0	0.14	3	NM_004911	ND	9601	1416497_at	-0.147	-0.306	8.25E-002	1.72E-001	Mm.2442	Cai
AA430503	Hs.119324	Kinesin family member 22	KIF22	0	-0.06	-1.2	0	-0.06	-1.7	NM_007317	ND	3835	1423813_at	0.274	1.154	-2.09E-001	-8.82E-001	Mm.370289	Kif22
													1437716_x_at	0.029	0.142	-0.196	-0.965	Mm.370289	Kif22
													1451128_s_at	0.093	0.303	-0.288	-0.939	Mm.370289	Kif22
AA430504	Hs.93002	Ubiquitin-conjugating enzyme E2C	UBE2C	0	-0.1	-0.7	0	-0.23	-2.9	NM_007019	ND	11065	1452954_at	0.189	0.609	-7.15E-002	-2.31E-001	Mm.89830	Ube2c
AA430512	Hs.104879	"Serine (or cysteine) proteinase inhibitor, clade B (ovalbumin), member 9"	SERPINB9	-1	-0.37	-4.3	0	-0.03	-0.4	NM_004155	ND	5272	1422601_at	-2.02	-1.333	4.71E-001	3.11E-001	Mm.272569	Serpinb9
AA430520	Hs.121549	CDP-diacylglycerol--inositol 3-phosphatidyltransferase (phosphatidylinositol synthase)	CDIPT	0	-0.01	-0.1	0	-0.07	-1.8	NM_006319	0	10423	1423657_at	-0.439	-1.468	3.42E-002	1.14E-001	Mm.28219	Cdipt
													1436715_s_at	-0.546	-2.768	-0.043	-0.218	Mm.28219	Cdipt
AA430524	Hs.432760	"Capping protein (actin filament) muscle Z-line, beta"	CAPZB	0	0	0	0	-0.1	-1.9	NM_004930	0	832	1417259_a_at	-0.294	-1.686	-3.08E-001	-1.77E+000	Mm.2945	Capzb
													1424168_a_at	0.086	0.228	-0.143	-0.378	Mm.2945	Capzb
													1431668_at	0.054	0.354	-0.0918	-0.601	Mm.2945	Capzb
													1453960_a_at	-0.65	-2.875	-0.278	-1.23	Mm.2945	Capzb
AA430540	Hs.508716	"Collagen, type IV, alpha 2"	COL4A2	0	0.07	0.6	0	-0.02	-0.6	NM_001846	ND	1284	1424051_at	-1.023	-2.781	-2.94E-001	-8.00E-001	Mm.181021	Col4a2
AA430552	Hs.35101	Proline rich Gla (G-carboxyglutamic acid) 2	PRRG2	0	-0.08	-0.8	0	0.02	0.3	NM_000951	ND	5639	1424329_a_at	-0.336	-1.412	-2.79E-002	-1.17E-001	Mm.2664	Prrg2
													1432763_at	0.014	0.081	-0.15	-0.884	Mm.2664	Prrg2
AA430574	Hs.446336	Paxillin	PXN	0	-0.23	-3.1	-1	-0.26	-5.1	NM_002859	ND	5829	Data not found						
AA430625	Hs.335034	Dihydropyrimidine dehydrogenase	DPYD	0	0.09	0.8	0	-0.1	-1.3	NM_000110	ND	1806	1427945_at	-0.052	-0.274	-1.76E-001	-9.27E-001	Mm.27907	Dpyd
													1427946_s_at	0.057	0.26	0.0506	0.23	Mm.27907	Dpyd
													1443717_at	-0.021	-0.143	-0.146	-0.983	Mm.27907	Dpyd
AA430653	Data not found			0	-0.09	-1.1	0	0.03	0.5		ND	Data not found							
AA430654	Hs.463074	"ATPase, H+ transporting, lysosomal V0 subunit a isoform 1"	ATP6V0A1	0	-0.1	-1.7	0	-0.15	-2.3	NM_005177	1	535	1417632_at	-0.038	-0.228	-1.47E-001	-8.89E-001	Mm.340818	Atp6v0a1
													1425227_a_at	-1.386	-1.363	-0.43	-0.423	Mm.340818	Atp6v0a1
													1457579_at	-0.787	-1.3	-0.219	-0.361	Mm.340818	Atp6v0a1
													1459924_at	0.165	1.153	0.225	1.57	Mm.340818	Atp6v0a1
													1460650_at	-0.413	-2.391	-0.0121	-0.0704	Mm.340818	Atp6v0a1
AA430656	Hs.79402	"Polymerase (RNA) II (DNA directed) polypeptide C, 33kDa"	POLR2C	0	0.09	0.7	0	-0.09	-0.9	NM_002694	0	5432	1416341_at	0.198	0.858	-1.38E-001	-5.97E-001	Mm.292492	Polr2c
AA430665	Hs.520942	Claudin 4	CLDN4	0	-0.04	-0.3	0	-0.19	-3.4	NM_001305	ND	1364	1418283_at	-0.244	-0.268	1.60E-001	1.76E-001	Mm.7339	Cldn4
AA430668	Hs.111903	"Fc fragment of IgG, receptor, transporter, alpha"	FCGRT	0	0.06	0.5	0	-0.03	-0.4	NM_004107	0	2217	1416978_at	0.018	0.09	-0.563	-2.84	Mm.3303	Fcgrt
AA430675	Hs.434873	"Fanconi anemia, complementation group G"	FANCG	0	-0.26	-2.3	0	0.09	1.2	NM_004629	0	2189	1420960_at	0.443	1.642	2.01E-001	7.44E-001	Mm.23122	Fancg
													1450059_at	0.367	1.577	-0.0249	-0.107	Mm.23122	Fancg
AA430698	Hs.80919	Synaptophysin-like protein	SYPL	0	-0.26	-2.5	0	-0.12	-2.2	NM_006754	1	6856	1422879_at	0.009	0.027	1.14E-001	3.40E-001	Mm.246304	Sypl
													1422880_at	0.684	1.596	0.127	0.295	Mm.246304	Sypl
													1422881_s_at	0.335	1.145	0.0701	0.239	Mm.246304	Sypl
													1422882_at	0.633	2.119	0.151	0.505	Mm.246304	Sypl
													1435081_at	0.646	1.352	0.235	0.491	Mm.246304	Sypl
													1435082_at	0.258	0.705	0.25	0.685	Mm.246304	Sypl
AA430744	Hs.444082	Enhancer of zeste homolog 2 (Drosophila)	EZH2	1	0.24	4.7	0	0.04	1.1	NM_004456	1	2146	1416544_at	0.307	1.136	1.54E-001	5.71E-001	Mm.246688	Ezh2
													1458571_at	0.254	1.046	0.232	0.955	Mm.246688	Ezh2
AA431179	Hs.494556	"Solute carrier family 35, member D2"	SLC35D2	0	0.34	1.6	0	0.06	0.3	NM_007001	ND	11046	1453300_at	-0.227	-0.908	-7.36E-002	-2.94E-001	Mm.133731	Slc35d2
AA431203	Hs.490745	"DnaJ (Hsp40) homolog, subfamily B, member 6"	DNAJB6	0	-0.04	-0.5	0	-0.09	-0.6	NM_005494	ND	10049	1429776_a_at	0.214	0.409	4.32E-001	8.27E-001	Mm.290110	Dnajb6
													1429777_at	-0.917	-5.332	0.000147	0.000853	Mm.290110	Dnajb6
													1434035_at	-0.018	-0.071	-0.272	-1.08	Mm.290110	Dnajb6
													1448234_at	0.5	1.281	0.359	0.92	Mm.290110	Dnajb6
													1452019_at	-0.189	-1.051	0.0697	0.388	Mm.213203	Cyyr1
AA431206	Hs.84084	Amyloid beta precursor protein (cytoplasmic tail) binding protein 2	APPBP2	0	-0.28	-1.1	0	0.06	0.6	NM_006380	ND	10513	1430265_at	0.047	0.237	-4.53E-002	-2.30E-001	Mm.271997	Appbp2
													1434039_at	0.21	0.882	-0.251	-1.05	Mm.271997	Appbp2
													1434040_at	-0.093	-0.296	-0.0389	-0.124	Mm.271997	Appbp2
													1434041_at	-0.232	-1.113	0.0837	0.402	Mm.271997	Appbp2
													1444886_at	0.31	1.386	0.0627	0.28	Mm.271997	Appbp2
													1447855_x_at	-0.025	-0.136	0.0462	0.248	Mm.271997	Appbp2
													1451251_at	-0.153	-0.34	0.199	0.442	Mm.271997	Appbp2
AA431321	Hs.77558	High mobility group nucleosomal binding domain 3	HMGN3	1	0.25	5.7	0	0.16	4.4	NM_004242	ND	9324	1431596_at	0.02	0.127	6.43E-002	4.16E-001	Mm.244426	Hmgn3
													1431777_a_at	0.96	1.603	0.218	0.363	Mm.244426	Hmgn3
													1434875_a_at	1.093	1.502	0.334	0.458	Mm.244426	Hmgn3
													1459040_at	-0.068	-0.314	-0.028	-0.129	Mm.244426	Hmgn3
AA431347	Hs.243987	GATA binding protein 4	GATA4	0	0.07	0.5	0	0.03	0.5	NM_002052	1	2626	1418863_at	0.039	0.084	-1.12E-001	-2.37E-001	Mm.247669	Gata4
													1418864_at	-0.085	-0.443	0.185	0.967	Mm.247669	Gata4
													1441364_at	-0.034	-0.105	-0.23	-0.711	Mm.247669	Gata4
AA431408	Hs.106909	Anaphase promoting complex subunit 13	ANAPC13	0	-0.04	-0.7	0	0.06	1.2	NM_015391	ND	25847	1452586_at	0.153	0.514	-9.12E-002	-3.08E-001	Mm.2000	Anapc13
AA431414	Hs.498313	Adenylosuccinate synthase	ADSS	0	-0.02	-0.4	0	0.07	1.4	NM_001126	ND	159	1460726_at	0.521	0.86	2.33E-001	3.85E-001	Mm.338021	Adss
AA431428	Hs.1735	"Inhibin, beta B (activin AB beta polypeptide)"	INHBB	0	0.01	0.2	0	0	0.1	NM_002193	1	3625	1426858_at	-1.453	-2.184	6.56E-002	9.86E-002	Mm.3092	Inhbb
													1426859_at	-0.293	-1.195	0.016	0.0652	Mm.3092	Inhbb
AA431433	Hs.85539	"ATP synthase, H+ transporting, mitochondrial F0 complex, subunit e"	ATP5I	0	0.15	2.4	-1	-0.15	-3.6	NM_007100	ND	521	1422525_at	-0.069	-0.257	1.59E-001	5.89E-001	Mm.136093	Atp5k
													1434053_x_at	-0.113	-0.232	-0.0132	-0.0271	Mm.136093	Atp5k
													1450640_x_at	0.021	0.074	0.00919	0.032	Mm.136093	Atp5k
AA431439	Hs.92858	Guanylate cyclase activator 1A (retina)	GUCA1A	0	-0.02	-0.4	0	-0.11	-1.2	NM_000409	ND	2978	1421061_at	-0.023	-0.115	8.50E-002	4.24E-001	Mm.16224	Guca1a
AA431440	Hs.546271	Poly(rC) binding protein 2	PCBP2	0	0.01	0.1	0	-0.01	-0.2	NM_005016	1	5094	1421743_a_at	-0.021	-0.083	-2.78E-002	-1.09E-001	Mm.236513	Pcbp2
													1456340_at	-0.329	-1.465	0.14	0.625	Mm.236513	Pcbp2
AA431475	Hs.336224	Transmembrane protein with EGF-like and two follistatin-like domains 1	TMEFF1	0	0.07	0.6	0	-0.14	-1.6	NM_003692	0	8577	1426649_at	0.543	1.19	3.17E-001	6.96E-001	Mm.130982	Tmeff1
													1441890_x_at	0.151	0.579	-0.15	-0.576	Mm.130982	Tmeff1
AA431748	Hs.124818	Transcribed locus		0	0.03	0.5	0	-0.03	-0.7		ND	Data not found							
AA431795	Hs.176626	Hemogen	HEMGN	0	0.12	1.4	0	-0.09	-1.7	NM_018437	ND	55363	1418199_at	-2.111	-2.601	-3.51E-001	-4.32E-001	Mm.25793	Hemgn
AA431849	Hs.517262	SON DNA binding protein	SON	0	-0.04	-0.7	1	0.14	3.2	NM_003103	0	6651	1420951_a_at	-0.191	-0.585	-8.36E-002	-2.56E-001	Mm.328698	Donson
													1420952_at	-0.5	-1.161	-0.0324	-0.0752	Mm.46401	Son
													1426739_at	-0.317	-1.01	-0.198	-0.631	Mm.328698	Donson
													1435862_at	0.146	0.55	0.424	1.6	Mm.46401	Son
													1437924_at	0.062	0.309	0.296	1.47	Mm.46401	Son
													1438871_at	0.429	0.929	1.25	2.72	Mm.328698	Donson
													1439074_a_at	0.026	0.078	-0.148	-0.438	Mm.46401	Son
													1455634_at	0.284	1.224	0.463	1.99	Mm.46401	Son
													1456630_x_at	-0.044	-0.159	-0.106	-0.384	Mm.46401	Son
													1457596_at	-0.118	-0.73	0.14	0.865	Mm.46401	Son
AA431869	Hs.108332	"Ubiquitin-conjugating enzyme E2D 2 (UBC4/5 homolog, yeast)"	UBE2D2	0	-0.11	-2.6	-1	-0.1	-2.9	NM_003339	ND	7322	1416475_at	-0.136	-0.584	-2.11E-001	-9.04E-001	Mm.180052	Ube2d2
													1416476_a_at	-0.078	-0.304	-0.0585	-0.228	Mm.180052	Ube2d2
													1416477_at	0.172	0.61	0.0896	0.318	Mm.180052	Ube2d2
													1445885_at	0.01	0.027	-0.191	-0.514	Mm.180052	Ube2d2
													1448356_at	0.381	1.253	-0.00324	-0.0106	Mm.180052	Ube2d2
AA431885	Hs.371594	MAP kinase interacting serine/threonine kinase 1	MKNK1	0	-0.11	-1.8	0	-0.04	-0.5	NM_003684	1	8569	1417630_at	-0.211	-1.196	-0.417	-2.37	Mm.209327	Mknk1
													1417631_at	0.305	1.35	-0.00565	-0.025	Mm.209327	Mknk1
													1454119_at	-0.216	-0.752	0.0554	0.193	Mm.209327	Mknk1
AA431887	Hs.7367	BTB (POZ) domain containing 6	BTBD6	0	0.05	0.6	0	0.01	0.2	NM_033271	ND	90135	1435153_at	-0.352	-0.633	-6.87E-002	-1.24E-001	Mm.18396	Btbd6
AA431967	Hs.78960	"LATS, large tumor suppressor, homolog 2 (Drosophila)"	LATS2	0	0.27	3.4	0	-0.06	-1.2	NM_014572	1	26524	1419678_at	0.083	0.478	-2.37E-001	-1.36E+000	Mm.347899	Lats2
													1419679_at	0.159	0.921	0.0433	0.251	Mm.347899	Lats2
													1425420_s_at	-0.459	-2.079	0.00459	0.0208	Mm.347899	Lats2
													1426156_at	0.097	0.359	0.371	1.37	Mm.347899	Lats2
													1437101_at	-0.323	-1.469	-0.228	-1.04	Mm.347899	Lats2
													1439441_x_at	-0.036	-0.117	-0.318	-1.03	Mm.347899	Lats2
AA431967	Hs.78960	"LATS, large tumor suppressor, homolog 2 (Drosophila)"	LATS2	0	0.29	2.4	-1	-0.22	-4.7	NM_014572	1	26524	1419678_at	0.083	0.478	-2.37E-001	-1.36E+000	Mm.347899	Lats2
													1419679_at	0.159	0.921	0.0433	0.251	Mm.347899	Lats2
													1425420_s_at	-0.459	-2.079	0.00459	0.0208	Mm.347899	Lats2
													1426156_at	0.097	0.359	0.371	1.37	Mm.347899	Lats2
													1437101_at	-0.323	-1.469	-0.228	-1.04	Mm.347899	Lats2
													1439441_x_at	-0.036	-0.117	-0.318	-1.03	Mm.347899	Lats2
AA431970	Data not found			0	-0.02	-0.3	0	-0.02	-0.1		ND	Data not found							
AA431988	Hs.528334	Fatty acid amide hydrolase	FAAH	0	-0.03	-0.4	0	0.08	1.3	NM_001441	1	2166	1421969_a_at	-0.063	-0.221	2.48E-001	8.65E-001	Mm.256025	Faah
													1434091_at	0.032	0.182	0.00848	0.0482	Mm.256025	Faah
AA432030	Hs.523847	"Interferon, alpha-inducible protein (clone IFI-6-16)"	G1P3	0	-0.01	0	0	0.07	1.5	NM_022873	ND	2537	Data not found						
AA432056	Hs.293563	Hypothetical protein FLJ12666	FLJ12666	0	0.05	0.9	0	-0.04	-1	NM_024595	ND	79647	1416911_a_at	0.089	0.326	-9.53E-003	-3.50E-002	Mm.27903	6330407G11Rik
													1416912_at	0.246	0.475	0.233	0.448	Mm.27903	6330407G11Rik
AA432062	Hs.78824	Tyrosine kinase with immunoglobulin-like and EGF-like domains 1	TIE1	0	-0.02	-0.4	0	0.03	0.3	NM_005424	1	7075	1416238_at	0.343	0.752	-5.31E-001	-1.16E+000	Mm.4345	Tie1
AA432062	Hs.78824	Tyrosine kinase with immunoglobulin-like and EGF-like domains 1	TIE1	0	0.2	1.2	0	-0.02	-0.1	NM_005424	1	7075	1416238_at	0.343	0.752	-5.31E-001	-1.16E+000	Mm.4345	Tie1
AA432063	Hs.474783	Thiosulfate sulfurtransferase (rhodanese)	TST	0	-0.03	-0.6	0	-0.07	-1.5	NM_003312	0	7263	1448609_at	0.051	0.343	-1.00E-001	-6.80E-001	Mm.15312	Tst
AA432066	Hs.371199	"Sarcoglycan, epsilon"	SGCE	0	0.24	1.9	-1	-0.21	-2.9	NM_003919	1	8910	1420688_a_at	0.093	0.299	5.47E-001	1.76E+000	Mm.8739	Sgce
													1443518_at	0.039	0.1	0.419	1.06	Mm.8739	Sgce
AA432084	Hs.99528	"RAB31, member RAS oncogene family"	RAB31	1	0.46	5.2	-1	-0.08	-2.4	NM_006868	ND	11031	1416165_at	0.024	0.044	2.27E-001	4.14E-001	Mm.29274	1700093E07Rik
													1431691_a_at	-0.039	-0.22	-0.122	-0.682	Mm.29274	1700093E07Rik
AA432084	Hs.99528	"RAB31, member RAS oncogene family"	RAB31	1	0.67	13.5	-1	-0.25	-5.1	NM_006868	ND	11031	1416165_at	0.024	0.044	2.27E-001	4.14E-001	Mm.29274	1700093E07Rik
													1431691_a_at	-0.039	-0.22	-0.122	-0.682	Mm.29274	1700093E07Rik
AA432085	Hs.520974	"Tyrosine 3-monooxygenase/tryptophan 5-monooxygenase activation protein, gamma polypeptide"	YWHAG	0	0.03	0.5	0	0	-0.1	NM_012479	1	7532	1420816_at	-0.141	-0.534	-1.25E-001	-4.71E-001	Mm.233813	Ywhag
													1420817_at	-0.189	-0.224	-0.299	-0.355	Mm.233813	Ywhag
													1450012_x_at	-0.135	-0.271	-0.378	-0.756	Mm.233813	Ywhag
													1459693_x_at	-0.078	-0.367	-0.194	-0.91	Mm.233813	Ywhag
AA432141	Hs.98684	Transcribed locus		0	-0.05	-0.7	0	0.01	0.2		ND	Data not found							
AA432143	Hs.40403	"Cbp/p300-interacting transactivator, with Glu/Asp-rich carboxy-terminal domain, 1"	CITED1	0	0.26	0.9	0	0.04	0.5	NM_004143	1	4435	1449031_at	-0.175	-0.366	-6.63E-002	-1.39E-001	Mm.2390	Cited1
AA432261	Hs.371820	Ankyrin repeat domain 7	ANKRD7	0	-0.1	-0.7	0	-0.04	-0.5	NM_019644	ND	56311	1429605_at	-0.002	-0.015	3.36E-002	2.03E-001	Mm.67665	4930532L20Rik
AA432271	Hs.6061	"Protein kinase, AMP-activated, beta 1 non-catalytic subunit"	PRKAB1	0	-0.01	-0.1	0	0.01	0.2	NM_006253	1	5564	1424119_at	0.075	0.146	-1.80E-001	-3.51E-001	Mm.200912	Prkab1
													1452457_a_at	0.262	1.484	-0.352	-1.99	Mm.200912	Prkab1
AA432294	Hs.368944	Juxtaposed with another zinc finger gene 1	JAZF1	0	0.23	0.9	0	0.04	0.3	NM_175061	ND	221895	1433894_at	-0.241	-1.058	2.46E-001	1.08E+000	Mm.333068	AI591476
AA433944	Hs.86131	Fas (TNFRSF6)-associated via death domain	FADD	0	-0.06	-1.2	0	-0.19	-2.8	NM_003824	0	8772	1416888_at	0.039	0.204	-0.551	-2.9	Mm.5126	Fadd
													1446499_at	-0.171	-0.633	-0.146	-0.541	Mm.5126	Fadd
AA434067	Hs.76494	Proline arginine-rich end leucine-rich repeat protein	PRELP	0	0.11	1.4	0	-0.02	-0.4	NM_002725	1	5549	1416321_s_at	-0.073	-0.367	-1.68E-001	-8.48E-001	Mm.214514	Prelp
													1416322_at	0.333	1.383	0.0899	0.373	Mm.214514	Prelp
AA434068	Hs.301419	"Telomeric repeat binding factor 2, interacting protein"	TERF2IP	0	0.12	1.9	0	0.03	0.7	NM_018975	0	54386	1419381_at	-0.558	-2.817	-7.21E-002	-3.64E-001	Mm.213064	Terf2ip
													1426049_a_at	0.013	0.088	0.146	0.987	Mm.213064	Terf2ip
													1456400_at	0.006	0.039	0.109	0.688	Mm.213064	Terf2ip
AA434088	Hs.381219	Ribosomal protein L15	RPL15	0	0.09	0.3	0	0	0	NM_002948	ND	6138	1434328_at	0.78	1.792	4.27E-001	9.82E-001	Mm.2050	Rpl15
													1449255_a_at	0.022	0.106	-0.00164	-0.00773	Mm.2050	Rpl15
AA434102	Hs.81337	"Lectin, galactoside-binding, soluble, 9 (galectin 9)"	LGALS9	0	0.2	2.1	0	0.07	1.3	NM_002308	ND	3965	1421217_a_at	-2.486	-1.924	-2.65E-001	-2.05E-001	Mm.341434	Lgals9
AA434115	Hs.382202	Chitinase 3-like 1 (cartilage glycoprotein-39)	CHI3L1	0	-0.07	-0.5	0	0.05	0.8	NM_001276	1	1116	1451537_at	-0.171	-0.744	-1.66E-001	-7.24E-001	Mm.38274	Chi3l1
AA434117	Hs.520038	HLA-B associated transcript 8	BAT8	0	-0.08	-0.8	0	0.04	0.7	NM_006709	1	10919	1426888_at	-0.094	-0.256	-2.08E-003	-5.71E-003	Mm.35345	Bat8
													1460692_at	-0.273	-1.508	-0.114	-0.63	Mm.35345	Bat8
AA434130	Hs.443430	Thioredoxin reductase 2	TXNRD2	0	-0.02	-0.3	0	-0.02	-0.3	NM_006440	ND	10587	1429971_at	-0.151	-0.544	-0.496	-1.78	Mm.293632	Txnrd2
													1429972_s_at	-0.478	-1.659	-0.608	-2.11	Mm.293632	Txnrd2
													1449097_at	-0.777	-3.477	-0.531	-2.38	Mm.293632	Txnrd2
													1451936_a_at	-0.388	-0.916	-0.626	-1.48	Mm.293632	Txnrd2
												85367	Data not found						
AA434135	Hs.212395	CDKN1A interacting zinc finger protein 1	CIZ1	0	-0.03	-0.5	0	0.01	0.1	NM_012127	ND	25792	1448779_at	-0.807	-3.364	-3.41E-001	-1.42E+000	Mm.170508	Ciz1
AA434139	Hs.397153	Hypothetical protein LOC126208	LOC126208	0	-0.02	-0.4	0	-0.06	-1.4	NM_001002836	ND	126208	1433145_at	0.123	0.459	-2.88E-002	-1.08E-001	Mm.3254	2210018M03Rik
													1435015_at	0.253	0.668	-0.272	-0.719	Mm.3254	2210018M03Rik
													1437925_at	-0.102	-0.567	0.033	0.183	Mm.3254	2210018M03Rik
													1441703_at	0.092	0.384	0.137	0.571	Mm.3254	2210018M03Rik
													1447949_at	0.053	0.222	-0.0623	-0.26	Mm.3254	2210018M03Rik
													1454499_at	-0.33	-2.085	-0.0411	-0.259	Mm.3254	2210018M03Rik
													1456869_at	-0.23	-1.477	-0.0787	-0.505	Mm.3254	2210018M03Rik
													1457592_x_at	0.017	0.075	-0.026	-0.114	Mm.3254	2210018M03Rik
AA434144	Hs.25640	Claudin 3	CLDN3	0	-0.11	-0.6	0	0.04	0.7	NM_001306	1	1365	1426332_a_at	-0.237	-0.784	-6.49E-002	-2.15E-001	Mm.158662	Cldn3
													1430644_at	0.118	0.657	0.0659	0.367	Mm.158662	Cldn3
													1434651_a_at	-0.248	-0.414	-0.16	-0.267	Mm.158662	Cldn3
													1451701_x_at	-0.509	-1.204	0.0654	0.155	Mm.158662	Cldn3
													1453258_at	-0.374	-1.795	-0.0169	-0.0809	Mm.158662	Cldn3
													1460569_x_at	-0.492	-0.821	0.18	0.301	Mm.158662	Cldn3
AA434159	Hs.6454	Regulator of G-protein signalling 19 interacting protein 1	RGS19IP1	0	-0.12	-0.8	0	-0.05	-0.5	NM_005716	0	6637	1448357_at	-0.05	-0.288	6.40E-002	3.70E-001	Mm.276802	Snrpg
													1448358_s_at	0.199	0.782	0.167	0.656	Mm.276802	Snrpg
												10755	1422763_at	0.264	0.519	-0.345	-0.678	Mm.20945	Rgs19ip1
AA434373	Hs.67928	"E74-like factor 3 (ets domain transcription factor, epithelial-specific )"	ELF3	0	-0.41	-1.6	0	0.04	0.4	NM_004433	ND	1999	1416916_at	-0.951	-0.933	-2.15E-001	-2.11E-001	Mm.3963	Elf3
AA434387	Hs.374990	CD34 antigen	CD34	0	0.17	1.4	0	-0.17	-2.3	NM_001773	1	947	1416072_at	1.366	3.586	1.09E-001	2.87E-001	Mm.29798	Cd34
AA434391	Hs.159223	NGFI-A binding protein 2 (EGR1 binding protein 2)	NAB2	0	0.03	0.2	0	0.02	0.2	NM_005967	1	4665	1417930_at	-0.24	-0.7	-2.84E-001	-8.29E-001	Mm.336898	Nab2
AA434397	Hs.13155	"Integrin, beta 5"	ITGB5	0	0.07	1.2	-1	-0.43	-7.4	NM_002213	1	3693	1417533_a_at	0.016	0.041	1.68E-002	4.38E-002	Mm.6424	Itgb5
													1417534_at	-0.061	-0.197	-0.102	-0.331	Mm.6424	Itgb5
													1456133_x_at	0.037	0.1	-0.226	-0.608	Mm.6424	Itgb5
													1456195_x_at	-0.175	-0.322	-0.278	-0.512	Mm.6424	Itgb5
AA434397	Hs.13155	"Integrin, beta 5"	ITGB5	0	0.22	2.7	-1	-0.24	-3.2	NM_002213	1	3693	1417533_a_at	0.016	0.041	1.68E-002	4.38E-002	Mm.6424	Itgb5
													1417534_at	-0.061	-0.197	-0.102	-0.331	Mm.6424	Itgb5
													1456133_x_at	0.037	0.1	-0.226	-0.608	Mm.6424	Itgb5
													1456195_x_at	-0.175	-0.322	-0.278	-0.512	Mm.6424	Itgb5
AA434403	Hs.333427	8D6 antigen	8D6A	0	-0.14	-1.9	-1	-0.2	-3.6	NM_016579	ND	51293	1417100_at	0.068	0.172	-4.27E-002	-1.07E-001	Mm.11175	425O18-1
													1448588_at	0.182	0.666	0.198	0.722	Mm.11175	425O18-1
AA434404	Hs.485640	"Primase, polypeptide 2A, 58kDa"	PRIM2A	0	-0.29	-1.6	0	0.07	1	NM_000947	ND	5558	1418035_a_at	0.128	0.668	-1.17E-001	-6.08E-001	Mm.27705	Prim2
													1418036_at	-0.087	-0.334	-0.00726	-0.0279	Mm.27705	Prim2
													1445474_at	-0.166	-0.592	-0.195	-0.697	Mm.27705	Prim2
AA434406	Hs.12956	Tax1 (human T-cell leukemia virus type I) binding protein 3	TAX1BP3	-1	-0.37	-4.7	0	0.14	1.6	NM_014604	ND	30851	1424169_at	-0.613	-1.082	2.58E-001	4.55E-001	Mm.371656	Tax1bp3
AA434408	Hs.518827	Cyclin I	CCNI	0	-0.12	-1.5	0	0.06	1.3	NM_006835	0	10983	1416427_at	0.318	0.629	1.63E-002	3.22E-002	Mm.250419	Ccni
													1448334_a_at	0.833	3.341	-0.13	-0.524	Mm.250419	Ccni
													1448335_s_at	0.325	0.734	0.0563	0.127	Mm.250419	Ccni
													1459602_at	0.059	0.248	0.249	1.04	Mm.250419	Ccni
AA434416	Hs.440900	HLA-B associated transcript 3	BAT3	0	-0.12	-1.1	0	0.01	0.1	NM_004639	1	7917	1433890_a_at	-0.769	-1.515	-3.99E-001	-7.85E-001	Mm.203962	Bat3
AA434420	Hs.445775	"Protein tyrosine phosphatase, non-receptor type 9"	PTPN9	0	0.18	2.7	0	0.03	0.4	NM_002833	1	5780	1447336_at	0.097	0.473	6.76E-002	3.30E-001	Mm.325643	Ptpn9
													1448044_a_at	0.113	0.629	-0.157	-0.877	Mm.325643	Ptpn9
													1448045_at	0.176	1.105	0.0259	0.162	Mm.325643	Ptpn9
													1451037_at	0.3	1.684	0.0444	0.249	Mm.325643	Ptpn9
													1459248_at	0.333	1.936	-0.0416	-0.241	Mm.325643	Ptpn9
AA435963	Hs.98848	A disintegrin and metalloproteinase domain 3a (cyritestin 1)	ADAM3A	0	-0.04	-0.6	0	-0.01	-0.3		ND	1587	Data not found						
AA436152	Hs.321637	"Sema domain, seven thrombospondin repeats (type 1 and type 1-like), transmembrane domain (TM) and short cytoplasmic domain, (semaphorin) 5A"	SEMA5A	0	0.21	1.8	0	-0.06	-0.9	NM_003966	ND	9037	1422167_at	0.482	1.535	-4.95E-001	-1.58E+000	Mm.260374	Sema5a
													1434776_at	0.547	2.23	0.547	2.23	Mm.260374	Sema5a
													1446865_at	0.197	1.268	0.119	0.765	Mm.260374	Sema5a
													1459109_at	-0.167	-0.814	0.0433	0.211	Mm.260374	Sema5a
AA436163	Hs.146688	Prostaglandin E synthase	PTGES	0	-0.05	-0.9	0	0.11	2	NM_004878	0	9536	1439747_at	0.03	0.145	-1.43E-002	-6.99E-002	Mm.28768	Ptges
													1449449_at	0.092	0.593	-0.0789	-0.508	Mm.28768	Ptges
													1449450_at	0.118	0.581	0.0732	0.359	Mm.28768	Ptges
AA436178	Hs.434326	Eukaryotic translation initiation factor 2-alpha kinase 3	EIF2AK3	0	0.09	0.8	0	0.02	0.3	NM_004836	1	9451	1430371_x_at	0.054	0.331	1.15E-001	6.97E-001	Mm.247167	Eif2ak3
													1449278_at	-0.056	-0.123	0.0745	0.165	Mm.247167	Eif2ak3
													1453505_a_at	-0.004	-0.018	-0.101	-0.506	Mm.247167	Eif2ak3
AA436187	Data not found			0	-0.04	-0.6	0	-0.03	-0.5		ND	Data not found							
AA436187	Data not found			0	0.03	0.3	0	0.09	1.6		ND	Data not found							
AA436197	Hs.435850	Lysophospholipase I	LYPLA1	0	-0.03	-0.4	0	-0.03	-0.6	NM_006330	0	10434	1448244_at	0.752	2.151	1.12E-001	3.20E-001	Mm.299955	Lypla1
													1453949_s_at	0.661	2.748	-0.0606	-0.252	Mm.299955	Lypla1
AA436260	Hs.368002	"ATPase, Class II, type 9A"	ATP9A	0	0.08	1.4	0	-0.06	-1.3		ND	10079	1415932_x_at	-0.729	-1.591	5.00E-003	1.09E-002	Mm.10288	Atp9a
													1425838_at	-0.813	-2.258	0.0694	0.193	Mm.10288	Atp9a
													1427604_a_at	-0.595	-1.045	-0.0514	-0.0902	Mm.10288	Atp9a
AA436372	Hs.433764	Zinc finger and BTB domain containing 17	ZBTB17	0	0.09	0.4	0	0.01	0.1	NM_003443	1	7709	1416224_at	-0.348	-0.767	-3.34E-001	-7.36E-001	Mm.4340	Zbtb17
													1443041_at	-0.11	-0.62	-0.0995	-0.561	Mm.4340	Zbtb17
AA436389	Hs.446852	"Eukaryotic translation initiation factor 3, subunit 6 interacting protein"	EIF3S6IP	0	0.1	1.4	0	0.1	1.8	NM_016091	1	51386	1423728_at	-0.238	-0.807	1.85E-001	6.28E-001	Mm.206404	Eif3s6ip
													1437948_x_at	-0.2	-0.814	0.00439	0.0179	Mm.206404	Eif3s6ip
													1455811_at	0.041	0.197	-0.0316	-0.151	Mm.206404	Eif3s6ip
AA436401	Hs.8022	TU3A protein	TU3A	0	-0.07	-0.6	0	0.04	0.5	NM_007177	ND	11170	Data not found						
AA436409	Hs.326	TAR (HIV) RNA binding protein 2	TARBP2	0	-0.06	-1	0	0.01	0.2	NM_004178	1	6895	1423616_at	0.042	0.142	-2.66E-002	-9.07E-002	Mm.291485	Tarbp2
													1438952_x_at	-0.155	-0.827	-0.107	-0.568	Mm.291485	Tarbp2
AA436410	Hs.512670	"Branched chain aminotransferase 2, mitochondrial"	BCAT2	0	0.18	2.8	0	-0.06	-1.1	NM_001190	1	587	1425764_a_at	-0.155	-0.797	2.67E-002	1.38E-001	Mm.24210	Bcat2
AA436425	Hs.57698	NAD(P) dependent steroid dehydrogenase-like	NSDHL	0	-0.07	-1.4	0	-0.04	-0.6	NM_015922	0	50814	1416222_at	0.198	0.938	2.23E-001	1.06E+000	Mm.38792	Nsdhl
AA436440	Hs.501293	Basigin (OK blood group)	BSG	0	-0.2	-3.6	0	-0.06	-1.3	NM_001728	ND	682	1456616_a_at	-0.588	-1.988	-4.64E-001	-1.57E+000	Mm.726	Bsg
AA436460	Hs.23131	Kinesin family member C3	KIFC3	0	-0.31	-1.1	-1	-0.43	-6.8	NM_005550	1	3801	1416199_at	-0.168	-0.493	1.35E-001	3.97E-001	Mm.22513	Kifc3
AA436463	Hs.155942	"Transient receptor potential cation channel, subfamily M, member 1"	TRPM1	0	0.19	0.6	0	0.04	0.3	NM_002420	1	4308	1418935_at	-0.177	-0.896	-2.34E-001	-1.18E+000	Mm.38875	Trpm1
													1437445_at	-0.16	-0.599	0.0358	0.134	Mm.38875	Trpm1
													1437531_at	0.034	0.214	-0.255	-1.62	Mm.38875	Trpm1
													1446250_at	-0.203	-1.39	-0.0935	-0.641	Mm.38875	Trpm1
AA436479	Hs.310421	"Amyloid beta (A4) precursor protein-binding, family B, member 1 interacting protein"	APBB1IP	0	0.14	1	0	0.07	0.9	NM_019043	ND	54518	1425269_at	0.048	0.178	-2.42E-001	-8.93E-001	Mm.14255	Apbb1ip
													1443145_at	-0.307	-1.869	0.0123	0.0746	Mm.14255	Apbb1ip
AA436564	Data not found			0	-0.09	-0.6	0	0.01	0.1		ND	Data not found							
AA436871	Hs.530733	Syntaxin 3A	STX3A	0	0.04	0.2	0	-0.07	-1.4	NM_004177	ND	6809	Data not found						
												390201	Data not found						
AA437136	Data not found			0	-0.05	-0.8	0	-0.08	-2.2		ND	Data not found							
AA437226	Hs.504035	"Interleukin 10 receptor, alpha"	IL10RA	0	-0.25	-3.1	0	-0.04	-0.7	NM_001558	0	3587	1437808_x_at	-0.362	-1.81	-3.42E-001	-1.71E+000	Mm.26658	Il10ra
													1448731_at	-0.013	-0.074	-0.267	-1.59	Mm.26658	Il10ra
													1456173_at	0.017	0.096	0.039	0.216	Mm.26658	Il10ra
AA437226	Hs.504035	"Interleukin 10 receptor, alpha"	IL10RA	0	-0.14	-1.1	0	0.15	1.5	NM_001558	0	3587	1437808_x_at	-0.362	-1.81	-3.42E-001	-1.71E+000	Mm.26658	Il10ra
													1448731_at	-0.013	-0.074	-0.267	-1.59	Mm.26658	Il10ra
													1456173_at	0.017	0.096	0.039	0.216	Mm.26658	Il10ra
AA437250	Hs.121602	Cystatin 8 (cystatin-related epididymal specific)	CST8	0	-0.1	-0.8	0	-0.01	-0.2	NM_005492	ND	10047	1424479_at	-0.048	-0.333	7.26E-002	5.06E-001	Mm.20435	Cst8
AA437291	Hs.477	Hydroxysteroid (17-beta) dehydrogenase 3	HSD17B3	0	-0.14	-0.7	0	0.01	0.1	NM_000197	0	3293	1421671_at	-0.174	-0.759	-2.15E-002	-9.39E-002	Mm.5109	Hsd17b3
AA437374	Hs.132868	Ubiquitin specific protease 32	USP32	0	-0.02	-0.1	0	0.04	0.5	NM_032582	ND	84669	1430403_at	-0.322	-0.962	-6.40E-003	-1.91E-002	Mm.178524	Usp32
													1436159_at	0.254	0.806	-0.236	-0.747	Mm.178524	Usp32
													1443689_at	0.257	1.231	-0.0107	-0.0513	Mm.178524	Usp32
AA437389	Hs.517366	"Lanosterol synthase (2,3-oxidosqualene-lanosterol cyclase)"	LSS	0	-0.07	-1	0	0.04	0.5	NM_002340	1	4047	1420013_s_at	-0.495	-1.075	-2.73E-001	-5.92E-001	Mm.55075	Lss
													1420014_at	-0.398	-2.083	0.158	0.828	Mm.55075	Lss
													1426913_at	0.076	0.134	-0.153	-0.272	Mm.55075	Lss
													1432192_at	-0.128	-0.727	-0.029	-0.165	Mm.55075	Lss
AA441895	Hs.190028	Glutathione S-transferase omega 1	GSTO1	0	-0.2	-2.5	0	0.01	0.1	NM_004832	0	9446	1416531_at	0.351	1.511	-1.30E-001	-5.58E-001	Mm.29457	Gsto1
													1433943_at	-0.387	-1.467	-0.27	-1.02	Mm.29457	Gsto1
													1456036_x_at	0.382	1.917	-0.352	-1.76	Mm.29457	Gsto1
AA441930	Hs.163893	Phosphatidylinositol binding clathrin assembly protein	PICALM	0	-0.16	-1.3	0	-0.12	-2.2	NM_007166	1	8301	1441328_at	0.493	1.128	-1.54E-001	-3.52E-001	Mm.235175	Picalm
													1443218_at	1.091	2.996	0.154	0.422	Mm.235175	Picalm
													1446968_at	-0.21	-0.899	0.159	0.679	Mm.235175	Picalm
													1451316_a_at	0.191	0.696	0.0911	0.332	Mm.235175	Picalm
													1455773_at	0.178	0.299	0.205	0.342	Mm.235175	Picalm
AA441933	Hs.519075	Leiomodin 1 (smooth muscle)	LMOD1	0	0.1	1.2	0	-0.03	-0.3	NM_012134	1	25802	1427485_at	0.055	0.225	-8.00E-002	-3.26E-001	Mm.180124	Lmod1
AA441935	Hs.524672	Achaete-scute complex-like 1 (Drosophila)	ASCL1	0	-0.06	-0.3	0	-0.1	-2.5	NM_004316	1	429	1420887_a_at	-0.055	-0.26	-1.73E-001	-8.22E-001	Mm.238213	Bcl2l1
													1420888_at	-0.032	-0.198	-0.186	-1.16	Mm.238213	Bcl2l1
													1426050_at	-0.073	-0.401	0.131	0.726	Mm.238213	Bcl2l1
													1426191_a_at	-0.237	-1.589	0.205	1.38	Mm.238213	Bcl2l1
													1437086_at	-0.046	-0.235	0.073	0.372	Mm.238213	Bcl2l1
													1441464_at	0.148	0.838	0.0608	0.343	Mm.238213	Bcl2l1
													1444565_at	0.437	2.517	0.0139	0.0804	Mm.238213	Bcl2l1
													1450164_at	0.1	0.395	0.41	1.61	Mm.238213	Bcl2l1
AA442040	Hs.163893	Phosphatidylinositol binding clathrin assembly protein	PICALM	0	-0.18	-2.9	0	-0.06	-1.3	NM_007166	1	8301	1441328_at	0.493	1.128	-1.54E-001	-3.52E-001	Mm.235175	Picalm
													1443218_at	1.091	2.996	0.154	0.422	Mm.235175	Picalm
													1446968_at	-0.21	-0.899	0.159	0.679	Mm.235175	Picalm
													1451316_a_at	0.191	0.696	0.0911	0.332	Mm.235175	Picalm
													1455773_at	0.178	0.299	0.205	0.342	Mm.235175	Picalm
AA442092	Hs.476018	"Catenin (cadherin-associated protein), beta 1, 88kDa"	CTNNB1	0	-0.16	-3.2	0	0.39	8.5	NM_001904	ND	1499	1420811_a_at	0.238	0.715	9.47E-002	2.84E-001	Mm.291928	Catnb
													1430533_a_at	0.619	1.364	0.395	0.872	Mm.291928	Catnb
													1450008_a_at	0.093	0.242	0.156	0.405	Mm.291928	Catnb
AA442095	Hs.1565	"Neural precursor cell expressed, developmentally down-regulated 4"	NEDD4	0	-0.16	-1.4	0	0.17	1.3	NM_198400	0	4734	Data not found						
AA442780	Hs.549037	Human immunodeficiency virus type I enhancer binding protein 1	HIVEP1	0	0.04	0.4	0	-0.01	-0.1	NM_002114	ND	3096	1422742_at	-0.374	-1.037	-1.28E-001	-3.55E-001	Mm.4808	Hivep1
AA442853	Hs.500015	"Cyclin-dependent kinase 5, regulatory subunit 1 (p35)"	CDK5R1	0	0	0	0	0.07	1.2	NM_003885	ND	8851	1421123_at	0.323	1.429	-0.124	-0.551	Mm.142275	Cdk5r1
													1421124_at	-0.246	-1.191	0.0547	0.265	Mm.142275	Cdk5r1
													1433450_at	0.011	0.064	-0.339	-2.06	Mm.142275	Cdk5r1
													1433451_at	0.085	0.304	0.387	1.39	Mm.142275	Cdk5r1
AA443000	Hs.524517	Colony stimulating factor 3 receptor (granulocyte)	CSF3R	0	-0.06	-0.7	0	0.03	0.2	NM_000760	ND	1441	1418806_at	-0.032	-0.207	-1.07E-001	-6.93E-001	Mm.271701	Csf3r
AA443089	Hs.501376	Uroporphyrinogen III synthase (congenital erythropoietic porphyria)	UROS	0	0.07	0.9	0	0.06	1.2	NM_000375	1	7390	1423482_at	-0.727	-2.158	-2.83E-001	-8.39E-001	Mm.3160	Uros
													1440535_at	-0.332	-2.004	-0.328	-1.98	Mm.3160	Uros
AA443090	Hs.166120	Interferon regulatory factor 7	IRF7	0	-0.6	-1.7	0	0	0.1	NM_001572	ND	3665	1417244_a_at	-0.367	-1.493	2.35E-001	9.56E-001	Mm.3233	Irf7
AA443090	Hs.166120	Interferon regulatory factor 7	IRF7	0	0.11	0.5	0	0.15	1.6	NM_001572	ND	3665	1417244_a_at	-0.367	-1.493	2.35E-001	9.56E-001	Mm.3233	Irf7
AA443093	Hs.533683	"Fibroblast growth factor receptor 2 (bacteria-expressed kinase, keratinocyte growth factor receptor, craniofacial dysostosis 1, Crouzon syndrome, Pfeiffer syndrome, Jackson-Weiss syndrome)"	FGFR2	0	0.05	0.4	0	-0.29	-4.2	NM_000141	1	2263	1420847_a_at	0.029	0.093	1.21E-001	3.89E-001	Mm.16340	Fgfr2
													1433489_s_at	0.351	0.943	0.268	0.722	Mm.16340	Fgfr2
													1443211_at	-0.245	-1.389	-0.104	-0.591	Mm.16340	Fgfr2
AA443093	Hs.533683	"Fibroblast growth factor receptor 2 (bacteria-expressed kinase, keratinocyte growth factor receptor, craniofacial dysostosis 1, Crouzon syndrome, Pfeiffer syndrome, Jackson-Weiss syndrome)"	FGFR2	0	0.15	1.2	0	0.04	0.5	NM_000141	1	2263	1420847_a_at	0.029	0.093	1.21E-001	3.89E-001	Mm.16340	Fgfr2
													1433489_s_at	0.351	0.943	0.268	0.722	Mm.16340	Fgfr2
													1443211_at	-0.245	-1.389	-0.104	-0.591	Mm.16340	Fgfr2
AA443094	Hs.310542	Translocase of outer mitochondrial membrane 40 homolog (yeast)	TOMM40	0	0.1	1.2	0	-0.06	-1.6	NM_006114	ND	10452	Data not found						
AA443098	Hs.435815	"Family with sequence similarity 48, member A"	FAM48A	0	-0.09	-0.8	0	-0.06	-1.3	NM_017569	ND	55578	1421070_at	-0.183	-0.882	1.48E-002	7.13E-002	Mm.37356	D3Ertd300e
													1435905_at	-0.306	-1.372	0.0524	0.235	Mm.37356	D3Ertd300e
													1443000_at	0.013	0.05	0.089	0.353	Mm.37356	D3Ertd300e
													1443747_at	-0.134	-0.386	-0.128	-0.368	Mm.37356	D3Ertd300e
													1450116_at	-0.103	-0.448	0.0365	0.158	Mm.37356	D3Ertd300e
AA443098	Hs.435815	"Family with sequence similarity 48, member A"	FAM48A	0	-0.02	-0.1	0	-0.05	-0.4	NM_017569	ND	55578	1421070_at	-0.183	-0.882	1.48E-002	7.13E-002	Mm.37356	D3Ertd300e
													1435905_at	-0.306	-1.372	0.0524	0.235	Mm.37356	D3Ertd300e
													1443000_at	0.013	0.05	0.089	0.353	Mm.37356	D3Ertd300e
													1443747_at	-0.134	-0.386	-0.128	-0.368	Mm.37356	D3Ertd300e
													1450116_at	-0.103	-0.448	0.0365	0.158	Mm.37356	D3Ertd300e
AA443099	Hs.183435	"NADH dehydrogenase (ubiquinone) 1 beta subcomplex, 1, 7kDa"	NDUFB1	0	0.12	2.1	0	0.14	2.6	NM_004545	ND	4707	Data not found						
AA443118	Hs.512857	CD151 antigen	CD151	0	-0.07	-1	-1	-0.33	-7.2	NM_004357	ND	977	1420921_at	-0.145	-0.766	-2.17E-001	-1.15E+000	Mm.30246	Cd151
													1424093_x_at	-0.784	-1.86	-0.33	-0.783	Mm.30246	Cd151
													1427525_at	0.004	0.017	-0.254	-1.06	Mm.30246	Cd151
													1437670_x_at	-0.726	-2.897	-0.144	-0.575	Mm.30246	Cd151
													1451232_at	-0.889	-2.188	-0.182	-0.447	Mm.30246	Cd151
													1456085_x_at	-0.743	-3.029	-0.0719	-0.293	Mm.30246	Cd151
AA443284	Hs.493585	"Myeloid/lymphoid or mixed-lineage leukemia (trithorax homolog, Drosophila); translocated to, 3"	MLLT3	0	-0.09	-0.5	0	-0.01	-0.3	NM_004529	1	4300	1429205_at	0.865	0.702	4.76E-001	3.86E-001	Mm.288898	Mllt3
													1429997_at	0.98	1.814	0.123	0.227	Mm.288898	Mllt3
													1431890_a_at	0.137	0.16	0.0749	0.0878	Mm.288898	Mllt3
													1441535_at	0.754	1.572	0.502	1.05	Mm.288898	Mllt3
													1453622_s_at	0.338	0.493	-0.0383	-0.0558	Mm.288898	Mllt3
AA443284	Hs.493585	"Myeloid/lymphoid or mixed-lineage leukemia (trithorax homolog, Drosophila); translocated to, 3"	MLLT3	0	0.09	1.8	0	-0.01	-0.2	NM_004529	1	4300	1429205_at	0.865	0.702	4.76E-001	3.86E-001	Mm.288898	Mllt3
													1429997_at	0.98	1.814	0.123	0.227	Mm.288898	Mllt3
													1431890_a_at	0.137	0.16	0.0749	0.0878	Mm.288898	Mllt3
													1441535_at	0.754	1.572	0.502	1.05	Mm.288898	Mllt3
													1453622_s_at	0.338	0.493	-0.0383	-0.0558	Mm.288898	Mllt3
AA443300	Hs.80343	Matrix metalloproteinase 15 (membrane-inserted)	MMP15	0	0.12	1.4	0	-0.06	-1.2	NM_002428	1	4324	1422597_at	-0.032	-0.087	-1.82E-001	-4.88E-001	Mm.217116	Mmp15
													1437462_x_at	0.017	0.028	-0.364	-0.606	Mm.217116	Mmp15
													1439734_at	-0.063	-0.306	-0.217	-1.05	Mm.217116	Mmp15
AA443302	Hs.6838	Rho family GTPase 3	ARHE	0	0.13	1.7	0	-0.01	-0.2	NM_005168	ND	390	1416700_at	0.964	2.637	4.97E-001	1.36E+000	Mm.46497	Rhoe
													1416701_at	1.35	5.758	0.618	2.64	Mm.46497	Rhoe
AA443547	Hs.502875	"V-rel reticuloendotheliosis viral oncogene homolog A, nuclear factor of kappa light polypeptide gene enhancer in B-cells 3, p65 (avian)"	RELA	0	0	0.1	0	0.11	3.1	NM_021975	0	5970	1419536_a_at	0.015	0.087	-3.42E-001	-1.93E+000	Mm.249966	Rela
AA443558	Hs.79769	Protocadherin 1 (cadherin-like 1)	PCDH1	0	0	0	0	0.05	0.9	NM_002587	ND	5097	1452294_at	-0.137	-0.351	1.61E-001	4.13E-001	Mm.36560	2010005A06Rik
AA443577	Hs.54673	"Tumor necrosis factor (ligand) superfamily, member 12"	TNFSF13	0	0.01	0.1	0	0	-0.1	NM_172089	ND	8741	Data not found						
												8742	1452440_at	0.156	0.687	0.0421	0.186	Mm.344820	Tnfsf12
												407977	1418345_at	0.022	0.098	0.0158	0.0693	Mm.8983	Tnfsf13
													1442123_at	0.103	0.594	-0.0499	-0.287	Mm.8983	Tnfsf13
													1445227_at	-0.085	-0.353	-0.245	-1.02	Mm.8983	Tnfsf13
AA443584	Hs.85258	"CD8 antigen, alpha polypeptide (p32)"	CD8A	0	0.2	1.7	0	-0.02	-0.3	NM_001768	1	925	1425335_at	0.105	0.627	1.06E-001	6.32E-001	Mm.1858	Cd8a
													1440164_x_at	0.119	0.361	0.0571	0.173	Mm.1858	Cd8a
													1444078_at	0.019	0.113	0.086	0.501	Mm.1858	Cd8a
													1451673_at	0.043	0.241	-0.05	-0.279	Mm.1858	Cd8a
AA443601	Hs.105584	"Ribosomal protein S6 kinase, 90kDa, polypeptide 4"	RPS6KA4	0	-0.06	-0.6	0	0.03	0.6	NM_003942	0	8986	Data not found						
AA443630	Hs.87539	"Aldehyde dehydrogenase 3 family, member B2"	ALDH3B2	0	0.27	3.2	0	-0.02	-0.2	NM_000695	ND	222	1456317_at	-0.782	-1.982	-3.83E-003	-9.70E-003	Mm.266843	C130048D07Rik
AA443634	Data not found			0	0.1	1.3	0	0.12	2.5		ND	Data not found							
AA443638	Hs.349470	"Synuclein, gamma (breast cancer-specific protein 1)"	SNCG	0	0.11	1.9	1	0.2	3.2	NM_003087	1	6623	1417788_at	0.086	0.436	6.19E-001	3.15E+000	Mm.282800	Sncg
AA443659	Hs.196482	Jun dimerization protein 2	JDP2	0	0.1	1.3	0	0.13	1.4	NM_130469	ND	122953	1450350_a_at	-0.477	-1.607	-9.71E-002	-3.27E-001	Mm.103560	Jundm2
AA443688	Hs.86724	GTP cyclohydrolase 1 (dopa-responsive dystonia)	GCH1	0	0.17	0.8	0	-0.04	-0.4	NM_000161	1	2643	1420499_at	-0.231	-0.404	-1.86E-001	-3.26E-001	Mm.10651	Gch1
													1429692_s_at	-0.266	-0.823	-0.0654	-0.202	Mm.10651	Gch1
AA443722	Hs.118041	Upstream binding protein 1 (LBP-1a)	UBP1	0	-0.06	-0.3	0	0.14	2	NM_014517	1	7342	1455222_a_at	-0.384	-1.442	-1.56E-001	-5.85E-001	Mm.28052	Ubp1
													1460655_a_at	0.073	0.175	-0.0927	-0.223	Mm.28052	Ubp1
AA443746	Hs.481852	General transcription factor IIB	GTF2B	0	-0.14	-1.5	0	0.07	1	NM_001514	1	2959	1438066_at	-0.085	-0.528	1.64E-001	1.02E+000	Mm.271756	Gtf2b
													1451135_at	0.077	0.177	0.4	0.914	Mm.271756	Gtf2b
AA443832	Hs.406990	FLJ39739 protein	FLJ39739	0	-0.27	-0.9	0	0.09	1.6	NM_207400	ND	9659	Data not found						
												388685	Data not found						
AA443888	Hs.471400	Zinc finger protein 142 (clone pHZ-49)	ZNF142	0	0.06	0.4	0	0.01	0.1		ND	7701	1425356_at	-0.344	-1.834	-2.25E-001	-1.20E+000	Mm.207298	Zfp142
													1441767_at	-0.307	-1.277	0.00764	0.0317	Mm.207298	Zfp142
													1445649_x_at	-0.209	-1.15	0.0269	0.148	Mm.207298	Zfp142
													1451682_at	0.051	0.337	-0.0619	-0.407	Mm.207298	Zfp142
													1454007_a_at	0.123	0.882	-0.0915	-0.654	Mm.207298	Zfp142
													1459048_s_at	-0.472	-1.645	-0.0678	-0.236	Mm.207298	Zfp142
AA443899	Hs.298813	"Scavenger receptor class B, member 1"	SCARB1	0	0.05	1	0	-0.29	-6.9	NM_005505	1	949	1416050_a_at	-0.909	-1.62	-7.65E-001	-1.36E+000	Mm.282242	Scarb1
													1437378_x_at	-1.161	-2.329	-0.8	-1.6	Mm.282242	Scarb1
													1455820_x_at	-1.156	-2.321	-0.832	-1.67	Mm.282242	Scarb1
AA443903	Hs.10082	"Potassium intermediate/small conductance calcium-activated channel, subfamily N, member 4"	KCNN4	0	-0.22	-3.1	0	0.08	1.5	NM_002250	0	3783	1421038_a_at	-0.355	-1.498	-1.32	-5.58	Mm.9911	Kcnn4
													1435945_a_at	-1.339	-1.586	-1.3	-1.54	Mm.9911	Kcnn4
AA443908	Hs.443731	Ubiquitin specific protease 8	USP8	0	-0.14	-1.8	0	0.07	1	NM_005154	1	9101	1422883_at	0.455	2.176	1.07E-001	5.14E-001	Mm.272629	Usp8
													1446807_at	1.193	1.96	0.382	0.628	Mm.272629	Usp8
													1447386_at	-0.248	-1.619	0.0568	0.371	Mm.272629	Usp8
AA443937	Hs.509718	Zinc finger protein 318	ZNF318	-1	-0.38	-7.9	0	-0.03	-0.4	NM_014345	ND	24149	1421478_a_at	-0.253	-0.853	-8.68E-003	-2.92E-002	Mm.257698	Zfp318
													1421479_at	0.192	1.128	-0.0752	-0.442	Mm.257698	Zfp318
													1425346_at	-0.004	-0.012	0.32	0.915	Mm.257698	Zfp318
													1425347_a_at	-0.383	-0.783	-0.102	-0.209	Mm.257698	Zfp318
													1430558_at	0.094	0.265	0.301	0.853	Mm.257698	Zfp318
AA443950	Hs.2430	Transcription factor-like 1	TCFL1	0	0.05	0.6	0	-0.02	-0.3	NM_005997	0	6944	1418284_at	0.57	2.08	-8.63E-002	-3.15E-001	Mm.133919	Tcfl1
AA443950	Hs.2430	Transcription factor-like 1	TCFL1	0	0.13	1.4	0	-0.14	-2.8	NM_005997	0	6944	1418284_at	0.57	2.08	-8.63E-002	-3.15E-001	Mm.133919	Tcfl1
AA443969	Hs.301048	SEH1-like (S. cerevisiae)	SEH1L	0	-0.07	-1.5	0	-0.2	-2.7	NM_031216	1	81929	Data not found						
AA443982	Hs.183994	"Protein phosphatase 1, catalytic subunit, alpha isoform"	PPP1CA	0	-0.01	-0.1	0	-0.19	-2.8	NM_002708	0	5499	1460165_at	-0.128	-0.593	-2.47E-001	-1.14E+000	Mm.1970	Ppp1ca
AA443998	Hs.534331	Nudix (nucleoside diphosphate linked moiety X)-type motif 1	NUDT1	0	0.04	0.5	0	-0.06	-1.2	NM_002452	ND	4521	1449349_at	0.136	0.308	-1.91E-001	-4.32E-001	Mm.118846	Nudt1
AA444009	Hs.1437	"Glucosidase, alpha; acid (Pompe disease, glycogen storage disease type II)"	GAA	0	0.2	2.5	0	0.12	2.2	NM_000152	ND	2548	1419428_a_at	-0.577	-2.468	-0.701	-3	Mm.4793	Gaa
													1436849_x_at	-0.72	-3.096	-0.455	-1.96	Mm.4793	Gaa
AA444049	Hs.417962	Dual specificity phosphatase 4	DUSP4	0	0	0	0	-0.25	-3.3	NM_001394	1	1846	1428834_at	0.946	2.902	-1.36E-001	-4.18E-001	Mm.170276	Dusp4
													1442481_at	-0.422	-2.107	-0.037	-0.185	Mm.170276	Dusp4
AA444051	Hs.143873	"S100 calcium binding protein A10 (annexin II ligand, calpactin I, light polypeptide (p11))"	S100A10	0	0.07	1.1	0	-0.09	-2.1	NM_002966	1	6281	1416762_at	-0.355	-0.937	2.38E-001	6.27E-001	Mm.1	S100a10
													1439348_at	-0.499	-1.803	-0.143	-0.518	Mm.1	S100a10
													1456642_x_at	-0.163	-0.517	0.0833	0.264	Mm.1	S100a10
AA445992	Hs.508597	"Integrin, beta-like 1 (with EGF-like repeat domains)"	ITGBL1	0	-0.03	-0.4	0	0.06	0.6	NM_004791	1	9358	1425039_at	0.076	0.436	0.155	0.883	Mm.321022	Itgbl1
													1435747_at	0.071	0.298	-0.0307	-0.13	Mm.206362	Fgf14
													1449958_a_at	0.057	0.299	-0.394	-2.05	Mm.206362	Fgf14
													1459073_x_at	-0.092	-0.512	-0.127	-0.709	Mm.206362	Fgf14
AA446016	Hs.436169	Chromosome 9 open reading frame 48	C9orf48	0	0.04	0.9	0	-0.02	-0.5	NM_194313	0	347240	Data not found						
AA446017	Hs.117715	Suppression of tumorigenicity 5	ST5	0	0.19	1.9	0	-0.02	-0.4	NM_005418	ND	6764	1428372_at	-0.222	-0.838	-2.67E-001	-1.01E+000	Mm.252009	St5
AA446018	Hs.534350	"SWI/SNF related, matrix associated, actin dependent regulator of chromatin, subfamily b, member 1"	SMARCB1	-1	-0.52	-10.4	-1	-0.27	-5.2	NM_003073	1	6598	1416045_a_at	-0.244	-0.886	-1.28E-001	-4.64E-001	Mm.279751	Smarcb1
													1435856_x_at	-0.14	-0.546	-0.222	-0.863	Mm.279751	Smarcb1
													1456938_at	-0.504	-1.705	0.031	0.105	Mm.279751	Smarcb1
AA446027	Hs.1395	"Early growth response 2 (Krox-20 homolog, Drosophila)"	EGR2	0	-0.09	-1.3	0	0.08	1.1	NM_000399	1	1959	1427682_a_at	0.737	4.586	9.14E-002	5.69E-001	Mm.290421	Egr2
													1427683_at	1.051	3.492	0.179	0.595	Mm.290421	Egr2
AA446028	Hs.530077	Paraoxonase 2	PON2	0	0.31	2.8	0	-0.07	-1.8	NM_000305	1	5445	1425791_at	-0.058	-0.313	-5.71E-003	-3.08E-002	Mm.126984	Pon2
													1429019_s_at	0.024	0.118	-0.338	-1.63	Mm.126984	Pon2
													1429020_at	-0.271	-1.813	-0.216	-1.45	Mm.126984	Pon2
													1450686_at	-0.086	-0.421	-0.377	-1.85	Mm.126984	Pon2
AA446103	Hs.465295	"Lectin, mannose-binding, 1"	LMAN1	0	-0.23	-3.2	0	-0.09	-1.5	NM_005570	0	3998	1419951_at	-0.301	-2.084	-1.45E-001	-1.01E+000	Mm.290857	Lman1
													1428129_at	-0.061	-0.239	0.0195	0.0762	Mm.290857	Lman1
													1428130_at	0.091	0.313	0.00312	0.0108	Mm.290857	Lman1
													1452671_s_at	0.317	0.787	0.14	0.348	Mm.290857	Lman1
AA446108	Hs.76753	Endoglin (Osler-Rendu-Weber syndrome 1)	ENG	0	0.23	2.5	0	-0.26	-1.9	NM_000118	1	2022	1417271_a_at	0.006	0.033	-1.80E-001	-1.03E+000	Mm.225297	Eng
													1432176_a_at	-0.38	-0.519	-0.0243	-0.0333	Mm.225297	Eng
AA446120	Hs.441047	Adrenomedullin	ADM	0	-0.18	-2.1	0	-0.14	-2.9	NM_001124	ND	133	1416077_at	-4.068	-1.818	-9.51E-002	-4.25E-002	Mm.1408	Adm
													1447839_x_at	-2.628	-1.707	-0.316	-0.205	Mm.1408	Adm
AA446223	Hs.462590	TGFB1-induced anti-apoptotic factor 1	TIAF1	0	-0.21	-3.6	0	0.22	3.6	NM_004740	ND	9220	Data not found						
												399687	1451422_at	-0.404	-1.207	-0.627	-1.87	Mm.341248	Myo18a
AA446246	Hs.486502	Neuroblastoma RAS viral (v-ras) oncogene homolog	NRAS	0	0.03	0.3	0	0.06	1.1	NM_002524	1	4893	1422687_at	0.36	1.038	1.18E-001	3.41E-001	Mm.256975	Nras
													1422688_a_at	-0.089	-0.175	-0.0573	-0.112	Mm.256975	Nras
													1454060_a_at	0.018	0.074	0.128	0.522	Mm.256975	Nras
AA446251	Hs.489646	"Laminin, beta 1"	LAMB1	0	0.16	1.7	0	0.09	1.8	NM_002291	ND	3912	1424113_at	-1.28	-6.209	-2.46E-001	-1.20E+000	Mm.172674	Lamb1-1
													1424114_s_at	-1.173	-5.74	-0.248	-1.21	Mm.172674	Lamb1-1
													1446180_at	-0.02	-0.071	0.0601	0.214	Mm.172674	Lamb1-1
													1451241_at	-1.697	-7.326	-0.15	-0.65	Mm.172674	Lamb1-1
AA446259	Hs.61812	"Protein tyrosine phosphatase, non-receptor type 12"	PTPN12	0	-0.05	-0.7	0	-0.02	-0.3	NM_002835	1	5782	1422045_a_at	-0.003	-0.009	2.35E-001	7.46E-001	Mm.319117	Ptpn12
													1439705_at	0.282	0.941	0.29	0.968	Mm.319117	Ptpn12
													1450478_a_at	-0.203	-0.708	0.0982	0.342	Mm.319117	Ptpn12
													1450479_x_at	0.104	0.429	0.279	1.16	Mm.319117	Ptpn12
													1455105_at	-0.085	-0.259	0.165	0.505	Mm.319117	Ptpn12
													1459459_at	-0.832	-3.848	0.13	0.601	Mm.319117	Ptpn12
AA446316	Hs.446529	Guanylate cyclase activator 1B (retina)	GUCA1B	0	0.25	1.4	0	0.03	0.4	NM_002098	ND	2979	1425138_at	0.197	0.61	2.16E-001	6.68E-001	Mm.59151	Guca1b
													1425441_at	-0.098	-0.605	0.154	0.952	Mm.59151	Guca1b
AA446453	Hs.288856	Prefoldin 5	PFDN5	0	0.04	0.6	0	-0.04	-1.1	NM_002624	1	5204	1415736_at	-0.117	-0.207	1.33E-001	2.37E-001	Mm.158264	Pfdn5
													1438357_at	-0.087	-0.53	-0.152	-0.927	Mm.158264	Pfdn5
													1438358_x_at	-0.072	-0.453	0.101	0.636	Mm.158264	Pfdn5
													1460637_s_at	-0.153	-0.169	0.123	0.136	Mm.158264	Pfdn5
AA446462	Hs.469649	BUB1 budding uninhibited by benzimidazoles 1 homolog (yeast)	BUB1	0	0.03	0.4	-1	-0.12	-3	NM_004336	1	699	1424046_at	0.289	0.651	7.33E-001	1.65E+000	Mm.2185	Bub1
													1438571_at	0.194	0.743	0.492	1.88	Mm.2185	Bub1
AA446477	Hs.6790	"DnaJ (Hsp40) homolog, subfamily B, member 9"	DNAJB9	0	-0.31	-2.5	0	0.06	1.1	NM_012328	1	4189	1417191_at	0.2	0.301	2.30E-001	3.47E-001	Mm.27432	Dnajb9
AA446486	Hs.469630	RAN binding protein 2-like 1	RANBP2L1	0	-0.02	-0.2	0	0.1	1.5	NM_005054	ND	84220	Data not found						
												375258	Data not found
[truncated: 1,529,581 more chars]
